# Supplementary material for: Synergistic Responses of Tibetan Sheep Rumen Microbiota, Metabolites, and the Host to the Plateau Environment
Source: Int J Mol Sci. 2023 Oct 3;24(19):14856. doi: 10.3390/ijms241914856 (PMC10573510; doi:10.3390/ijms241914856)
Supplement: Supplementary file 1 [file ijms-24-14856-s001.zip]

Archive with 5 entries (5 files):
- Data S1 Microbial differential metabolites.xlsx
- Data S2 Microbial composition.xlsx
- Data S3 Rumen epithelium differentially expressed genes.xlsx
- Data S4 Serum differential metabolites.xlsx
- Fig S1-S9,Table S1.docx
