# Supplementary material for: Synergistic Responses of Tibetan Sheep Rumen Microbiota, Metabolites, and the Host to the Plateau Environment
Source: Int J Mol Sci. 2023 Oct 3;24(19):14856. doi: 10.3390/ijms241914856 (PMC10573510; doi:10.3390/ijms241914856)
Supplement: Supplementary file 1 [file ijms-24-14856-s001.zip › Data S1 Microbial differential metabolites.xlsx]

## Sheet: LA-MA
#ID	name	LA1	LA2	LA3	LA4	LA5	LA6	MA1	MA2	MA3	MA4	MA5	MA6	LA_Mean	MA_Mean	Fold_change	log2FC	Pvalue	VIP	regulated	KEGG_annotation	KEGG_pathway_annotation	LM_ID(lipidmaps)	CATEGORY(lipidmaps)	MAIN_CLASS(lipidmaps)	SUB_CLASS	HMDB_ID	CAS	kingdom(HMDB)	super_class(HMDB)	HMDB_taxonomy	sub_class(HMDB)	species
meta_49	Mimosine	7.27426e-05	5.61456e-05	0.000118338	7.72655e-05	8.04233e-05	7.68006e-05	2.44922e-12	3.10131e-06	1.99242e-05	3.09307e-05	3.29358e-05	1.64243e-05	8.0286e-05	1.72194e-05	0.214475	-2.22112	0.000170132	1.6214	down	C04771	--	--	--	--	--	HMDB0015188	500-44-7	Organic compounds	Organic acids and derivatives	Carboxylic acids and derivatives	Amino acids, peptides, and analogues	Animals
meta_52	phenethyl acetate	0.00475451	0.00547179	0.00197489	0.00109449	0.00163731	0.00318712	2.44922e-12	2.48372e-12	2.46336e-12	2.50235e-12	2.44429e-12	2.42718e-12	0.00302002	2.46169e-12	8.15123e-10	-30.1923	0.00876636	1.44869	down	C12303	--	--	--	--	--	HMDB0033945	103-45-7	Organic compounds	Benzenoids	Benzene and substituted derivatives	_	Microbe,Animals,Plants
meta_58	13,14-Dihydro-15-ketoprostaglandin A2	0.000211062	0.000214147	0.000153963	0.000249864	0.000272889	0.000280377	5.35328e-05	6.80165e-05	0.000137252	7.35925e-05	0.000103375	4.44668e-05	0.000230384	8.00392e-05	0.347417	-1.52526	0.000132124	1.62378	down	--	--	--	--	--	--	--	--	--	--	--	--	--
meta_66	N-Succinyl-L-glutamate	2.83416e-05	2.44723e-12	2.47105e-12	2.55314e-12	8.73656e-05	0.000244183	0.000866747	0.000444093	0.000993498	0.000674335	0.00045523	0.000690198	5.99816e-05	0.00068735	11.4593	3.51845	0.00038536	1.63015	up	--	--	--	--	--	--	--	--	--	--	--	--	--
meta_82	Oleic Acid ethyl ester	0.000370003	6.77257e-05	2.27855e-05	1.70229e-05	5.21109e-05	1.36115e-05	0.000462138	0.000598502	0.00110974	0.00109975	0.00181961	0.00147078	9.05432e-05	0.00109342	12.0762	3.5941	0.00404503	1.50503	up	C03425	--	LMFA07010880	Fatty Acyls [FA]	Fatty esters [FA07]	Wax monoesters [FA0701]	HMDB0034451	111-62-6	Organic compounds	Lipids and lipid-like molecules	Fatty Acyls	Fatty acid esters	Animals
meta_85	Podophyllotoxin (Podophyllum)	0.000232601	0.000135565	0.000277592	0.000124456	0.000208478	0.000137698	2.44922e-12	3.4389e-06	4.7697e-05	7.74144e-05	2.64194e-05	3.4863e-05	0.000186065	3.16388e-05	0.170041	-2.55604	0.000922983	1.5746	down	--	--	--	--	--	--	--	--	--	--	--	--	--
meta_107	5-Methyltetrahydropteroyltri-L-glutamic acid	2.15602e-05	5.60419e-06	2.14476e-05	1.21247e-05	1.49192e-05	7.77055e-06	2.95317e-05	1.93375e-05	3.55696e-05	4.43248e-05	5.74529e-05	6.20501e-05	1.39044e-05	4.13778e-05	2.97587	1.57331	0.00758519	1.39535	up	C04489	--	--	--	--	--	HMDB0012177	133321-34-3	Organic compounds	Organoheterocyclic compounds	Pteridines and derivatives	Pterins and derivatives	Microbe,Animals
meta_109	4-methylene DAP	0.000457828	0.000390754	0.000333369	0.000597539	0.000938333	0.000499996	8.84266e-05	6.37171e-05	0.000206217	7.41305e-05	0.000214687	8.63103e-05	0.000536303	0.000122248	0.227946	-2.13324	0.00429929	1.48515	down	--	--	--	--	--	--	--	--	--	--	--	--	--
meta_110	Tacrine	3.65203e-05	3.9893e-05	4.43502e-05	3.74019e-05	4.2824e-05	3.38358e-05	0.000912124	0.000371465	0.000546794	0.000420808	0.000262991	0.000513359	3.91375e-05	0.00050459	12.8927	3.68849	0.00380414	1.53818	up	C01453	--	--	--	--	--	HMDB0014526	321-64-2	Organic compounds	Organoheterocyclic compounds	Quinolines and derivatives	Benzoquinolines	Animals
meta_115	Astragalin	0.000159416	0.000541053	0.000457715	0.000389277	0.000216109	0.000542446	3.7856e-05	5.62831e-05	8.22386e-05	2.29801e-05	9.90215e-05	2.99123e-05	0.000384336	5.47152e-05	0.142363	-2.81235	0.0039023	1.52083	down	C12249	--	LMPK12111725	Polyketides [PK]	Flavonoids [PK12]	Flavones and Flavonols [PK1211]	HMDB0037429	480-10-4	Organic compounds	Phenylpropanoids and polyketides	Flavonoids	Flavonoid glycosides	Animals
meta_116	Ginkgolide C	0.000257197	0.000193267	0.00045933	0.000332806	0.000224421	0.000315704	0.000103552	4.92906e-05	0.000168699	9.60398e-05	0.000139594	9.68492e-05	0.000297121	0.000109004	0.366868	-1.44667	0.00327135	1.48079	down	C07603	--	LMPR0104540003	Prenol Lipids [PR]	Isoprenoids [PR01]	C20 isoprenoids (diterpenes) [PR0104]	--	--	--	--	--	--	--
meta_119	Nitrazepam	0.000228912	0.000428544	0.000175782	0.000330912	8.02903e-05	0.000471276	5.38564e-05	1.49586e-05	5.48028e-05	2.5574e-05	3.16672e-05	2.46548e-05	0.000285953	3.42523e-05	0.119783	-3.0615	0.00934035	1.43271	down	C07487	--	--	--	--	--	HMDB0015534	146-22-5	Organic compounds	Organoheterocyclic compounds	Benzodiazepines	1,4-benzodiazepines	Animals
meta_120	N-ethylsuccinimide	0.000305243	0.00045231	0.000313744	0.000207619	0.00020352	0.000231396	7.36913e-05	5.29506e-05	0.00010166	6.71474e-05	0.000103776	7.0748e-05	0.000285638	7.83288e-05	0.274224	-1.86658	0.00256391	1.557	down	--	--	--	--	--	--	--	--	--	--	--	--	--
meta_126	Phentermine	9.13906e-05	7.61769e-05	5.48713e-05	9.32924e-05	0.000105749	0.000114327	4.97412e-05	3.64451e-05	3.65795e-05	2.17062e-05	2.49199e-05	9.29726e-06	8.93011e-05	2.97815e-05	0.333495	-1.58426	0.000337365	1.59289	down	C07438	--	--	--	--	--	HMDB0014337	122-09-8	Organic compounds	Benzenoids	Benzene and substituted derivatives	Phenethylamines	Animals
meta_127	Protoporphyrinogen IX	0.000239723	0.000436801	0.000301387	0.000537459	0.000519583	0.000562523	1.11007e-05	3.17842e-05	8.76408e-05	7.48924e-05	0.000229925	2.15093e-05	0.000432913	7.6142e-05	0.175883	-2.50731	0.000474352	1.57956	down	C01079	Porphyrin metabolism(ko00860);;Metabolic pathways(ko01100);;Biosynthesis of cofactors(ko01240)	--	--	--	--	HMDB0001097	7412-77-3	Organic compounds	Organoheterocyclic compounds	Tetrapyrroles and derivatives	Porphyrins	Microbe,Animals,Plants
meta_130	tunicamycin	0.000733794	0.000164371	0.000400313	0.000364231	0.000267681	0.000293645	5.45976e-05	6.52301e-06	3.62658e-05	3.27675e-05	7.09639e-05	4.67357e-05	0.000370673	4.13089e-05	0.111443	-3.16562	0.00894519	1.44288	down	--	--	--	--	--	--	--	--	--	--	--	--	--
meta_133	5-Amino-6-ribitylamino uracil	2.55999e-12	2.44723e-12	2.47105e-12	2.55314e-12	2.54955e-12	2.48195e-12	0.000147376	0.000192174	0.000164121	0.000122562	9.97903e-05	0.000143546	2.51049e-12	0.000144928	5.77292e+07	25.7828	0.000104994	1.7488	up	--	--	--	--	--	--	--	--	--	--	--	--	--
meta_149	Pyridoxamine 5'-phosphate	0.000829383	0.000265835	0.000495492	0.000948715	0.000532749	0.000671124	2.44922e-12	2.48372e-12	1.60676e-05	1.0586e-05	2.44429e-12	2.27171e-05	0.000623883	8.22847e-06	0.0131891	-6.24451	0.00166862	1.61872	down	C00647	Vitamin B6 metabolism(ko00750);;Metabolic pathways(ko01100);;Vitamin digestion and absorption(ko04977)	--	--	--	--	HMDB0001555	529-96-4	Organic compounds	Organoheterocyclic compounds	Pyridines and derivatives	Pyridoxamines	Microbe,Animals,Plants
meta_156	Jasmine lactone	1.5405e-05	2.37249e-05	1.69445e-05	2.11569e-05	1.99998e-05	1.44316e-05	1.08321e-06	2.95642e-06	1.10385e-05	1.15057e-05	1.33378e-05	1.56438e-06	1.86105e-05	6.91433e-06	0.371529	-1.42845	0.00227927	1.4574	down	--	--	--	--	--	--	--	--	--	--	--	--	--
meta_166	1-Methylnicotinamide	0.000156835	0.000184852	0.000133614	0.000137947	0.000172602	0.00019484	1.49077e-05	1.83156e-05	7.79226e-05	2.79883e-05	7.19409e-05	3.08506e-05	0.000163448	4.03209e-05	0.246689	-2.01923	1.09539e-05	1.69337	down	C02918	Nicotinate and nicotinamide metabolism(ko00760);;Metabolic pathways(ko01100);;Bile secretion(ko04976)	--	--	--	--	HMDB0000699	3106-60-3	Organic compounds	Organoheterocyclic compounds	Pyridines and derivatives	Pyridinecarboxylic acids and derivatives	Microbe,Animals
meta_185	5'-deoxyuridine	0.000819753	0.000109026	0.000578842	0.000430131	0.000323543	0.000389831	4.09602e-05	4.6525e-06	2.56478e-05	2.46859e-05	2.0382e-05	1.64561e-05	0.000441855	2.21308e-05	0.0500861	-4.31945	0.00785418	1.46492	down	--	--	--	--	--	--	--	--	--	--	--	--	--
meta_189	fructoselysine	2.55999e-12	2.44723e-12	2.47105e-12	2.55314e-12	2.54955e-12	2.48195e-12	0.00184983	0.000403829	0.00137744	0.000951248	0.000548843	0.00114868	2.51049e-12	0.00104664	4.16909e+08	28.6352	0.00494665	1.5114	up	--	--	--	--	--	--	HMDB0242138	--	Organic compounds	Organic acids and derivatives	Carboxylic acids and derivatives	Amino acids, peptides, and analogues	Animals
meta_198	Minoxidil	0.000176263	0.000197895	0.000203957	0.000252531	0.00016962	0.000241834	4.55493e-05	4.68963e-05	0.000113774	9.8464e-05	0.00011753	6.88136e-05	0.000207017	8.18379e-05	0.39532	-1.33891	6.62342e-05	1.63414	down	--	--	--	--	--	--	HMDB0014494	38304-91-5	Organic compounds	Organic nitrogen compounds	Organonitrogen compounds	Amines	Animals
meta_202	L-Menthol	0.000314905	0.000350299	0.000239009	0.000402053	0.00031403	0.000420327	0.000100648	0.000117985	0.000218333	8.64715e-05	0.000284113	0.000106722	0.000340104	0.000152379	0.448036	-1.15831	0.00138801	1.4775	down	C00400	Inflammatory mediator regulation of TRP channels(ko04750)	LMPR0102090001	Prenol Lipids [PR]	Isoprenoids [PR01]	C10 isoprenoids (monoterpenes) [PR0102]	HMDB0003352	2216-51-5	Organic compounds	Lipids and lipid-like molecules	Prenol lipids	Monoterpenoids	Animals
meta_203	di-trans,poly-cis-pentaprenyl diphosphate	0.000775484	0.00044826	0.000452142	0.000663892	0.000636462	0.000786905	9.07233e-05	8.04676e-05	0.000294192	0.000155297	0.000344634	0.000127878	0.000627191	0.000182199	0.2905	-1.78339	0.000218718	1.60043	down	--	--	--	--	--	--	--	--	--	--	--	--	--
meta_218	Tyrosyl-Arginine	8.86127e-05	2.27134e-05	7.26691e-05	7.62048e-05	3.7339e-05	8.89866e-05	0.00102901	0.000416882	0.000479036	0.000549833	0.00038428	0.000642195	6.44209e-05	0.000583539	9.05822	3.17923	0.00288603	1.55724	up	--	--	--	--	--	--	HMDB0029099	--	Organic compounds	Organic acids and derivatives	Carboxylic acids and derivatives	Amino acids, peptides, and analogues	Animals
meta_234	1-Deoxy-D-xylulose	0.000349814	0.000393498	7.09754e-05	0.000247962	0.000177535	0.000415921	0.00106792	0.000858699	0.00118401	0.00132788	0.00086066	0.00117	0.000275951	0.0010782	3.9072	1.96614	1.32997e-05	1.70498	up	C06257	--	--	--	--	--	HMDB0001292	--	Organic compounds	Organic oxygen compounds	Organooxygen compounds	Carbohydrates and carbohydrate conjugates	Animals
meta_242	4-Nonylphenol	7.75315e-05	5.42856e-05	1.71918e-05	5.43033e-05	4.96707e-05	4.69156e-05	8.15568e-06	1.1514e-05	3.1303e-05	6.32877e-06	3.14767e-05	2.93605e-06	4.99831e-05	1.52857e-05	0.305817	-1.70926	0.00560362	1.37561	down	C14550	--	LMPK15010001	Polyketides [PK]	Phenolic lipids [PK15]	Alkyl phenols and derivatives [PK1501]	HMDB0038982	104-40-5	Organic compounds	Benzenoids	Phenols	1-hydroxy-2-unsubstituted benzenoids	Animals
meta_245	3-mercaptohexyl acetate	0.00020735	0.000236241	0.000233785	0.000291046	0.00025131	0.00031276	5.96311e-05	8.02753e-05	0.000190595	0.00010672	0.0001521	9.20951e-05	0.000255415	0.000113569	0.444646	-1.16927	0.000290919	1.57647	down	--	--	LMFA05000540	Fatty Acyls [FA]	Fatty alcohols [FA05]	-	HMDB0038920	145937-71-9	Organic compounds	Organic acids and derivatives	Carboxylic acids and derivatives	Carboxylic acid derivatives	Microbe,Animals
meta_247	3,4-Dihydroxymandelaldehyde	0.000207464	3.022e-05	0.00016809	0.000168761	0.000197593	0.00014269	4.53413e-05	2.55472e-05	9.86641e-05	3.11889e-05	3.79412e-05	3.19218e-05	0.00015247	4.51008e-05	0.295802	-1.7573	0.00747861	1.39799	down	C05577	Tyrosine metabolism(ko00350);;Metabolic pathways(ko01100)	--	--	--	--	HMDB0006242	13023-73-9	Organic compounds	Benzenoids	Benzene and substituted derivatives	Phenylacetaldehydes	Animals
meta_251	5(S)-Hydroperoxyeicosatetraenoic acid	4.75729e-05	0.000138195	0.000161606	0.000104757	8.68114e-05	0.00010259	6.33505e-05	6.27068e-06	2.21336e-05	1.27681e-05	1.42819e-05	8.25488e-06	0.000106922	2.11766e-05	0.198057	-2.33602	0.00184439	1.50527	down	C05356	Arachidonic acid metabolism(ko00590);;Metabolic pathways(ko01100);;Serotonergic synapse(ko04726);;Ovarian steroidogenesis(ko04913)	LMFA03060012	Fatty Acyls [FA]	Eicosanoids [FA03]	Hydroxy/hydroperoxyeicosatetraenoic acids [FA0306]	HMDB0001193	71774-08-8	Organic compounds	Lipids and lipid-like molecules	Fatty Acyls	Eicosanoids	Animals
meta_253	Arachidonoyl Serinol	4.37643e-05	6.22109e-05	6.43277e-05	5.94194e-05	5.75198e-05	6.9193e-05	2.77102e-05	1.22526e-05	4.13756e-05	3.093e-05	3.19716e-05	2.61031e-05	5.94059e-05	2.83905e-05	0.477908	-1.0652	0.000157227	1.60162	down	--	--	LMFA08020072	Fatty Acyls [FA]	Fatty amides [FA08]	N-acyl amines [FA0802]	HMDB0013650	183718-70-9	Organic compounds	Lipids and lipid-like molecules	Fatty Acyls	Fatty amides	Animals
meta_257	Histidinyl-Aspartate	0.000356636	0.000235113	0.000411275	0.000297522	0.000303924	0.000252002	0.000161111	7.69541e-05	0.000169519	0.000161521	0.000111776	0.00014638	0.000309412	0.000137877	0.445609	-1.16615	0.000563247	1.58705	down	--	--	--	--	--	--	HMDB0028881	41658-60-0	Organic compounds	Organic acids and derivatives	Carboxylic acids and derivatives	Amino acids, peptides, and analogues	Animals
meta_275	5'-(p-nitrophenyl)thioadenosine	0.00068325	2.44723e-12	2.47105e-12	2.55314e-12	0.000659104	0.000815531	0.00257782	0.00532076	0.00197258	0.00185443	0.00402117	0.00315908	0.000359647	0.00315097	8.76129	3.13114	0.00280378	1.53171	up	--	--	--	--	--	--	--	--	--	--	--	--	--
meta_283	Glycyl-Valine	7.29406e-05	4.6775e-05	5.31459e-05	6.58302e-05	4.90463e-05	7.52841e-05	1.53119e-05	1.59678e-05	3.63738e-05	2.11954e-05	3.10321e-05	1.58322e-05	6.05037e-05	2.26189e-05	0.373843	-1.4195	0.000184213	1.61024	down	--	--	--	--	--	--	HMDB0028854	1963-21-9	Organic compounds	Organic acids and derivatives	Carboxylic acids and derivatives	Amino acids, peptides, and analogues	Animals
meta_290	6,7-Dimethyl-8-(1-D-ribityl)lumazine	0.000511822	0.00166425	0.0017288	0.00184829	0.00038609	0.00148263	0.000213268	2.48372e-12	0.00027757	0.000268236	2.62039e-05	0.000693366	0.00127031	0.000246441	0.194	-2.36587	0.00991753	1.36868	down	C04332	Riboflavin metabolism(ko00740);;Metabolic pathways(ko01100);;Biosynthesis of cofactors(ko01240)	--	--	--	--	HMDB0003826	2535-20-8	Organic compounds	Organoheterocyclic compounds	Pteridines and derivatives	_	Microbe,Animals
meta_291	PC(14:0/22:2(13Z,16Z))	0.0144424	0.0178905	0.0143995	0.0115101	0.010242	0.00951081	0.0418069	0.038402	0.0355914	0.030745	0.0267609	0.0224028	0.0129992	0.0326182	2.50924	1.32725	0.000596326	1.61065	up	--	--	LMGP01011377	Glycerophospholipids [GP]	Glycerophosphocholines [GP01]	Diacylglycerophosphocholines [GP0101]	HMDB0007888	--	Organic compounds	Lipids and lipid-like molecules	Glycerophospholipids	Glycerophosphocholines	Animals
meta_294	12-oxo-LTB4	2.28419e-05	3.32432e-05	4.38061e-05	7.26485e-05	2.01507e-05	1.27332e-05	0.000113933	7.20838e-05	0.000225924	0.000167446	0.000127699	0.000102064	3.42373e-05	0.000134858	3.93893	1.9778	0.00468236	1.45726	up	C05949	Arachidonic acid metabolism(ko00590)	LMFA03020024	Fatty Acyls [FA]	Eicosanoids [FA03]	Leukotrienes [FA0302]	HMDB0004234	136696-10-1	Organic compounds	Lipids and lipid-like molecules	Fatty Acyls	Eicosanoids	Animals
meta_297	7,8-Dihydropteroic acid	0.000155563	0.000319298	0.000241998	0.000243948	0.000280682	0.000253115	0.000129899	2.48372e-12	2.46336e-12	7.88343e-05	2.44429e-12	4.61919e-05	0.000249101	4.24875e-05	0.170564	-2.55162	5.87842e-05	1.64435	down	C00921	Folate biosynthesis(ko00790);;Metabolic pathways(ko01100);;Biosynthesis of cofactors(ko01240)	--	--	--	--	HMDB0001412	2134-76-1	Organic compounds	Organoheterocyclic compounds	Pteridines and derivatives	Pterins and derivatives	Microbe,Animals,Plants
meta_301	N2-hydroxyguanosine 5'-monophosphate	0.00017183	0.000123731	0.000182986	0.000136567	0.000167539	0.000154867	1.92115e-05	1.50367e-06	3.65771e-05	3.92049e-05	3.78307e-05	3.04724e-05	0.000156253	2.74667e-05	0.175783	-2.50813	1.36778e-06	1.75724	down	--	--	--	--	--	--	--	--	--	--	--	--	--
meta_307	N,N'-Diacetylchitobiose	0.00035864	0.000162929	0.000465212	0.000640915	0.000311883	0.000301311	9.10799e-05	1.44513e-05	0.000231416	7.97616e-05	5.6746e-05	7.47384e-05	0.000373482	9.13655e-05	0.244632	-2.03132	0.00633067	1.40864	down	C01674	Amino sugar and nucleotide sugar metabolism(ko00520);;Metabolic pathways(ko01100);;ABC transporters(ko02010)	--	--	--	--	HMDB0062702	35061-50-8	Organic compounds	Organic oxygen compounds	Organooxygen compounds	Carbohydrates and carbohydrate conjugates	Animals
meta_311	3-methylanthranilate	0.000417904	0.000170847	0.000290782	0.000526694	0.000203576	0.000421608	0.000961544	0.000995106	0.0018738	0.000786765	0.000929583	0.000920748	0.000338569	0.00107792	3.18377	1.67074	0.00463258	1.46751	up	--	--	--	--	--	--	--	--	--	--	--	--	--
meta_313	Phenethyl Caffeiate	0.0385498	0.024001	0.0245978	0.0454743	0.0259998	0.0383309	0.056153	0.0781901	0.0802084	0.0586161	0.0554112	0.0658243	0.0328256	0.0657339	2.00252	1.00182	0.000253591	1.58614	up	--	--	--	--	--	--	--	--	--	--	--	--	--
meta_317	Daidzin	0.0013728	0.00106002	0.00155215	0.000920175	0.00126561	0.00125643	0.00017188	0.000118649	0.000297214	0.000385016	0.000381386	0.000475572	0.00123786	0.000304953	0.246354	-2.02119	1.90204e-05	1.71062	down	C10216	--	LMPK12050013	Polyketides [PK]	Flavonoids [PK12]	Isoflavonoids [PK1205]	HMDB0033991	552-66-9	Organic compounds	Phenylpropanoids and polyketides	Isoflavonoids	Isoflavonoid O-glycosides	Animals
meta_319	Salvinorin A	0.000347928	0.000263143	0.000318677	0.000481367	0.000630973	0.00061796	0.000124996	0.00012928	0.000229146	0.000138371	0.000239735	0.000108551	0.000443342	0.00016168	0.364685	-1.45528	0.00564491	1.44187	down	--	--	--	--	--	--	HMDB0244446	83729-01-5	Organic compounds	Lipids and lipid-like molecules	Prenol lipids	Terpene lactones	Animals
meta_321	5-Hydroxy-L-tryptophan	0.000152737	0.000568829	0.000453399	0.000207383	0.000159974	0.000263359	2.44922e-12	4.05552e-06	4.97394e-05	2.09879e-05	2.37874e-05	3.93548e-06	0.000300947	1.70843e-05	0.0567685	-4.13877	0.00953688	1.42813	down	C00643	Tryptophan metabolism(ko00380);;Metabolic pathways(ko01100);;Axon regeneration(ko04361);;Serotonergic synapse(ko04726)	--	--	--	--	HMDB0000472	4350-09-08	Organic compounds	Organoheterocyclic compounds	Indoles and derivatives	Tryptamines and derivatives	Animals
meta_324	Abacavir	9.82073e-06	5.05693e-06	1.80217e-05	9.79766e-06	9.98428e-11	3.55918e-07	6.07511e-05	2.11265e-05	4.09639e-05	3.43692e-05	3.24131e-05	3.42333e-05	7.1755e-06	3.73095e-05	5.19957	2.37839	0.00130713	1.5306	up	--	--	--	--	--	--	HMDB0251820	--	Organic compounds	Nucleosides, nucleotides, and analogues	Nucleoside and nucleotide analogues	Cyclopentyl nucleosides	Animals
meta_330	N2-Succinyl-L-glutamic acid 5-semialdehyde	0.000146926	0.000129466	0.000262468	0.000162911	0.000167232	0.000235187	1.86899e-05	1.09152e-05	9.39277e-05	6.65583e-06	2.14614e-05	3.99288e-05	0.000184032	3.19298e-05	0.173502	-2.52698	0.000268811	1.61126	down	C05932	Arginine and proline metabolism(ko00330);;Metabolic pathways(ko01100)	--	--	--	--	HMDB0001180	--	Organic compounds	Organic acids and derivatives	Carboxylic acids and derivatives	Amino acids, peptides, and analogues	Animals
meta_332	4-Hydroxycinnamic acid	0.000248809	0.000200414	0.000413029	0.000211845	0.000247373	0.000191021	0.000101067	3.31114e-05	7.88942e-05	6.61474e-05	6.57204e-05	7.33213e-05	0.000252082	6.97103e-05	0.276538	-1.85445	0.00225547	1.55935	down	C00811	Ubiquinone and other terpenoid-quinone biosynthesis(ko00130);;Tyrosine metabolism(ko00350);;Metabolic pathways(ko01100)	--	--	--	--	HMDB0002035	501-98-4	Organic compounds	Phenylpropanoids and polyketides	Cinnamic acids and derivatives	Hydroxycinnamic acids and derivatives	Microbe,Animals,Plants
meta_340	PI(16:1(9Z)/0:0)	3.75629e-05	5.96623e-05	2.09718e-05	7.37967e-05	4.06247e-05	0.000112857	2.44922e-12	2.48372e-12	2.76216e-06	2.50235e-12	2.44429e-12	2.42718e-12	5.75792e-05	4.60362e-07	0.00799527	-6.96664	0.00786505	1.46167	down	--	--	LMGP06050009	Glycerophospholipids [GP]	Glycerophosphoinositols [GP06]	Monoacylglycerophosphoinositols [GP0605]	--	--	--	--	--	--	--
meta_344	Methionyl-Serine	0.000306712	0.00019643	0.000265711	0.000167695	0.000249831	0.000221879	4.39949e-05	1.78404e-05	0.000123053	0.00011405	4.03413e-05	0.000139875	0.00023471	7.98592e-05	0.340247	-1.55535	0.000360072	1.56309	down	--	--	--	--	--	--	HMDB0028982	--	Organic compounds	Organic acids and derivatives	Carboxylic acids and derivatives	Amino acids, peptides, and analogues	Animals
meta_351	N-Acetyl-glutamine	1.58959e-06	4.228e-06	8.09488e-06	1.33641e-06	2.24014e-06	2.48195e-12	1.16445e-05	1.51357e-05	2.58003e-05	1.04977e-05	1.07687e-05	2.05571e-05	2.91484e-06	1.5734e-05	5.3979	2.4324	0.00250291	1.49546	up	--	--	--	--	--	--	--	--	--	--	--	--	--
meta_355	Phorbol 12,13-dibutanoate	0.00230015	0.000870928	0.00174282	0.00223403	0.00361789	0.00264567	4.66355e-05	0.000125425	0.000562211	0.000278239	0.000351857	0.000176244	0.00223525	0.000256769	0.114873	-3.12189	0.00277786	1.55527	down	--	--	--	--	--	--	--	--	--	--	--	--	--
meta_366	Methyl cinnamate	2.55999e-12	2.44723e-12	2.47105e-12	2.55314e-12	2.54955e-12	2.48836e-05	5.40445e-05	7.12152e-05	8.72738e-05	0.000159742	5.098e-05	0.000101314	4.14728e-06	8.74282e-05	21.0809	4.39786	0.00321254	1.53321	up	C06358	--	--	--	--	--	HMDB0303905	103-26-4	Organic compounds	Phenylpropanoids and polyketides	Cinnamic acids and derivatives	Cinnamic acid esters	Microbe,Animals,Plants
meta_367	Carnosine	2.55999e-12	2.44723e-12	2.47105e-12	2.55314e-12	2.54955e-12	2.48195e-12	0.000102714	5.53398e-05	0.000230786	5.96515e-05	8.70491e-05	0.000117071	2.51049e-12	0.000108769	4.33257e+07	25.3687	0.00901918	1.44385	up	C00386	Histidine metabolism(ko00340);;beta-Alanine metabolism(ko00410);;Metabolic pathways(ko01100)	--	--	--	--	HMDB0000033	305-84-0	Organic compounds	Organic acids and derivatives	Peptidomimetics	Hybrid peptides	Microbe,Animals
meta_369	3-hydroxy-2-isopropyl-4-methoxy-4-oxobutanoate	0.00857011	0.0222576	0.0188496	0.00916008	0.00657846	0.0101455	0.000442908	0.000552094	0.0026436	0.0012918	0.00159774	0.00062543	0.0125936	0.00119226	0.0946725	-3.40091	0.00680793	1.46839	down	--	--	--	--	--	--	--	--	--	--	--	--	--
meta_375	3-Hydroxy-7,8-dihydro-beta-ionol	0.00931867	0.00876826	0.00375621	0.00852894	0.00708077	0.0079403	0.00300832	0.000388455	0.00177862	0.00253849	0.00207542	0.00162718	0.00756552	0.00190275	0.251503	-1.99136	0.000432781	1.62691	down	--	--	--	--	--	--	--	--	--	--	--	--	--
meta_376	trans-2,4-Nonaidenal	7.99026e-05	7.69019e-05	6.43778e-05	7.91237e-05	9.24934e-05	9.51897e-05	1.04684e-05	6.77116e-06	3.72126e-05	1.27497e-05	3.97237e-05	7.96301e-06	8.13315e-05	1.91481e-05	0.235433	-2.08661	1.7529e-05	1.69284	down	--	--	LMFA06000045	Fatty Acyls [FA]	Fatty aldehydes [FA06]	-	--	--	--	--	--	--	--
meta_387	PS(18:1(11Z)/19:0)	0.00842679	0.0125057	0.0104891	0.012103	0.00917315	0.00861592	0.00391232	0.00330689	0.00425079	0.0035737	0.0041884	0.0032803	0.0102189	0.00375207	0.367168	-1.44549	0.000190163	1.7088	down	--	--	--	--	--	--	--	--	--	--	--	--	--
meta_415	Humulene	0.000156608	0.000247029	0.000173986	0.000205257	0.000229014	0.000151967	8.02137e-05	5.68833e-05	7.80632e-05	0.000129616	7.52221e-05	7.46138e-05	0.000193977	8.24353e-05	0.424975	-1.23455	0.000303981	1.60169	down	C09684	--	LMPR0103110001	Prenol Lipids [PR]	Isoprenoids [PR01]	C15 isoprenoids (sesquiterpenes) [PR0103]	HMDB0036467	6753-98-6	Organic compounds	Lipids and lipid-like molecules	Prenol lipids	Sesquiterpenoids	Animals,Plants
meta_419	gamma-Glutamyl-beta-aminopropiononitrile	2.55999e-12	4.138e-05	2.47105e-12	2.55314e-12	2.54955e-12	2.48195e-12	9.92678e-05	6.01328e-05	0.00022479	8.13199e-05	6.82978e-05	0.000112796	6.89666e-06	0.000107767	15.626	3.96588	0.00830666	1.4172	up	C06114	--	--	--	--	--	HMDB0060477	--	Organic compounds	Organic acids and derivatives	Carboxylic acids and derivatives	Amino acids, peptides, and analogues	Animals
meta_421	5'-azido-5-deoxyuridine	2.96903e-05	7.27692e-05	2.47105e-12	3.83889e-05	2.49292e-05	5.88178e-05	0.000282489	0.000344588	0.000650092	0.0003405	0.000252635	0.000427708	3.74326e-05	0.000383002	10.2318	3.35499	0.00176422	1.59702	up	--	--	--	--	--	--	--	--	--	--	--	--	--
meta_423	fumagillin	0.00121289	0.000540863	0.000784255	0.00105598	0.000780148	0.00131774	0.000156951	0.000164691	0.000388401	0.000293583	0.000428224	0.000149964	0.000948645	0.000263636	0.277908	-1.84732	0.00139897	1.555	down	C09668	--	LMPR0103060003	Prenol Lipids [PR]	Isoprenoids [PR01]	C15 isoprenoids (sesquiterpenes) [PR0103]	--	--	--	--	--	--	--
meta_430	D-Urobilinogen	0.000790877	0.000330743	0.000586828	0.000775907	0.000427188	0.000668026	2.44254e-05	5.80348e-05	0.000184665	0.000146821	0.000292497	9.74109e-05	0.000596595	0.000133976	0.224567	-2.15478	0.000812617	1.56788	down	C05791	Porphyrin metabolism(ko00860);;Metabolic pathways(ko01100)	--	--	--	--	HMDB0004158	17208-65-0	Organic compounds	Organoheterocyclic compounds	Tetrapyrroles and derivatives	Bilirubins	Animals
meta_431	phosphonate	1.02519e-05	5.03398e-05	6.63967e-05	2.94709e-06	1.5457e-05	1.99872e-05	4.54676e-05	0.000122874	0.000196115	0.000131651	0.000130111	0.000124682	2.75633e-05	0.00012515	4.54047	2.18284	0.00255182	1.48695	up	--	--	--	--	--	--	--	--	--	--	--	--	--
meta_435	IPC 18:0;3/26:0;2	0.000124305	0.000150398	0.000135735	0.000167251	9.43606e-05	0.000121445	0.000267474	0.000241694	0.000372618	0.000336017	0.000314808	0.000305075	0.000132249	0.000306281	2.31594	1.2116	5.59176e-05	1.69475	up	--	--	--	--	--	--	--	--	--	--	--	--	--
meta_436	(2-trans,6-trans)-Farnesol	0.000397672	0.000664277	7.83338e-05	0.000433228	0.000946318	0.000579711	0.00177377	0.000961318	0.00109978	0.00111487	0.0021346	0.00089136	0.00051659	0.00132928	2.57319	1.36356	0.00911183	1.3362	up	C06081	Terpenoid backbone biosynthesis(ko00900);;Insect hormone biosynthesis(ko00981)	LMPR0103010001	Prenol Lipids [PR]	Isoprenoids [PR01]	C15 isoprenoids (sesquiterpenes) [PR0103]	HMDB0004305	4602-84-0	Organic compounds	Lipids and lipid-like molecules	Prenol lipids	Sesquiterpenoids	Microbe,Animals,Plants
meta_440	Gemcitabine	0.000197552	0.000128629	0.000221203	0.000162223	0.000202128	0.000111084	4.92073e-05	4.67566e-05	9.86734e-05	0.000108773	6.76006e-05	7.94678e-05	0.00017047	7.50798e-05	0.440429	-1.18302	0.00174391	1.49958	down	C07650	--	--	--	--	--	HMDB0014584	95058-81-4	Organic compounds	Nucleosides, nucleotides, and analogues	Pyrimidine nucleosides	Pyrimidine 2'-deoxyribonucleosides	Animals
meta_450	N,N-Dimethylsphingosine	1.51027e-05	2.90581e-06	8.02793e-06	6.67164e-06	1.14254e-06	7.86698e-06	0.000585747	0.000225682	0.000542804	0.000265748	0.000221566	0.000236125	6.95293e-06	0.000346279	49.8033	5.63817	0.00451655	1.52332	up	C13914	--	LMSP01070001	Sphingolipids [SP]	Sphingoid bases [SP01]	N-methylated sphingoid bases [SP0107]	HMDB0013645	122314-67-4	Organic compounds	Organic nitrogen compounds	Organonitrogen compounds	Amines	Animals
meta_456	Geranyl-PP	0.000613965	0.00052509	0.000441358	0.000347622	0.00057824	0.0003228	0.000206839	8.86719e-06	5.70342e-05	0.000111317	9.50773e-05	0.000148095	0.000471513	0.000104538	0.221709	-2.17326	0.000200691	1.63844	down	C05847	Ubiquinone and other terpenoid-quinone biosynthesis(ko00130);;Metabolic pathways(ko01100);;Biosynthesis of cofactors(ko01240);;Terpenoid backbone biosynthesis(ko00900)	LMPR0102010001	Prenol Lipids [PR]	Isoprenoids [PR01]	C10 isoprenoids (monoterpenes) [PR0102]	HMDB0001285	763-10-0	Organic compounds	Lipids and lipid-like molecules	Prenol lipids	Isoprenoid phosphates	Microbe,Animals
meta_466	N1,N12-Diacetylspermine	0.000358042	0.000441499	0.000643481	0.000369846	0.000572315	0.000606196	0.000109985	1.58645e-05	0.000106284	0.000115674	0.000276637	0.00049603	0.000498563	0.000186746	0.374568	-1.4167	0.00587746	1.36663	down	C03413	--	--	--	--	--	HMDB0002172	61345-83-3	Organic compounds	Organic acids and derivatives	Carboximidic acids and derivatives	Carboximidic acids	Animals
meta_475	Salidroside	0.000329685	7.54183e-06	2.47105e-12	0.000142524	0.000285176	0.000430298	0.00298768	0.00127146	0.00279748	0.0022061	0.00155935	0.00178946	0.000199204	0.00210192	10.5516	3.39939	0.000753977	1.63654	up	--	--	--	--	--	--	HMDB0257463	--	Organic compounds	Organic oxygen compounds	Organooxygen compounds	Carbohydrates and carbohydrate conjugates	Animals
meta_479	Arginyl-Glutamine	0.000127761	0.000159761	0.000207816	0.000209755	0.000106244	0.000255586	1.78204e-06	2.48372e-12	8.24651e-05	5.50459e-05	5.92598e-05	7.0803e-06	0.000177821	3.42722e-05	0.192735	-2.37531	0.00063549	1.55571	down	--	--	--	--	--	--	HMDB0028707	2483-17-2	Organic compounds	Organic acids and derivatives	Carboxylic acids and derivatives	Amino acids, peptides, and analogues	Animals
meta_485	Leukotriene D4	0.000249296	0.000136881	0.000199568	0.000334112	0.000472597	0.000425977	6.09341e-06	1.66925e-05	0.000141865	1.87269e-05	9.20968e-05	1.54747e-05	0.000303072	4.84916e-05	0.16	-2.64385	0.00355485	1.47509	down	C05951	Arachidonic acid metabolism(ko00590);;Metabolic pathways(ko01100);;Neuroactive ligand-receptor interaction(ko04080);;Fc epsilon RI signaling pathway(ko04664);;Asthma(ko05310)	LMFA03020006	Fatty Acyls [FA]	Eicosanoids [FA03]	Leukotrienes [FA0302]	HMDB0003080	73836-78-9	Organic compounds	Lipids and lipid-like molecules	Fatty Acyls	Eicosanoids	Animals
meta_515	2,3-Diketo-L-gulonate	7.69488e-05	6.15944e-05	8.41741e-05	4.88649e-05	7.35663e-05	6.38972e-05	2.44922e-12	3.65518e-06	4.55201e-06	1.79342e-05	1.61663e-05	1.59872e-05	6.81743e-05	9.71581e-06	0.142514	-2.81082	8.2687e-06	1.72848	down	C04575	Pentose and glucuronate interconversions(ko00040);;Ascorbate and aldarate metabolism(ko00053);;Metabolic pathways(ko01100)	LMFA01060195	Fatty Acyls [FA]	Fatty Acids and Conjugates [FA01]	Oxo fatty acids [FA0106]	HMDB0005971	3409-57-2	Organic compounds	Organic oxygen compounds	Organooxygen compounds	Carbohydrates and carbohydrate conjugates	Animals
meta_524	Naringenin-7-O-Glucoside	0.0107268	0.00885105	0.0129276	0.00730209	0.0093357	0.00879966	0.00112573	0.00138441	0.0031058	0.00372091	0.00369426	0.00374575	0.00965715	0.00279614	0.289541	-1.78816	6.32295e-05	1.66954	down	--	--	--	--	--	--	--	--	--	--	--	--	--
meta_527	coformycin	0.000188862	7.28112e-05	1.80091e-05	0.000253285	6.59149e-05	0.000233715	0.000771552	0.000978184	0.000650351	0.00118654	0.000417022	0.000549239	0.000138766	0.000758815	5.4683	2.45109	0.00213141	1.54506	up	--	--	--	--	--	--	HMDB0250398	--	Organic compounds	Organic oxygen compounds	Organooxygen compounds	Carbohydrates and carbohydrate conjugates	Animals
meta_533	Tetracycline	1.90112e-06	2.84357e-06	2.89831e-06	4.11528e-06	4.49559e-06	5.69866e-06	4.36613e-08	3.70332e-07	2.46336e-12	2.50235e-12	2.44429e-12	2.42718e-12	3.65875e-06	6.90006e-08	0.018859	-5.7286	0.00128891	1.62975	down	--	--	--	--	--	--	--	--	--	--	--	--	--
meta_540	Argininosuccinic acid	0.000938013	0.000137446	0.000281007	0.000326746	0.000505529	0.00130098	0.00171324	0.0024705	0.00231484	0.00181252	0.00208905	0.00249641	0.00058162	0.00214943	3.69559	1.8858	6.37517e-05	1.65285	up	--	--	--	--	--	--	--	--	--	--	--	--	--
meta_541	Mitomycin	4.26612e-05	3.53055e-05	5.71465e-05	6.7184e-05	4.54837e-05	4.76233e-05	4.08379e-06	7.37446e-06	2.82489e-05	1.17525e-05	2.34133e-05	1.45714e-05	4.9234e-05	1.49074e-05	0.302786	-1.72363	0.000215044	1.59222	down	--	--	--	--	--	--	--	--	--	--	--	--	--
meta_542	S-Adenosylmethionine	4.42403e-05	2.51797e-05	5.48369e-05	3.68546e-05	4.66185e-05	5.71493e-05	3.29161e-05	2.48372e-12	1.09139e-05	1.5634e-06	6.28092e-06	8.05397e-06	4.41466e-05	9.95471e-06	0.225492	-2.14885	0.000557824	1.54132	down	--	--	--	--	--	--	--	--	--	--	--	--	--
meta_545	Prolyl-Threonine	0.00420954	0.00397125	0.00402301	0.00596975	0.00365682	0.00585908	0.00219099	0.0022129	0.000581316	0.00115615	0.00175463	0.0028584	0.00461491	0.0017924	0.388393	-1.36441	0.000418827	1.56456	down	--	--	--	--	--	--	HMDB0029027	--	Organic compounds	Organic acids and derivatives	Carboxylic acids and derivatives	Amino acids, peptides, and analogues	Animals
meta_552	zymosterol intermediate 1c	1.25992e-08	2.60493e-06	2.47105e-12	1.44639e-05	2.54955e-12	6.20806e-06	4.60514e-05	1.92959e-05	4.55505e-05	6.62676e-05	3.8613e-05	6.74401e-05	3.88159e-06	4.72031e-05	12.1608	3.60416	0.00138001	1.58301	up	--	--	LMST01010170	Sterol Lipids [ST]	Sterols [ST01]	Cholesterol and derivatives [ST0101]	--	--	--	--	--	--	--
meta_572	3-mercaptohexan-1-ol	0.000597455	0.000554615	0.000290525	0.000538415	0.00033152	0.000957036	0.00017752	3.79182e-06	0.000355963	0.000124821	0.000194573	0.000160885	0.000544928	0.000169592	0.31122	-1.68399	0.00979041	1.34722	down	--	--	LMFA05000539	Fatty Acyls [FA]	Fatty alcohols [FA05]	-	HMDB0040152	51755-83-0	Organic compounds	Organosulfur compounds	Thiols	Alkylthiols	Microbe,Animals,Plants
meta_577	1,2-Dihydroxy-3-keto-5-methylthiopentene	0.000111847	8.1522e-05	0.000159301	0.000195862	0.000134627	0.000184358	2.44922e-12	1.11959e-05	4.14991e-05	3.56038e-05	7.58396e-05	1.9365e-05	0.000144586	3.05839e-05	0.211527	-2.24108	0.000544123	1.56992	down	C15606	Cysteine and methionine metabolism(ko00270);;Metabolic pathways(ko01100)	--	--	--	--	HMDB0012134	746507-19-7	Organic compounds	Organic oxygen compounds	Organooxygen compounds	Carbonyl compounds	Microbe,Animals
meta_602	N-Acetyl-L-glutamyl 5-phosphate	0.000272789	2.44723e-12	6.51307e-05	1.29946e-05	1.32098e-05	6.2371e-05	0.00162364	0.00158895	0.000593097	0.000404062	0.00197965	0.00185464	7.10825e-05	0.00134067	18.8608	4.23732	0.0053006	1.49306	up	C04133	Arginine biosynthesis(ko00220);;Metabolic pathways(ko01100);;2-Oxocarboxylic acid metabolism(ko01210);;Biosynthesis of amino acids(ko01230)	--	--	--	--	HMDB0006456	15383-57-0	Organic compounds	Organic acids and derivatives	Carboxylic acids and derivatives	Amino acids, peptides, and analogues	Microbe,Animals
meta_605	S-Ribosyl-L-homocysteine	1.75061e-05	4.49162e-05	2.77769e-05	1.65479e-05	2.39342e-05	1.32935e-05	3.84529e-06	2.14763e-06	4.43745e-08	1.48224e-07	5.83258e-06	7.59146e-06	2.39958e-05	3.26826e-06	0.136201	-2.87619	0.00598231	1.46069	down	--	--	--	--	--	--	--	--	--	--	--	--	--
meta_624	Megastigmatrienone	3.32286e-05	2.76486e-05	3.27246e-05	1.57181e-05	1.04687e-05	1.84298e-05	4.71048e-05	7.4247e-05	6.99071e-05	5.58867e-05	8.42757e-05	6.93268e-05	2.30364e-05	6.67914e-05	2.89938	1.53575	0.000101531	1.64247	up	--	--	--	--	--	--	--	--	--	--	--	--	--
meta_630	Embelin	0.000149156	0.000269254	2.47105e-12	0.00012876	0.000589432	0.000295316	0.00096317	0.00057193	0.00050448	0.000631885	0.00114797	0.000542941	0.000238653	0.000727063	3.04653	1.60717	0.00543933	1.36609	up	C10342	--	LMPK15050006	Polyketides [PK]	Phenolic lipids [PK15]	Alkyl hydroquinones and derivatives [PK1505]	HMDB0251767	--	Organic compounds	Organic oxygen compounds	Organooxygen compounds	Carbonyl compounds	Animals,Plants
meta_633	Digoxin	0.000177958	0.000214159	0.000172187	0.000192676	0.000172963	0.000192849	8.56908e-06	8.81628e-06	0.000132406	2.82048e-05	0.000108566	2.8419e-05	0.000187132	5.24969e-05	0.280534	-1.83375	0.0011668	1.59779	down	--	--	LMST01120023	Sterol Lipids [ST]	Sterols [ST01]	Cardanolides and derivatives [ST0112]	--	--	--	--	--	--	--
meta_634	2-hexaprenyl-6-methoxy-3-methyl-1,4-benzoquinone	0.00464656	0.00777224	0.00650959	0.00860428	0.00529741	0.00839326	0.00210876	0.00236487	0.00540249	0.00247159	0.00541521	0.00274131	0.00687056	0.00341737	0.497394	-1.00754	0.00397349	1.38206	down	C05804	--	--	--	--	--	HMDB0006819	--	Organic compounds	Lipids and lipid-like molecules	Prenol lipids	Quinone and hydroquinone lipids	Microbe,Animals
meta_641	Dihomo-gamma-Linolenic Acid	2.49638e-05	9.81995e-06	7.82917e-05	6.18927e-05	0.000103806	4.96122e-05	0.000569003	0.000380085	0.000826589	0.000453777	0.000469433	0.000344952	5.4731e-05	0.000507307	9.26909	3.21243	0.00118949	1.62286	up	C03242	Linoleic acid metabolism(ko00591);;Biosynthesis of unsaturated fatty acids(ko01040);;Metabolic pathways(ko01100)	LMFA01030158	Fatty Acyls [FA]	Fatty Acids and Conjugates [FA01]	Unsaturated fatty acids [FA0103]	HMDB0002925	1783-84-2	Organic compounds	Lipids and lipid-like molecules	Fatty Acyls	Fatty acids and conjugates	Animals
meta_645	5-Hydroxylysine	4.33089e-05	2.28914e-05	2.44148e-05	2.46568e-05	4.20967e-05	1.98062e-05	2.08395e-06	2.42541e-06	1.23337e-05	1.18703e-05	1.46409e-05	9.83059e-06	2.95291e-05	8.86413e-06	0.300183	-1.73609	0.00288623	1.47156	down	C16741	Lysine degradation(ko00310);;Metabolic pathways(ko01100)	--	--	--	--	HMDB0000450	1190-94-9	Organic compounds	Organic acids and derivatives	Carboxylic acids and derivatives	Amino acids, peptides, and analogues	Microbe,Animals
meta_650	5'-amino-5'-deoxyuridine	5.0289e-05	2.44723e-12	2.47105e-12	2.55314e-12	2.54955e-12	7.77557e-05	0.000195387	9.52962e-05	0.000237823	0.000267122	0.00019632	0.000232373	2.13408e-05	0.000204054	9.56167	3.25726	0.000193715	1.6364	up	--	--	--	--	--	--	--	--	--	--	--	--	--
meta_651	Harpagoside	0.00345935	0.00250886	0.00463703	0.00359982	0.00343211	0.00309558	0.00145512	0.000887755	0.00179073	0.00161351	0.00135955	0.00163559	0.00345546	0.00145704	0.421664	-1.24583	0.000381626	1.63181	down	C09783	--	LMPR0102070010	Prenol Lipids [PR]	Isoprenoids [PR01]	C10 isoprenoids (monoterpenes) [PR0102]	--	--	--	--	--	--	--
meta_652	Herculin	1.95571e-05	2.43115e-05	9.84076e-06	4.77318e-05	2.06303e-05	1.4678e-05	0.000144567	5.09617e-05	0.000145738	0.000115498	8.17825e-05	0.00022872	2.27916e-05	0.000127878	5.61075	2.48819	0.007877	1.43162	up	--	--	LMFA08020180	Fatty Acyls [FA]	Fatty amides [FA08]	N-acyl amines [FA0802]	HMDB0030275	--	Organic compounds	Lipids and lipid-like molecules	Fatty Acyls	Fatty amides	Animals
meta_657	Stavudine	0.000643487	0.000363156	0.000452	0.000661757	0.00038978	0.00104796	0.000270554	2.48372e-12	0.000279277	0.000223467	0.000224042	0.000118999	0.000593023	0.000186057	0.313743	-1.67235	0.00955013	1.36518	down	C07312	--	--	--	--	--	HMDB0014787	3056-17-5	Organic compounds	Nucleosides, nucleotides, and analogues	Nucleoside and nucleotide analogues	_	Animals
meta_666	Heptadecanoic acid	4.50929e-05	9.00578e-06	5.80546e-05	3.87465e-05	2.63857e-05	1.8466e-05	0.000187796	9.03782e-05	0.000224975	0.000142126	0.000118148	0.000102973	3.26252e-05	0.000144399	4.426	2.146	0.00239054	1.53132	up	--	--	LMFA01010017	Fatty Acyls [FA]	Fatty Acids and Conjugates [FA01]	Straight chain fatty acids [FA0101]	HMDB0002259	506-12-7	Organic compounds	Lipids and lipid-like molecules	Fatty Acyls	Fatty acids and conjugates	Microbe,Animals,Plants
meta_675	4-Phosphopantothenoylcysteine	0.000298253	2.44723e-12	2.47105e-12	2.55314e-12	0.00025628	0.000361553	0.00233542	0.00185213	0.00238581	0.00105806	0.00195422	0.00229074	0.000152681	0.0019794	12.9643	3.69647	0.000131551	1.70017	up	C04352	Pantothenate and CoA biosynthesis(ko00770);;Metabolic pathways(ko01100);;Biosynthesis of cofactors(ko01240)	--	--	--	--	HMDB0001117	7196-09-0	Organic compounds	Organic acids and derivatives	Peptidomimetics	Hybrid peptides	Microbe,Animals
meta_679	3-dehydroquinate	0.000742993	0.000437651	0.000707125	0.000387545	0.000712564	0.000548576	0.000141861	8.83429e-05	0.00027447	0.000415397	0.000253327	0.000213171	0.000589409	0.000231095	0.392079	-1.35079	0.00123293	1.49661	down	C00944	Phenylalanine, tyrosine and tryptophan biosynthesis(ko00400);;Metabolic pathways(ko01100);;Biosynthesis of amino acids(ko01230)	--	--	--	--	HMDB0012710	10534-44-8	Organic compounds	Organic acids and derivatives	Hydroxy acids and derivatives	Alpha hydroxy acids and derivatives	Microbe,Animals
meta_681	8-iso-Prostaglandin A2	0.000679335	0.000825772	0.000670595	0.000850008	0.00103871	0.000949873	0.000258232	0.000362656	0.000568757	0.000344119	0.000487105	0.00028245	0.000835716	0.000383887	0.45935	-1.12233	0.000185617	1.59752	down	--	--	--	--	--	--	--	--	--	--	--	--	--
meta_695	5,8-Dihydro-6-(4-methyl-3-pentenyl)-1,2,3,4-tetrathiocin	0.000199322	0.000227984	0.00017496	0.000243265	0.000215061	0.000163461	0.00010048	0.000100614	0.000139292	5.46004e-05	4.06769e-05	8.31522e-05	0.000204009	8.64692e-05	0.42385	-1.23838	0.000122104	1.61969	down	--	--	--	--	--	--	HMDB0038142	82203-03-0	Organic compounds	Organoheterocyclic compounds	_	_	Animals
meta_705	5-Aminoimidazole ribonucleotide	6.28895e-07	2.44748e-05	2.01466e-05	1.62642e-05	2.62886e-06	1.62916e-05	3.36292e-05	2.80633e-05	2.6895e-05	2.91855e-05	2.20932e-05	3.16494e-05	1.34058e-05	2.85859e-05	2.13235	1.09244	0.00990691	1.36114	up	C03373	Purine metabolism(ko00230);;Thiamine metabolism(ko00730);;Porphyrin metabolism(ko00860);;Metabolic pathways(ko01100);;Biosynthesis of cofactors(ko01240)	--	--	--	--	HMDB0001235	25635-88-5	Organic compounds	Organic oxygen compounds	Organooxygen compounds	Carbohydrates and carbohydrate conjugates	Microbe,Animals
meta_707	S-adenosyl-4-methylthio-2-oxobutanoic acid	0.000366057	3.73972e-05	0.000255806	0.000175058	0.000133689	0.000161078	4.69546e-06	2.48372e-12	2.46336e-12	4.98099e-06	2.92925e-06	2.44144e-06	0.000188181	2.50786e-06	0.0133268	-6.22952	0.0097466	1.43762	down	C04425	--	--	--	--	--	HMDB0304475	--	Organic compounds	Nucleosides, nucleotides, and analogues	5'-deoxyribonucleosides	5'-deoxy-5'-thionucleosides	Microbe,Animals
meta_728	5,6,7,8-Tetrahydrofolic acid	0.000501128	0.000200723	0.000277171	0.000626696	0.000895558	0.000851349	2.44922e-12	1.03244e-05	0.000160152	1.66039e-05	8.25724e-05	2.95852e-05	0.000558771	4.98729e-05	0.0892547	-3.48593	0.00677696	1.45911	down	--	--	--	--	--	--	HMDB0243631	--	Organic compounds	Organoheterocyclic compounds	Pteridines and derivatives	Pterins and derivatives	Microbe,Animals
meta_729	DG(16:1(9Z)/16:1(9Z)/0:0)	0.00333636	0.00321262	0.00347815	0.00398794	0.00343533	0.00408964	0.00120972	0.00126329	0.00219328	0.00145778	0.00191847	0.00142278	0.00359001	0.00157756	0.43943	-1.1863	3.38119e-06	1.72022	down	--	--	LMGL02010011	Glycerolipids [GL]	Diradylglycerols [GL02]	Diacylglycerols [GL0201]	HMDB0007128	--	Organic compounds	Lipids and lipid-like molecules	Glycerolipids	Diradylglycerols	Microbe,Animals
meta_732	N1-(alpha-D-ribosyl)-5,6-dimethyl-benzimidazole	4.21057e-05	2.44723e-12	2.47105e-12	2.55314e-12	3.7464e-05	2.68784e-05	0.000635148	0.000793803	0.00109547	0.000463072	0.000590812	0.000534476	1.77414e-05	0.000685463	38.6365	5.27189	0.0008082	1.66277	up	--	--	--	--	--	--	HMDB0011112	--	Organic compounds	Nucleosides, nucleotides, and analogues	Benzimidazole ribonucleosides and ribonucleotides	_	Animals
meta_733	D-4'-Phosphopantothenate	0.000274193	0.000219286	0.000208103	0.000227051	0.000238499	0.000271415	0.000104948	5.66104e-05	0.000124901	0.000109082	0.000149725	0.000112862	0.000239758	0.000109688	0.457495	-1.12817	1.66736e-05	1.68509	down	--	--	--	--	--	--	--	--	--	--	--	--	--
meta_743	Prometon	2.55999e-12	2.44723e-12	2.47105e-12	2.55314e-12	2.54955e-12	2.48195e-12	0.000784344	0.000332663	0.000383529	0.00045839	0.00042133	0.000462512	2.51049e-12	0.000473795	1.88726e+08	27.4917	0.000772693	1.66381	up	C14186	--	--	--	--	--	HMDB0256804	--	Organic compounds	Organoheterocyclic compounds	Triazines	1,3,5-triazines	Animals
meta_753	Bebeerine	9.96707e-05	4.51646e-05	9.54087e-05	0.00012414	7.90181e-05	8.44964e-05	7.49498e-05	2.28051e-05	4.00001e-05	1.95489e-05	2.46283e-05	3.35771e-05	8.79831e-05	3.59182e-05	0.40824	-1.29251	0.00365589	1.41087	down	--	--	--	--	--	--	--	--	--	--	--	--	--
meta_757	Linalool oxide	2.52262e-05	2.96566e-05	1.50458e-05	1.85131e-05	3.79229e-05	2.06719e-05	1.99255e-06	4.09855e-06	2.57252e-06	8.67981e-06	1.21437e-06	2.42718e-12	2.45061e-05	3.09297e-06	0.126212	-2.98608	0.000864053	1.60359	down	--	--	--	--	--	--	HMDB0040726	5989-33-3	Organic compounds	Organoheterocyclic compounds	Tetrahydrofurans	_	Microbe,Animals
meta_763	O-Phospho-4-hydroxy-L-threonine	0.00011768	2.69921e-05	6.92337e-05	0.000216649	0.000100592	2.95456e-05	0.000210905	0.000501646	0.000421891	0.000353922	0.000200468	0.000349886	9.34488e-05	0.000339786	3.63607	1.86238	0.00217362	1.47873	up	C06055	Vitamin B6 metabolism(ko00750);;Metabolic pathways(ko01100);;Biosynthesis of cofactors(ko01240)	--	--	--	--	HMDB0006802	--	Organic compounds	Organic acids and derivatives	Carboxylic acids and derivatives	Amino acids, peptides, and analogues	Microbe,Animals
meta_768	Biochanin A	0.000153401	8.49599e-05	0.000113573	0.000208835	0.00012414	8.96853e-05	1.57158e-05	3.14666e-06	2.94949e-05	1.9376e-05	3.5429e-05	2.92941e-05	0.000129099	2.20761e-05	0.171001	-2.54792	0.00186856	1.57871	down	C00814	Metabolic pathways(ko01100)	LMPK12050229	Polyketides [PK]	Flavonoids [PK12]	Isoflavonoids [PK1205]	HMDB0002338	491-80-5	Organic compounds	Phenylpropanoids and polyketides	Isoflavonoids	O-methylated isoflavonoids	Animals,Plants
meta_771	16-hydroxy hexadecanoic acid	0.0313359	0.0305289	0.033251	0.0374504	0.0190825	0.016868	0.00440489	0.00725626	0.0111613	0.00905475	0.00472208	0.0108478	0.0280861	0.00790785	0.281557	-1.8285	0.00112764	1.58887	down	--	--	--	--	--	--	--	--	--	--	--	--	--
meta_775	4-Ethylphenol	1.4894e-06	1.18991e-06	3.47795e-06	2.09674e-06	2.47994e-06	2.22432e-06	5.07546e-06	4.51691e-06	3.50577e-06	4.63065e-06	4.84993e-06	4.92834e-06	2.15971e-06	4.58451e-06	2.12274	1.08593	0.000195814	1.61039	up	C13637	--	--	--	--	--	HMDB0029306	123-07-9	Organic compounds	Benzenoids	Phenols	1-hydroxy-2-unsubstituted benzenoids	Microbe,Animals,Plants
meta_777	(2S,3S)-2,3-Dihydro-2,3-dihydroxybenzoate	8.74083e-05	2.44723e-12	2.47105e-12	2.55314e-12	9.02746e-05	0.000122706	0.000561852	0.000521676	0.000269539	0.000147164	0.000525457	0.000318251	5.00649e-05	0.000390657	7.80301	2.96403	0.00331081	1.50349	up	--	--	--	--	--	--	--	--	--	--	--	--	--
meta_780	Peonidin 3-O-(acetylglucoside)	8.23828e-05	2.26693e-05	3.32368e-05	5.59101e-05	3.98769e-05	3.41039e-05	1.55113e-05	1.27765e-06	1.23674e-08	4.97817e-06	1.31668e-06	6.14365e-06	4.46966e-05	4.87331e-06	0.109031	-3.19719	0.00516044	1.48217	down	--	--	LMPK12010242	Polyketides [PK]	Flavonoids [PK12]	Anthocyanidins [PK1201]	HMDB0301893	--	Organic compounds	Phenylpropanoids and polyketides	Flavonoids	Flavonoid glycosides	Microbe,Animals
meta_782	3-Oxo-beta-ionone	0.000400381	0.000243512	0.000224427	0.000480818	0.000239527	0.000275959	0.00126324	0.00168882	0.0024062	0.00169889	0.0010832	0.00173002	0.000310771	0.00164506	5.2935	2.40422	0.00063104	1.6567	up	--	--	--	--	--	--	--	--	--	--	--	--	--
meta_787	L-3-Hydroxykynurenine	0.00151807	0.00147528	0.000481772	0.00088315	0.000698718	0.00131395	0.00514355	0.00582098	0.00761721	0.00625913	0.00408495	0.00649699	0.00106182	0.0059038	5.56006	2.4751	7.04662e-05	1.72153	up	C03227	Tryptophan metabolism(ko00380);;Metabolic pathways(ko01100);;Biosynthesis of cofactors(ko01240)	--	--	--	--	HMDB0011631	606-14-4	Organic compounds	Organic oxygen compounds	Organooxygen compounds	Carbonyl compounds	Microbe,Animals
meta_791	5'-[(3-aminopropyl)-amino]-5'-deoxyadenosine	0.000209937	9.15582e-05	0.000187747	0.000108422	0.000158102	7.8237e-05	6.59213e-06	1.90674e-06	2.02451e-05	1.93591e-05	2.44429e-12	1.62552e-05	0.000139001	1.07264e-05	0.0771679	-3.69586	0.00190308	1.59507	down	--	--	--	--	--	--	--	--	--	--	--	--	--
meta_794	1,2-Dimethoxy-3-propylbenzene	4.12199e-05	3.97402e-05	3.12523e-05	4.63399e-05	4.47636e-05	4.01737e-05	2.44922e-12	2.48372e-12	1.5325e-05	2.50235e-12	1.54129e-05	9.09314e-07	4.05816e-05	5.27454e-06	0.129974	-2.94371	8.83806e-06	1.71908	down	--	--	--	--	--	--	--	--	--	--	--	--	--
meta_795	Arachidic acid	2.2255e-06	2.12124e-08	1.33228e-06	1.83715e-06	3.4989e-06	3.1732e-06	0.000160962	0.000166199	0.000378235	0.000385879	0.000494982	0.000500955	2.01471e-06	0.000347869	172.665	7.43183	0.0025538	1.58498	up	C06425	Biosynthesis of unsaturated fatty acids(ko01040)	LMFA01010020	Fatty Acyls [FA]	Fatty Acids and Conjugates [FA01]	Straight chain fatty acids [FA0101]	HMDB0002212	506-30-9	Organic compounds	Lipids and lipid-like molecules	Fatty Acyls	Fatty acids and conjugates	Animals,Plants
meta_816	1-Oleoyl-lysophosphatidic acid	0.00108027	0.000515106	0.000830678	0.00104131	0.00159867	0.00116152	9.00975e-05	0.000165519	0.000358996	0.000180514	0.000377824	0.000169089	0.00103793	0.000223673	0.2155	-2.21424	0.00184303	1.56107	down	--	--	--	--	--	--	HMDB0007855	--	Organic compounds	Lipids and lipid-like molecules	Glycerophospholipids	Glycerophosphates	Animals
meta_817	D-Alanyl-D-alanine	1.28993e-05	8.92481e-06	1.25898e-05	2.29946e-05	1.1845e-05	2.11761e-05	2.44922e-12	2.48372e-12	4.04391e-06	1.2989e-06	9.98329e-06	1.31703e-06	1.50716e-05	2.77385e-06	0.184045	-2.44187	0.00176901	1.47742	down	--	--	--	--	--	--	HMDB0028680	1948-31-8	Organic compounds	Organic acids and derivatives	Carboxylic acids and derivatives	Amino acids, peptides, and analogues	Animals
meta_820	Tobramycin	0.00316232	0.00220701	0.00183967	0.00354477	0.00602977	0.0026349	0.000390133	0.000380656	0.0012839	0.000566848	0.000853376	0.000693403	0.00323641	0.00069472	0.214658	-2.21989	0.00808359	1.43542	down	C00397	Neomycin, kanamycin and gentamicin biosynthesis(ko00524)	--	--	--	--	HMDB0014822	32986-56-4	Organic compounds	Organic oxygen compounds	Organooxygen compounds	Carbohydrates and carbohydrate conjugates	Microbe,Animals
meta_821	distearoyl phosphatidate	0.00371063	0.00285652	0.00315602	0.00384769	0.00388002	0.00254936	0.00106363	0.000925833	0.00116537	0.00114141	0.0009383	0.000726858	0.00333337	0.000993567	0.298066	-1.74629	7.63628e-05	1.73273	down	--	--	--	--	--	--	--	--	--	--	--	--	--
meta_822	Dodecylbenzenesulfonic acid	0.0178638	0.0210641	0.0142547	0.0296775	0.0245952	0.0213522	0.00706672	0.012409	0.00542026	0.00568147	0.00829549	0.0082643	0.0214679	0.00785621	0.365951	-1.45028	0.000722233	1.588	down	--	--	--	--	--	--	HMDB0031031	--	Organic compounds	Benzenoids	Benzene and substituted derivatives	Benzenesulfonic acids and derivatives	Animals
meta_826	Acadesine (Drug)	7.84742e-05	2.44723e-12	2.47105e-12	2.55314e-12	2.54955e-12	2.55425e-05	0.000309137	0.000506728	0.00041319	0.000467456	0.000161471	0.000328919	1.73361e-05	0.000364483	21.0245	4.394	0.000768861	1.64119	up	--	--	--	--	--	--	--	--	--	--	--	--	--
meta_850	FMNH	0.000348206	0.000264152	0.000495809	0.000394297	0.000353089	0.000335922	0.000102635	8.33662e-05	0.000164169	0.00016604	0.000136717	0.000147782	0.000365246	0.000133451	0.365374	-1.45255	0.000282262	1.64879	down	C01847	Riboflavin metabolism(ko00740);;Metabolic pathways(ko01100);;Biosynthesis of cofactors(ko01240)	--	--	--	--	HMDB0001142	5666-16-0	Organic compounds	Nucleosides, nucleotides, and analogues	Flavin nucleotides	_	Microbe,Animals
meta_863	Protoporphyrin IX	0.00710352	0.0107174	0.00958601	0.00686553	0.0131104	0.00897172	0.00140838	0.0012853	0.00448482	0.00242563	0.00334683	0.00328474	0.00939241	0.00270595	0.2881	-1.79536	0.000326279	1.61921	down	C02191	Porphyrin metabolism(ko00860);;Metabolic pathways(ko01100);;Biosynthesis of cofactors(ko01240)	--	--	--	--	HMDB0000241	553-12-8	Organic compounds	Organoheterocyclic compounds	Tetrapyrroles and derivatives	Porphyrins	Microbe,Animals,Plants
meta_872	Biliverdin	0.00274585	0.0011762	0.00125495	0.0018814	0.00158807	0.00187065	0.000120459	0.000262922	0.000807104	0.000959769	0.00076673	0.000383277	0.00175285	0.000550044	0.313799	-1.67209	0.00206637	1.48059	down	C00500	Porphyrin metabolism(ko00860);;Metabolic pathways(ko01100)	--	--	--	--	HMDB0001008	114-25-0	Organic compounds	Organoheterocyclic compounds	Tetrapyrroles and derivatives	Bilirubins	Animals
meta_876	2-hydroxy-6-ketononadienedicarboxylate	0.0117254	0.0204792	0.0122292	0.00598799	0.00629021	0.00895233	0.000151563	0.000307499	0.00144954	0.000435855	0.00190788	0.000124608	0.0109441	0.000729492	0.0666564	-3.90711	0.00516773	1.49967	down	--	--	--	--	--	--	--	--	--	--	--	--	--
meta_880	D-Mannonate	0.00106688	2.44723e-12	0.000261654	2.55314e-12	0.000230236	0.00198975	0.00457843	0.00351216	0.0061245	0.00204877	0.00257286	0.00267363	0.000591421	0.00358506	6.06178	2.59974	0.00317937	1.45948	up	C00514	Pentose and glucuronate interconversions(ko00040);;Metabolic pathways(ko01100)	--	--	--	--	HMDB0242119	--	Organic compounds	Organic acids and derivatives	Hydroxy acids and derivatives	Medium-chain hydroxy acids and derivatives	Animals
meta_889	dihydro-10-thiopteroate	0.0128585	0.0072462	0.00464637	0.00714046	0.00372129	0.00566168	0.0363744	0.0348123	0.0162126	0.0129698	0.0447701	0.0431302	0.00687909	0.0313782	4.56139	2.18947	0.00607199	1.46068	up	--	--	--	--	--	--	--	--	--	--	--	--	--
meta_897	IPC 18:0;3/22:0;2	0.000134005	0.000202073	0.000117322	0.000174823	8.97817e-05	0.000119242	0.000414408	0.000211194	0.00037975	0.00049577	0.000446542	0.000479877	0.000139541	0.00040459	2.89944	1.53577	0.000834487	1.59809	up	--	--	--	--	--	--	--	--	--	--	--	--	--
meta_905	N3-(4-methoxyfumaroyl)-L-2,3-diaminopropanoate	9.43458e-05	2.95478e-05	4.64863e-05	6.88318e-05	7.59891e-05	7.59559e-05	1.44855e-05	7.92595e-06	1.33057e-05	1.23494e-05	3.72723e-05	1.33462e-05	6.51928e-05	1.64475e-05	0.25229	-1.98684	0.00233422	1.50874	down	--	--	--	--	--	--	--	--	--	--	--	--	--
meta_921	Demethoxycurcumin	0.00011143	5.03007e-05	0.000114028	8.93967e-05	0.000107206	8.65326e-05	5.38847e-06	2.48372e-12	2.33066e-05	1.32553e-05	5.50303e-05	1.72797e-05	9.3149e-05	1.90434e-05	0.20444	-2.29025	0.000181136	1.60257	down	--	--	--	--	--	--	HMDB0033801	22608-11-3	Organic compounds	Phenylpropanoids and polyketides	Diarylheptanoids	Linear diarylheptanoids	Animals,Plants
meta_929	Pantetheine 4'-phosphate	2.55999e-12	2.44723e-12	2.47105e-12	2.55314e-12	2.54955e-12	2.48195e-12	0.000202705	0.000204455	0.000253491	0.000220188	0.000293935	0.000315075	2.51049e-12	0.000248308	9.89085e+07	26.5596	5.25808e-05	1.76604	up	--	--	--	--	--	--	--	--	--	--	--	--	--
meta_932	Pantetheine	0.0014597	0.00136876	0.00153485	0.00203663	0.00247406	0.00204562	6.45998e-05	9.31739e-05	0.000386764	0.000123228	0.000645838	0.000275568	0.00181994	0.000264862	0.145534	-2.78058	7.4862e-05	1.68656	down	C00831	--	--	--	--	--	HMDB0003426	496-65-1	Organic compounds	Organic acids and derivatives	Carboxylic acids and derivatives	Amino acids, peptides, and analogues	Animals
meta_955	Salannin	0.00798679	0.00928659	0.00590906	0.00999045	0.01411	0.00899678	0.00114712	0.0013429	0.00403703	0.00175409	0.00492483	0.00189286	0.00937995	0.00251647	0.268282	-1.89818	0.000677103	1.56627	down	--	--	--	--	--	--	HMDB0257456	--	Organic compounds	Lipids and lipid-like molecules	Prenol lipids	Triterpenoids	Animals
meta_960	Engeletin	0.000941803	0.000132943	0.000172876	0.000357773	0.000503684	0.00114962	0.00244159	0.00367061	0.00250855	0.00206569	0.00251025	0.00239934	0.000543116	0.00259934	4.78597	2.25881	3.81257e-05	1.67003	up	--	--	--	--	--	--	--	--	--	--	--	--	--
meta_966	Phenylacetic acid	0.000112235	3.57947e-05	2.1484e-05	0.000169573	5.12706e-05	0.000140307	0.000801901	0.000882146	0.00109954	0.000935885	0.000465245	0.000866672	8.8444e-05	0.000841899	9.519	3.25081	0.000176311	1.70341	up	C07086	Phenylalanine metabolism(ko00360);;Metabolic pathways(ko01100)	--	--	--	--	HMDB0000209	103-82-2	Organic compounds	Benzenoids	Benzene and substituted derivatives	_	Microbe,Animals,Plants
meta_974	3-Indolebutyric acid	0.000104872	2.47167e-05	8.07654e-05	9.4389e-05	4.54805e-05	6.6488e-05	0.000376529	0.000344123	0.000220789	0.000474709	0.000150571	0.000156178	6.9452e-05	0.00028715	4.13451	2.04772	0.00889978	1.42213	up	C11284	--	--	--	--	--	HMDB0002096	133-32-4	Organic compounds	Organoheterocyclic compounds	Indoles and derivatives	Indoles	Animals,Plants
meta_999	2'-Deoxyadenosine	0.000737524	0.000791218	0.00057318	0.000456863	0.00114807	0.000566325	0.000244826	0.000174134	0.000224042	0.000257996	0.000150939	0.000202979	0.000712197	0.000209153	0.293672	-1.76772	0.00372185	1.53424	down	C00559	Purine metabolism(ko00230);;Metabolic pathways(ko01100);;Nucleotide metabolism(ko01232);;ABC transporters(ko02010)	--	--	--	--	HMDB0000101	958-09-8	Organic compounds	Nucleosides, nucleotides, and analogues	Purine nucleosides	Purine 2'-deoxyribonucleosides	Microbe,Animals
meta_1006	Nomilin	8.76729e-05	2.85687e-05	9.04282e-05	3.32121e-05	6.03802e-05	6.68922e-05	3.16583e-05	6.7288e-06	4.7639e-06	1.30476e-05	3.62426e-06	1.2888e-05	6.11924e-05	1.21185e-05	0.198039	-2.33615	0.00437349	1.46568	down	C08773	--	--	--	--	--	HMDB0035772	1063-77-0	Organic compounds	Lipids and lipid-like molecules	Prenol lipids	Triterpenoids	Animals
meta_1007	Histidinyl-Glycine	5.34689e-06	1.22304e-06	3.92502e-06	6.98236e-06	6.82548e-06	5.93143e-06	2.02684e-05	2.13302e-05	1.9594e-05	8.99154e-06	3.94313e-05	2.04255e-05	5.03904e-06	2.16735e-05	4.30112	2.10471	0.00816145	1.43383	up	--	--	--	--	--	--	HMDB0028885	2578-58-7	Organic compounds	Organic acids and derivatives	Carboxylic acids and derivatives	Amino acids, peptides, and analogues	Animals
meta_1010	25-hydroxyvitamin D3	0.00107203	0.00157215	0.00128426	0.00141581	0.0008773	0.0012717	0.00328283	0.00299788	0.00204046	0.00202393	0.00367216	0.00197805	0.00124888	0.00266589	2.13463	1.09398	0.00433273	1.48127	up	C01561	Steroid biosynthesis(ko00100);;Metabolic pathways(ko01100);;Parathyroid hormone synthesis, secretion and action(ko04928);;Tuberculosis(ko05152)	LMST03020246	Sterol Lipids [ST]	Secosteroids [ST03]	Vitamin D3 and derivatives [ST0302]	HMDB0003550	19356-17-3	Organic compounds	Lipids and lipid-like molecules	Steroids and steroid derivatives	Vitamin D and derivatives	Animals
meta_1013	beta-Ionone	6.10693e-05	3.22525e-05	4.20123e-05	3.24403e-05	2.60732e-05	4.91172e-05	3.0973e-06	2.90568e-06	1.29872e-05	9.42283e-06	1.55113e-05	1.20314e-05	4.04941e-05	9.32594e-06	0.230304	-2.11839	0.00115229	1.57387	down	C12287	--	--	--	--	--	HMDB0036565	79-77-6	Organic compounds	Lipids and lipid-like molecules	Prenol lipids	Sesquiterpenoids	Microbe,Animals,Plants
meta_1015	Oleyl alcohol	0.000783423	0.000722945	0.00118727	0.00104211	0.000265383	0.00133198	4.46847e-05	0.000142252	0.000135443	0.00031314	7.10604e-05	0.000129452	0.000888852	0.000139339	0.156762	-2.67335	0.00420521	1.50171	down	--	--	LMFA05000684	Fatty Acyls [FA]	Fatty alcohols [FA05]	-	HMDB29632	506-42-3	--	--	--	--	--
meta_1025	Ricinoleic acid	0.00171438	0.00124825	0.00142171	0.00218881	0.0012041	0.00158406	0.000362699	0.000462595	0.000241963	0.000659215	0.000293877	0.000619941	0.00156022	0.000440048	0.282043	-1.82601	0.000231199	1.6517	down	C08365	--	LMFA02000184	Fatty Acyls [FA]	Octadecanoids [FA02]	Other Octadecanoids [FA0200]	--	--	--	--	--	--	--
meta_1040	Geldanamycin	0.00010416	7.80863e-05	0.000125297	0.000114061	6.20913e-05	0.000111021	5.78524e-06	2.48372e-12	3.19073e-05	1.35448e-05	1.93202e-05	1.62637e-05	9.91192e-05	1.44702e-05	0.145988	-2.77608	0.000101299	1.68668	down	--	--	--	--	--	--	--	--	--	--	--	--	--
meta_1046	4-deoxypyridoxine	8.30913e-05	5.87298e-05	9.71889e-05	0.000101773	6.87597e-05	6.55967e-05	0.000397083	0.000187517	0.000230961	0.000304341	0.000174934	0.000297456	7.919e-05	0.000265382	3.35121	1.74468	0.00245113	1.55732	up	--	--	--	--	--	--	HMDB0246408	61-67-6	Organic compounds	Organoheterocyclic compounds	Pyridines and derivatives	Methylpyridines	Microbe,Animals
meta_1056	Myristoleic acid	0.000235851	2.44723e-12	4.95671e-05	2.55314e-12	0.0006557	1.844e-05	2.44922e-12	0.00416751	0.00342032	0.00475968	0.00442187	0.00315602	0.000159926	0.0033209	20.7652	4.3761	0.0062706	1.48774	up	C08322	--	LMFA01030051	Fatty Acyls [FA]	Fatty Acids and Conjugates [FA01]	Unsaturated fatty acids [FA0103]	HMDB0002000	544-64-9	Organic compounds	Lipids and lipid-like molecules	Fatty Acyls	Fatty acids and conjugates	Microbe,Animals
meta_1068	lipoamide	2.55999e-12	2.44723e-12	2.47105e-12	0.000106014	2.54955e-12	2.48195e-12	0.000270678	0.000258886	0.000310428	0.000294161	0.000233376	0.000363325	1.7669e-05	0.000288476	16.3267	4.02916	9.78254e-07	1.74154	up	C00248	--	LMFA08010006	Fatty Acyls [FA]	Fatty amides [FA08]	Primary amides [FA0801]	HMDB0000962	940-69-2	Organic compounds	Organoheterocyclic compounds	Dithiolanes	Lipoamides	Microbe,Animals
meta_1079	2,5-Diamino-6-(5-phosphono)ribitylamino-4(3H)-pyrimidinone	9.27442e-05	0.000125882	0.000120768	7.96795e-05	0.000134957	9.23101e-05	8.5015e-05	8.61184e-06	3.31237e-05	4.43901e-05	5.98236e-05	8.26885e-05	0.000107723	5.22755e-05	0.485275	-1.04313	0.00494857	1.38364	down	C18910	Riboflavin metabolism(ko00740);;Metabolic pathways(ko01100);;Biosynthesis of cofactors(ko01240)	--	--	--	--	HMDB0304043	--	Organic compounds	Organic oxygen compounds	Organooxygen compounds	Carbohydrates and carbohydrate conjugates	Microbe,Animals
meta_1086	Pyridoxine	2.55999e-12	2.44723e-12	2.47105e-12	2.55314e-12	2.54955e-12	2.48195e-12	0.000185388	0.000191291	0.00031363	0.000112542	0.000151372	0.000222635	2.51049e-12	0.000196143	7.81295e+07	26.2194	0.000924242	1.65565	up	C00314	Vitamin B6 metabolism(ko00750);;Metabolic pathways(ko01100);;Biosynthesis of cofactors(ko01240)	--	--	--	--	HMDB0000239	65-23-6	Organic compounds	Organoheterocyclic compounds	Pyridines and derivatives	Pyridoxines	Microbe,Animals,Plants
meta_1120	PA(18:0/16:1(9Z))	0.000309345	0.000134046	0.000119593	6.82762e-05	7.87624e-05	6.65573e-05	0.000551395	0.000360957	0.000402461	0.000710867	0.000411873	0.000552402	0.00012943	0.000498326	3.85016	1.94492	0.000328813	1.58476	up	--	--	LMGP10010887	Glycerophospholipids [GP]	Glycerophosphates [GP10]	Diacylglycerophosphates [GP1001]	HMDB0114877	--	Organic compounds	Lipids and lipid-like molecules	Glycerophospholipids	Glycerophosphates	Microbe,Animals
meta_1125	L-Kynurenine	0.0435704	0.0500137	0.0190512	0.0116863	0.0161587	0.028769	2.44922e-12	2.48372e-12	2.46336e-12	2.50235e-12	2.44429e-12	2.42718e-12	0.0282082	2.46169e-12	8.72684e-11	-33.4157	0.00679846	1.48084	down	C00328	Tryptophan metabolism(ko00380);;Metabolic pathways(ko01100);;Biosynthesis of cofactors(ko01240);;African trypanosomiasis(ko05143)	--	--	--	--	HMDB0000684	2922-83-0	Organic compounds	Organic oxygen compounds	Organooxygen compounds	Carbonyl compounds	Microbe,Animals
meta_1130	Ethisterone	0.00410847	0.00650924	0.00162546	0.00595616	0.00952446	0.00670221	0.0155892	0.0100951	0.0098825	0.010401	0.0178066	0.0100696	0.00573767	0.0123073	2.14501	1.10098	0.00478492	1.37858	up	--	--	--	--	--	--	HMDB0244770	434-03-7	Organic compounds	Lipids and lipid-like molecules	Steroids and steroid derivatives	Androstane steroids	Animals
meta_1133	N-Acetyl-D-galactosamine 6-phosphate	1.9372e-05	3.49828e-05	2.69438e-05	2.56155e-05	4.70383e-05	2.70926e-05	1.47616e-05	2.48372e-12	1.04426e-05	1.10793e-05	1.64794e-05	1.95444e-05	3.01742e-05	1.20512e-05	0.399388	-1.32414	0.00448736	1.39588	down	--	--	--	--	--	--	--	--	--	--	--	--	--
meta_1135	Limonene	0.000174167	0.00022947	2.54219e-05	0.000113991	7.74723e-05	2.48195e-12	0.000991159	0.00108451	0.00153697	0.00127736	0.000985019	0.00123437	0.00010342	0.0011849	11.4571	3.51817	1.14111e-05	1.75655	up	--	--	--	--	--	--	--	--	--	--	--	--	--
meta_1142	dcSAM	0.00185214	0.00178684	0.000589788	0.000891269	0.00155892	0.00289428	0.000497363	2.48372e-12	0.000162667	0.000352948	0.000276653	0.000397949	0.00159554	0.000281263	0.176281	-2.50405	0.00983347	1.41031	down	C01137	Cysteine and methionine metabolism(ko00270);;Arginine and proline metabolism(ko00330);;Metabolic pathways(ko01100)	--	--	--	--	HMDB0000988	22365-13-5	Organic compounds	Nucleosides, nucleotides, and analogues	5'-deoxyribonucleosides	5'-deoxy-5'-thionucleosides	Microbe,Animals
meta_1146	6''-O-Acetylglycitin	8.74333e-05	2.23154e-05	0.000108511	7.49963e-05	4.98545e-05	5.99121e-05	2.67234e-07	2.48372e-12	4.95892e-06	1.06671e-05	4.95354e-06	2.30426e-06	6.71705e-05	3.85852e-06	0.0574436	-4.12171	0.00342182	1.54697	down	--	--	--	--	--	--	HMDB0039489	134859-96-4	Organic compounds	Phenylpropanoids and polyketides	Isoflavonoids	Isoflavonoid O-glycosides	Animals
meta_1151	cerulenin	3.55515e-05	4.35962e-05	3.09429e-05	3.88524e-05	4.33865e-05	4.83074e-05	8.44013e-07	5.11758e-07	1.6456e-05	4.05003e-06	1.87463e-05	1.2094e-06	4.01062e-05	6.96959e-06	0.173778	-2.52468	2.36537e-05	1.68249	down	--	--	LMFA08010013	Fatty Acyls [FA]	Fatty amides [FA08]	Primary amides [FA0801]	--	--	--	--	--	--	--
meta_1175	Gly-Asn	3.12338e-05	6.73404e-05	5.78817e-05	6.53112e-05	6.04143e-05	9.22133e-05	3.13272e-06	7.20385e-06	2.99745e-05	1.18563e-05	1.1795e-05	3.2341e-06	6.23991e-05	1.11994e-05	0.17948	-2.4781	0.000589413	1.5882	down	--	--	--	--	--	--	HMDB0028836	--	Organic compounds	Organic acids and derivatives	Carboxylic acids and derivatives	Amino acids, peptides, and analogues	Animals
meta_1184	.beta.-Cryptoxanthin	0.00445007	0.00170954	0.00180386	0.00310037	0.00193588	0.00617214	2.44922e-12	2.48372e-12	2.46336e-12	0.00210895	2.44429e-12	9.57223e-05	0.00319531	0.000367446	0.114995	-3.12035	0.00995037	1.34445	down	--	--	--	--	--	--	--	--	--	--	--	--	--
meta_1187	Tolbutamide	4.77024e-05	0.000112087	4.47402e-05	6.42956e-05	9.70371e-05	6.90967e-05	2.01853e-05	9.76775e-06	4.17407e-06	4.96886e-06	1.19013e-05	1.7953e-05	7.24931e-05	1.14917e-05	0.158521	-2.65725	0.00210635	1.57026	down	C07148	--	--	--	--	--	HMDB0015256	64-77-7	Organic compounds	Benzenoids	Benzene and substituted derivatives	Benzenesulfonamides	Animals
meta_1188	Streptozocin	0.000108567	2.16969e-05	9.5577e-05	8.05225e-05	5.65813e-05	5.94483e-05	1.4993e-06	2.48372e-12	2.46336e-12	2.50235e-12	2.44429e-12	2.42718e-12	7.03989e-05	2.49885e-07	0.00354956	-8.13814	0.00270571	1.57978	down	--	--	--	--	--	--	HMDB0258513	--	Organic compounds	Organic oxygen compounds	Organooxygen compounds	Carbohydrates and carbohydrate conjugates	Animals
meta_1197	3',5'-cyclic CMP	1.00023e-05	1.24019e-05	1.55113e-06	1.67884e-05	8.7067e-06	1.34875e-05	2.44922e-12	3.70854e-06	2.46336e-12	2.50235e-12	3.58251e-06	1.36207e-06	1.04897e-05	1.44219e-06	0.137487	-2.86264	0.00655212	1.42988	down	C00941	--	--	--	--	--	--	--	--	--	--	--	--
meta_1209	Amygdalin	0.000281138	4.5272e-05	0.000305687	0.000153145	0.0002496	0.000190483	3.5411e-07	2.48372e-12	1.21828e-05	1.11493e-05	2.59359e-05	9.26618e-06	0.000204221	9.81471e-06	0.0480593	-4.37904	0.00416158	1.53264	down	C08325	--	--	--	--	--	HMDB0035030	29883-15-6	Organic compounds	Organic oxygen compounds	Organooxygen compounds	Carbohydrates and carbohydrate conjugates	Animals
meta_1212	2-Dehydro-3-deoxy-D-arabino-heptonate 7-phosphate	6.73783e-06	1.71221e-05	3.84817e-05	3.23074e-05	7.97859e-06	3.17036e-05	6.52844e-05	0.000109806	7.66886e-05	3.68325e-05	0.000107482	0.000151322	2.23885e-05	9.12359e-05	4.07512	2.02684	0.00698979	1.42133	up	C04691	Phenylalanine, tyrosine and tryptophan biosynthesis(ko00400);;Metabolic pathways(ko01100);;Biosynthesis of amino acids(ko01230)	--	--	--	--	HMDB0304124	--	Organic compounds	Organic oxygen compounds	Organooxygen compounds	Carbohydrates and carbohydrate conjugates	Microbe,Animals
meta_1215	Heptanal	3.86283e-05	3.12886e-05	4.03889e-05	3.67746e-05	2.0367e-05	2.18006e-05	0.000133486	6.61751e-05	0.00013016	0.00011245	9.24655e-05	8.28387e-05	3.15413e-05	0.000102929	3.26331	1.70634	0.000814401	1.61855	up	C14390	--	LMFA06000001	Fatty Acyls [FA]	Fatty aldehydes [FA06]	-	HMDB0031475	111-71-7	Organic compounds	Organic oxygen compounds	Organooxygen compounds	Carbonyl compounds	Microbe,Animals,Plants
meta_1222	L-Aspartic acid	3.54567e-05	8.69886e-06	4.51009e-05	2.92973e-05	2.185e-05	1.49708e-05	1.193e-05	5.53903e-10	5.58509e-06	2.9524e-06	1.51994e-06	4.41575e-06	2.58957e-05	4.40062e-06	0.169936	-2.55694	0.00973409	1.3939	down	C00049	Arginine biosynthesis(ko00220);;Alanine, aspartate and glutamate metabolism(ko00250);;Glycine, serine and threonine metabolism(ko00260);;Monobactam biosynthesis(ko00261);;Cysteine and methionine metabolism(ko00270);;Lysine biosynthesis(ko00300);;Histidine metabolism(ko00340);;beta-Alanine metabolism(ko00410);;D-Amino acid metabolism(ko00470);;Nicotinate and nicotinamide metabolism(ko00760);;Panto…	--	--	--	--	HMDB0000191	56-84-8	Organic compounds	Organic acids and derivatives	Carboxylic acids and derivatives	Amino acids, peptides, and analogues	Microbe,Animals
meta_1228	pyrimidin-2-one-ribonucleoside	0.000624827	0.000695905	9.35381e-05	0.000385387	0.000150939	0.000635469	0.00199592	0.00188813	0.0045635	0.00240039	0.00171147	0.00251225	0.000431011	0.00251194	5.82803	2.54301	0.00391595	1.51132	up	--	--	--	--	--	--	--	--	--	--	--	--	--
meta_1238	Tetrahydropteroyltri-L-glutamic acid	2.55999e-12	2.44723e-12	2.47105e-12	2.55314e-12	2.54955e-12	2.48195e-12	0.000102624	0.000126725	0.000215364	0.000141178	0.000191434	0.000138939	2.51049e-12	0.000152711	6.08291e+07	25.8583	0.000306071	1.7169	up	C04144	Folate biosynthesis(ko00790);;Biosynthesis of cofactors(ko01240)	--	--	--	--	HMDB0012290	88903-89-3	Organic compounds	Organoheterocyclic compounds	Pteridines and derivatives	Pterins and derivatives	Microbe,Animals
meta_1250	3-(2-Hydroxyphenyl)propionic acid	2.55999e-12	2.44723e-12	2.47105e-12	2.55314e-12	2.54955e-12	2.48195e-12	0.000609353	0.00117057	0.0002333	0.000463952	0.000692179	0.000408684	2.51049e-12	0.000596339	2.37539e+08	27.8236	0.00631883	1.49245	up	C01198	Phenylalanine metabolism(ko00360);;Metabolic pathways(ko01100)	--	--	--	--	HMDB0033752	495-78-3	Organic compounds	Phenylpropanoids and polyketides	Phenylpropanoic acids	_	Animals,Plants
meta_1280	Estriol 16.alpha.-(.beta.-D-glucuronide)	0.00803378	0.00782581	0.0124818	0.0146969	0.00883643	0.0124017	0.00183899	0.00281673	0.00492998	0.00538485	0.00778249	0.00319829	0.0107127	0.00432522	0.403746	-1.30848	0.0016634	1.4694	down	--	--	--	--	--	--	--	--	--	--	--	--	--
meta_1281	Trimeprazine	0.00419075	0.00254446	0.00317861	0.00140065	0.00184202	0.00174267	0.000903228	0.000897978	0.000196382	0.000374472	5.11628e-05	0.0016135	0.00248319	0.000672787	0.270936	-1.88397	0.00642575	1.38692	down	C07172	--	--	--	--	--	HMDB0015376	84-96-8	Organic compounds	Organoheterocyclic compounds	Benzothiazines	Phenothiazines	Animals
meta_1289	PS(18:0/0:0)	0.0305916	0.0218868	0.0246757	0.010256	0.0166786	0.00348646	0.00159935	0.00034146	0.000191779	0.000266841	2.44429e-12	0.00132365	0.0179292	0.000620514	0.0346092	-4.8527	0.00777503	1.46438	down	--	--	LMGP03050006	Glycerophospholipids [GP]	Glycerophosphoserines [GP03]	Monoacylglycerophosphoserines [GP0305]	HMDB0240606	119786-67-3	Organic compounds	Lipids and lipid-like molecules	Glycerophospholipids	Glycerophosphoserines	Microbe,Animals
meta_1293	Allopurinol	0.000312552	6.18929e-05	7.54859e-05	5.64343e-05	6.99665e-05	0.000317587	0.000644488	0.000717011	0.000768181	0.000433417	0.000537579	0.000619115	0.000148986	0.000619965	4.16122	2.05701	6.83795e-05	1.63529	up	--	--	--	--	--	--	HMDB0014581	315-30-0	Organic compounds	Organoheterocyclic compounds	Pyrazolopyrimidines	Pyrazolo[3,4-d]pyrimidines	Animals
meta_1295	Gamma-Glutamylcysteine	0.00016804	0.000152712	0.000177925	9.59272e-05	5.61882e-05	0.000164621	0.00100333	0.00105282	0.000518299	0.000397987	0.00128421	0.00128175	0.000135902	0.000923066	6.79213	2.76386	0.00364401	1.53711	up	C00669	Glutathione metabolism(ko00480);;Metabolic pathways(ko01100);;Biosynthesis of cofactors(ko01240);;Ferroptosis(ko04216)	--	--	--	--	HMDB0001049	636-58-8	Organic compounds	Organic acids and derivatives	Carboxylic acids and derivatives	Amino acids, peptides, and analogues	Microbe,Animals
meta_1314	Guanine	0.000509544	0.000521519	0.000366694	0.00069422	0.000229515	0.000583833	0.00123535	0.00148889	0.00286538	0.00118001	0.00133263	0.00134927	0.000484221	0.00157526	3.25318	1.70185	0.00770149	1.43464	up	C00242	Purine metabolism(ko00230);;Metabolic pathways(ko01100);;Nucleotide metabolism(ko01232)	--	--	--	--	HMDB0000132	73-40-5	Organic compounds	Organoheterocyclic compounds	Imidazopyrimidines	Purines and purine derivatives	Microbe,Animals
meta_1316	Phenylalanyl-Histidine	1.64333e-05	9.90569e-06	1.60726e-05	1.01578e-05	1.78147e-05	6.59773e-06	5.39528e-05	2.92328e-05	5.35751e-05	4.88414e-05	4.19237e-05	0.000103848	1.28303e-05	5.5229e-05	4.30457	2.10587	0.00908548	1.42054	up	--	--	--	--	--	--	HMDB0028997	33367-37-2	Organic compounds	Organic acids and derivatives	Carboxylic acids and derivatives	Amino acids, peptides, and analogues	Animals
meta_1318	Leukotriene F4	0.0283311	0.0146708	0.0189542	0.0311277	0.0192615	0.0338424	0.00318146	0.00263773	0.00678747	0.00549269	0.00872335	0.00408793	0.0243646	0.00515177	0.211445	-2.24165	0.00121402	1.59819	down	C06462	Arachidonic acid metabolism(ko00590);;Metabolic pathways(ko01100)	LMFA03020009	Fatty Acyls [FA]	Eicosanoids [FA03]	Leukotrienes [FA0302]	HMDB0006465	--	Organic compounds	Lipids and lipid-like molecules	Fatty Acyls	Eicosanoids	Animals
meta_1321	3-(3-Hydroxyphenyl)propanoic acid	0.000431934	0.000827434	0.000274116	0.000569434	0.000528151	0.00111362	0.000223244	2.48372e-12	0.000294595	2.50235e-12	2.04368e-07	1.85648e-05	0.000624115	8.94348e-05	0.143299	-2.8029	0.00549687	1.42474	down	C11457	Phenylalanine metabolism(ko00360);;Metabolic pathways(ko01100)	--	--	--	--	HMDB0000375	621-54-5	Organic compounds	Phenylpropanoids and polyketides	Phenylpropanoic acids	_	Animals
meta_1331	Cinnavalininate	0.000789608	0.000372998	0.000384963	0.00030125	0.000341778	0.000878108	0.00201794	0.00193047	0.000903228	0.00277648	0.00239594	0.00218444	0.000511451	0.00203475	3.97839	1.99218	0.00114341	1.57813	up	C05640	Tryptophan metabolism(ko00380);;Metabolic pathways(ko01100)	--	--	--	--	HMDB0004078	--	Organic compounds	Organoheterocyclic compounds	Benzoxazines	Phenoxazines	Animals
meta_1346	Maleamic acid	0.00010213	2.44723e-12	2.47105e-12	2.55314e-12	2.54955e-12	3.84167e-05	0.000547126	0.000509494	0.000702463	0.000326721	0.000394426	0.000552437	2.34244e-05	0.000505444	21.5777	4.43147	0.000144286	1.7033	up	--	--	--	--	--	--	--	--	--	--	--	--	--
meta_1352	Cyclizine	4.86133e-06	2.44723e-12	4.71581e-08	2.55314e-12	2.54955e-12	7.50207e-08	0.000122405	9.09727e-05	9.45379e-05	5.1875e-05	4.25963e-05	6.7907e-05	8.30587e-07	7.83823e-05	94.3698	6.56025	0.00138175	1.62417	up	C06930	--	--	--	--	--	HMDB0015307	82-92-8	Organic compounds	Benzenoids	Benzene and substituted derivatives	Diphenylmethanes	Animals
meta_1367	Histidinyl-Lysine	6.58806e-05	5.32011e-05	0.000125994	5.63013e-05	0.000101567	8.26016e-05	1.04677e-05	2.48372e-12	1.03142e-05	1.78197e-05	1.06217e-06	4.18342e-06	8.09242e-05	7.30786e-06	0.0903051	-3.46905	0.00111514	1.61865	down	--	--	--	--	--	--	HMDB0028890	37700-85-9	Organic compounds	Organic acids and derivatives	Carboxylic acids and derivatives	Amino acids, peptides, and analogues	Animals
meta_1368	Sphinganine	1.2215e-05	1.64593e-05	2.00958e-05	1.71961e-05	2.58362e-05	1.95578e-05	4.08209e-05	3.00851e-05	2.44481e-05	5.06008e-05	4.01415e-05	5.14081e-05	1.856e-05	3.95841e-05	2.13276	1.09272	0.00349544	1.47576	up	C00836	Sphingolipid metabolism(ko00600);;Metabolic pathways(ko01100);;Sphingolipid signaling pathway(ko04071)	LMSP01020001	Sphingolipids [SP]	Sphingoid bases [SP01]	Sphinganines [SP0102]	HMDB0000269	764-22-7	Organic compounds	Organic nitrogen compounds	Organonitrogen compounds	Amines	Microbe,Animals
meta_1370	9(S)-HODE	3.84104e-05	5.30822e-05	6.61759e-05	5.49198e-05	3.88425e-05	5.52795e-05	1.51672e-05	2.48372e-12	3.03601e-05	3.39313e-05	1.59515e-05	1.56487e-05	5.11184e-05	1.85098e-05	0.362097	-1.46555	0.000641722	1.52682	down	C14767	Linoleic acid metabolism(ko00591);;PPAR signaling pathway(ko03320)	LMFA02000188	Fatty Acyls [FA]	Octadecanoids [FA02]	Other Octadecanoids [FA0200]	HMDB0004670	73543-67-6	Organic compounds	Lipids and lipid-like molecules	Fatty Acyls	Lineolic acids and derivatives	Animals
meta_1384	4-Methylene-L-glutamine	0.000140273	0.000205874	0.000140068	8.09245e-05	7.94689e-05	0.000108042	2.44922e-12	4.22692e-06	1.61089e-05	5.60458e-06	2.78392e-05	6.42503e-06	0.000125775	1.00341e-05	0.0797782	-3.64786	0.00155622	1.59728	down	--	--	--	--	--	--	--	--	--	--	--	--	--
meta_1386	bacimethrin	0.00194229	0.000649178	0.00160281	0.00134998	0.00125444	0.00111639	0.000316037	0.000221745	0.000481735	0.000297516	0.000399306	0.000291047	0.00131918	0.000334564	0.253615	-1.97929	0.00231825	1.57056	down	--	--	--	--	--	--	--	--	--	--	--	--	--
meta_1387	6''-O-Acetylgenistin	3.82833e-05	5.54567e-05	4.68714e-05	2.96679e-05	5.42639e-05	4.94946e-05	1.29902e-05	6.07776e-06	1.28185e-05	6.41031e-06	2.76803e-05	1.51136e-05	4.5673e-05	1.35151e-05	0.295911	-1.75677	0.000126229	1.62058	down	--	--	--	--	--	--	HMDB0029528	73566-30-0	Organic compounds	Phenylpropanoids and polyketides	Isoflavonoids	Isoflavonoid O-glycosides	Animals

## Sheet: MA-HA
#ID	name	MA1	MA2	MA3	MA4	MA5	MA6	HA1	HA2	HA3	HA4	HA5	HA6	MA_Mean	HA_Mean	Fold_change	log2FC	Pvalue	VIP	regulated	KEGG_annotation	KEGG_pathway_annotation	LM_ID(lipidmaps)	CATEGORY(lipidmaps)	MAIN_CLASS(lipidmaps)	SUB_CLASS	HMDB_ID	CAS	kingdom(HMDB)	super_class(HMDB)	HMDB_taxonomy	sub_class(HMDB)	species
meta_7	Cyanidin 3-glucoside cation	0.000111867	2.76534e-05	4.89025e-05	6.09364e-05	9.76635e-05	0.000127218	1.94519e-05	2.57542e-12	9.74531e-07	2.59317e-12	1.62485e-06	2.585e-12	7.90402e-05	3.67522e-06	0.0464982	-4.42668	0.00466176	1.45524	down	--	--	--	--	--	--	--	--	--	--	--	--	--
meta_30	3-Carboxy-2,3,4,9-tetrahydro-1H-pyrido[3,4-b]indole-1-propanoic acid	0.000547625	0.000385932	0.000903659	0.000663586	0.000663057	0.000906355	0.000257798	0.000180608	0.000448131	7.73488e-05	2.58905e-12	0.000264572	0.000678369	0.000204743	0.301817	-1.72826	0.00129684	1.45461	down	--	--	--	--	--	--	HMDB0034881	--	Organic compounds	Alkaloids and derivatives	Harmala alkaloids	_	Microbe,Animals
meta_39	4-acetamidobutanoate	5.28906e-05	4.63792e-05	6.51335e-05	5.63752e-05	5.26925e-05	5.12531e-05	0.000204701	0.000138841	0.000161752	9.32773e-05	0.000264	0.000146272	5.41207e-05	0.000168141	3.10677	1.63542	0.0050709	1.43889	up	C02946	Arginine and proline metabolism(ko00330);;Metabolic pathways(ko01100)	--	--	--	--	HMDB0003681	3025-96-5	Organic compounds	Organic acids and derivatives	Carboxylic acids and derivatives	Amino acids, peptides, and analogues	Microbe,Animals,Plants
meta_42	Spectinomycin	0.000108912	2.96277e-05	3.32413e-05	6.41162e-05	7.05016e-05	6.83801e-05	2.2472e-05	1.8208e-05	9.72039e-06	1.56039e-05	9.49775e-06	9.4893e-06	6.24632e-05	1.41652e-05	0.226777	-2.14065	0.00883349	1.38102	down	--	--	--	--	--	--	--	--	--	--	--	--	--
meta_44	4-Phospho-D-erythronate	0.000274985	0.00029097	0.000172054	0.000243751	0.000121984	0.000110224	0.000634204	0.00117412	0.000752846	0.000434272	0.000965296	0.000506875	0.000202328	0.000744602	3.68017	1.87977	0.0043654	1.45946	up	--	--	--	--	--	--	--	--	--	--	--	--	--
meta_46	5-Methylthioribose 1-phosphate	0.000466791	0.00113324	0.00059609	0.000514541	0.00040373	0.000932186	0.000878345	0.00235644	0.00167027	0.00166812	0.00179812	0.0019539	0.000674429	0.00172087	2.55159	1.3514	0.00182553	1.4566	up	--	--	--	--	--	--	--	--	--	--	--	--	--
meta_58	13,14-Dihydro-15-ketoprostaglandin A2	5.35328e-05	6.80165e-05	0.000137252	7.35925e-05	0.000103375	4.44668e-05	0.000238926	0.000204248	0.00011651	0.000139565	0.000181482	0.000177699	8.00392e-05	0.000176405	2.20398	1.14011	0.00199107	1.38828	up	--	--	--	--	--	--	--	--	--	--	--	--	--
meta_62	PS(16:0/0:0)	7.09963e-06	2.8566e-06	9.89904e-07	2.50235e-12	7.17986e-06	5.0482e-06	6.651e-05	2.9167e-05	3.75376e-05	1.72372e-05	6.39685e-05	5.23933e-05	3.86237e-06	4.44689e-05	11.5134	3.52524	0.00368596	1.46703	up	--	--	LMGP03050002	Glycerophospholipids [GP]	Glycerophosphoserines [GP03]	Monoacylglycerophosphoserines [GP0305]	HMDB0240605	116947-34-3	Organic compounds	Lipids and lipid-like molecules	Glycerophospholipids	Glycerophosphoserines	Microbe,Animals
meta_66	N-Succinyl-L-glutamate	0.000866747	0.000444093	0.000993498	0.000674335	0.00045523	0.000690198	2.61182e-12	2.57542e-12	0.000200022	0.000100257	7.5507e-05	0.000134339	0.00068735	8.50207e-05	0.123693	-3.01516	0.00060549	1.59159	down	--	--	--	--	--	--	--	--	--	--	--	--	--
meta_76	Inosine	0.00183681	0.00367157	0.00121338	0.00242668	0.00132044	0.00264247	0.0110223	0.0142579	0.00496311	0.00684903	0.00900698	0.00546412	0.00218522	0.00859391	3.93274	1.97553	0.00617167	1.432	up	C00294	Purine metabolism(ko00230);;Metabolic pathways(ko01100);;Nucleotide metabolism(ko01232);;ABC transporters(ko02010)	--	--	--	--	HMDB0000195	58-63-9	Organic compounds	Nucleosides, nucleotides, and analogues	Purine nucleosides	_	Microbe,Animals
meta_82	Oleic Acid ethyl ester	0.000462138	0.000598502	0.00110974	0.00109975	0.00181961	0.00147078	2.5496e-05	7.71213e-06	9.39047e-06	4.15392e-06	5.15875e-06	2.20287e-05	0.00109342	1.23233e-05	0.0112704	-6.47131	0.00356086	1.50531	down	C03425	--	LMFA07010880	Fatty Acyls [FA]	Fatty esters [FA07]	Wax monoesters [FA0701]	HMDB0034451	111-62-6	Organic compounds	Lipids and lipid-like molecules	Fatty Acyls	Fatty acid esters	Animals
meta_86	E-Linalool oxide	2.44922e-12	1.65835e-06	6.94248e-06	1.68639e-06	1.36616e-05	2.42718e-12	3.31815e-05	1.79999e-05	2.88176e-05	2.29849e-05	8.97213e-06	4.4133e-05	3.99147e-06	2.60148e-05	6.51761	2.70434	0.00521577	1.35799	up	--	--	--	--	--	--	HMDB0040727	34995-77-2	Organic compounds	Organoheterocyclic compounds	Tetrahydrofurans	_	Microbe,Animals
meta_89	dIDP	9.97592e-05	0.000210265	0.000100574	0.000183544	8.57346e-05	0.000143818	0.000412044	0.00101066	0.000722539	0.000730664	0.000377725	0.000670142	0.000137283	0.000653962	4.76362	2.25206	0.00244509	1.51712	up	C05512	Purine metabolism(ko00230);;Metabolic pathways(ko01100);;Nucleotide metabolism(ko01232);;ABC transporters(ko02010)	--	--	--	--	HMDB0000071	890-38-0	Organic compounds	Nucleosides, nucleotides, and analogues	Purine nucleosides	Purine 2'-deoxyribonucleosides	Microbe,Animals
meta_93	5'-ethylthioadenosine	2.44922e-12	2.48372e-12	2.46336e-12	2.50235e-12	2.44429e-12	2.42718e-12	0.000204817	0.000111352	0.000128878	0.000230917	8.61446e-05	0.000185606	2.46169e-12	0.000157952	6.41642e+07	25.9353	0.0010879	1.56636	up	--	--	--	--	--	--	--	--	--	--	--	--	--
meta_103	(S)-Ureidoglycolic acid	0.000123247	4.44153e-05	0.000284606	0.000123653	0.000137666	0.00011302	4.22141e-05	5.38627e-06	2.22949e-06	1.73756e-06	3.5495e-06	2.28033e-06	0.000137768	9.56621e-06	0.0694371	-3.84815	0.00988509	1.39719	down	C00603	Purine metabolism(ko00230);;Metabolic pathways(ko01100)	--	--	--	--	HMDB0001005	7424-03-05	Organic compounds	Organic acids and derivatives	Carboxylic acids and derivatives	Amino acids, peptides, and analogues	Microbe,Animals
meta_107	5-Methyltetrahydropteroyltri-L-glutamic acid	2.95317e-05	1.93375e-05	3.55696e-05	4.43248e-05	5.74529e-05	6.20501e-05	2.61182e-12	1.28135e-06	2.69757e-12	2.59317e-12	2.58905e-12	1.52556e-06	4.13778e-05	4.6782e-07	0.0113061	-6.46676	0.00171231	1.56723	down	C04489	--	--	--	--	--	HMDB0012177	133321-34-3	Organic compounds	Organoheterocyclic compounds	Pteridines and derivatives	Pterins and derivatives	Microbe,Animals
meta_110	Tacrine	0.000912124	0.000371465	0.000546794	0.000420808	0.000262991	0.000513359	4.26307e-05	3.77621e-05	3.01619e-05	3.17462e-05	1.96785e-05	2.49488e-05	0.00050459	3.11547e-05	0.0617426	-4.01759	0.00352142	1.49662	down	C01453	--	--	--	--	--	HMDB0014526	321-64-2	Organic compounds	Organoheterocyclic compounds	Quinolines and derivatives	Benzoquinolines	Animals
meta_113	UDP-D-galacto-1,4-furanose	0.000777031	0.00161525	0.000930321	0.000650572	0.000536398	0.00110585	0.0028072	0.00556021	0.00324244	0.00271602	0.00267303	0.00277005	0.000935903	0.00329482	3.52047	1.81577	0.00266591	1.4983	up	--	--	--	--	--	--	--	--	--	--	--	--	--
meta_119	Nitrazepam	5.38564e-05	1.49586e-05	5.48028e-05	2.5574e-05	3.16672e-05	2.46548e-05	0.000591549	0.000320662	0.000289797	0.000348463	0.000238515	0.000558651	3.42523e-05	0.000391273	11.4233	3.5139	0.00183299	1.52744	up	C07487	--	--	--	--	--	HMDB0015534	146-22-5	Organic compounds	Organoheterocyclic compounds	Benzodiazepines	1,4-benzodiazepines	Animals
meta_120	N-ethylsuccinimide	7.36913e-05	5.29506e-05	0.00010166	6.71474e-05	0.000103776	7.0748e-05	0.000420973	0.000212608	0.000347085	0.000148478	0.00038259	0.000204899	7.83288e-05	0.000286105	3.65262	1.86893	0.00553362	1.42249	up	--	--	--	--	--	--	--	--	--	--	--	--	--
meta_126	Phentermine	4.97412e-05	3.64451e-05	3.65795e-05	2.17062e-05	2.49199e-05	9.29726e-06	0.000109538	0.000110182	5.14747e-05	5.81307e-05	7.74144e-05	8.28837e-05	2.97815e-05	8.16039e-05	2.74009	1.45422	0.00218896	1.44049	up	C07438	--	--	--	--	--	HMDB0014337	122-09-8	Organic compounds	Benzenoids	Benzene and substituted derivatives	Phenethylamines	Animals
meta_127	Protoporphyrinogen IX	1.11007e-05	3.17842e-05	8.76408e-05	7.48924e-05	0.000229925	2.15093e-05	0.000308042	0.000274817	0.000212497	0.000146812	0.000225637	0.000439127	7.6142e-05	0.000267822	3.5174	1.81451	0.00491742	1.30428	up	C01079	Porphyrin metabolism(ko00860);;Metabolic pathways(ko01100);;Biosynthesis of cofactors(ko01240)	--	--	--	--	HMDB0001097	7412-77-3	Organic compounds	Organoheterocyclic compounds	Tetrapyrroles and derivatives	Porphyrins	Microbe,Animals,Plants
meta_145	4-Nitrophenyl phosphate	0.000695122	0.0013921	0.000705379	0.000917532	0.00050781	0.000914715	0.00121348	0.00350513	0.00260201	0.00125424	0.00306819	0.00249383	0.000855443	0.00235615	2.7543	1.46169	0.00977867	1.35813	up	C03360	--	--	--	--	--	HMDB0060272	--	Organic compounds	Organic acids and derivatives	Organic phosphoric acids and derivatives	Phosphate esters	Microbe,Animals
meta_151	L-beta-Homothreonine	7.2127e-05	4.44324e-05	4.99336e-05	4.47218e-05	3.83012e-05	2.83437e-05	8.86762e-05	7.51369e-05	7.88107e-05	0.000143987	7.80108e-05	0.000102928	4.63099e-05	9.45915e-05	2.04257	1.03039	0.00451404	1.33573	up	--	--	--	--	--	--	--	--	--	--	--	--	--
meta_156	Jasmine lactone	1.08321e-06	2.95642e-06	1.10385e-05	1.15057e-05	1.33378e-05	1.56438e-06	4.35422e-05	2.55156e-05	1.7376e-05	2.15538e-05	3.85441e-05	4.02092e-05	6.91433e-06	3.11235e-05	4.5013	2.17034	0.00164738	1.43511	up	--	--	--	--	--	--	--	--	--	--	--	--	--
meta_160	5-Methylcytosine	4.06555e-05	3.8101e-05	4.00617e-05	2.58641e-05	3.02792e-05	2.92971e-05	1.66512e-05	7.04522e-06	1.21681e-05	9.55857e-06	8.62541e-06	1.2093e-05	3.40431e-05	1.10236e-05	0.323812	-1.62677	6.29763e-05	1.60951	down	C02376	Pyrimidine metabolism(ko00240);;Metabolic pathways(ko01100)	--	--	--	--	HMDB0002894	554-01-8	Organic compounds	Organoheterocyclic compounds	Diazines	Pyrimidines and pyrimidine derivatives	Animals
meta_165	1,2-Didecanoyl-sn-glycerol	4.33176e-06	1.17836e-06	4.4154e-06	1.00896e-05	1.40046e-05	1.21816e-05	0.000140408	5.77732e-05	7.42712e-05	2.92017e-05	6.09606e-05	0.000112289	7.70022e-06	7.91506e-05	10.279	3.36163	0.00719474	1.40062	up	C03199	--	--	--	--	--	HMDB0092961	--	Organic compounds	Lipids and lipid-like molecules	Glycerolipids	Diradylglycerols	Animals
meta_167	Caprylic acid	0.000828542	0.00184291	0.000954191	0.00093558	0.000924808	0.00202212	2.61182e-12	2.57542e-12	0.000831684	2.59317e-12	0.000846343	0.000144134	0.00125136	0.000303694	0.242691	-2.04281	0.00699038	1.25198	down	C06423	Fatty acid biosynthesis(ko00061);;Lipoic acid metabolism(ko00785);;Metabolic pathways(ko01100);;Biosynthesis of cofactors(ko01240)	LMFA01010008	Fatty Acyls [FA]	Fatty Acids and Conjugates [FA01]	Straight chain fatty acids [FA0101]	HMDB0000482	124-07-2	Organic compounds	Lipids and lipid-like molecules	Fatty Acyls	Fatty acids and conjugates	Microbe,Animals,Plants
meta_178	Shikimate 3-phosphate	0.00111489	0.00264432	0.00164084	0.00146817	0.00116605	0.0018644	0.00408627	0.00688456	0.00486238	0.00363192	0.00464417	0.00486618	0.00164978	0.00482925	2.92721	1.54953	0.000350896	1.58603	up	C03175	Phenylalanine, tyrosine and tryptophan biosynthesis(ko00400);;Metabolic pathways(ko01100);;Biosynthesis of amino acids(ko01230)	--	--	--	--	HMDB0301781	63959-45-5	Organic compounds	Organic acids and derivatives	Organic phosphoric acids and derivatives	Phosphate esters	Microbe,Animals
meta_186	L-Norvaline	0.00423675	0.00747429	0.0036701	0.00522792	0.00386628	0.00554549	0.00820415	0.018219	0.0147646	0.0079786	0.0139462	0.0113306	0.00500347	0.0124072	2.47972	1.31017	0.00481786	1.43789	up	--	--	--	--	--	--	--	--	--	--	--	--	--
meta_188	3-methylthiopropanol	0.000587158	0.000634272	0.000955317	0.000587486	0.0004949	0.000682115	4.45903e-05	2.57542e-12	2.69757e-12	0.000129945	0.000109216	0.000162286	0.000656875	7.43395e-05	0.113171	-3.14342	8.63528e-05	1.64461	down	--	--	--	--	--	--	HMDB0031716	505-10-2	Organic compounds	Organosulfur compounds	Thioethers	Dialkylthioethers	Microbe,Animals
meta_189	fructoselysine	0.00184983	0.000403829	0.00137744	0.000951248	0.000548843	0.00114868	2.61182e-12	2.57542e-12	2.69757e-12	2.59317e-12	2.58905e-12	2.585e-12	0.00104664	2.60867e-12	2.49241e-09	-28.5798	0.00494665	1.48355	down	--	--	--	--	--	--	HMDB0242138	--	Organic compounds	Organic acids and derivatives	Carboxylic acids and derivatives	Amino acids, peptides, and analogues	Animals
meta_192	Azelaic acid	0.0104278	0.0101693	0.0160722	0.0139156	0.00919563	0.0115842	0.0527609	0.0496474	0.0498178	0.0483774	0.0386149	0.0453415	0.0118941	0.0474266	3.9874	1.99545	4.91682e-07	1.70597	up	C08261	--	LMFA01170054	Fatty Acyls [FA]	Fatty Acids and Conjugates [FA01]	Dicarboxylic acids [FA0117]	HMDB0000784	123-99-9	Organic compounds	Lipids and lipid-like molecules	Fatty Acyls	Fatty acids and conjugates	Animals,Plants
meta_197	2'-Deoxyguanosine monohydrate	0.000759346	0.000345493	0.00101579	0.000736435	0.000632755	0.000498482	0.00145343	0.00107631	0.00125133	0.00131822	0.00185944	0.00128499	0.000664716	0.00137395	2.06698	1.04752	0.000645833	1.42373	up	--	--	--	--	--	--	--	--	--	--	--	--	--
meta_200	7,8-dihydroneopterin 3'-phosphate	0.000102522	7.2632e-05	8.00453e-05	3.87792e-05	7.80196e-05	9.65524e-05	1.64876e-05	1.53566e-05	4.43869e-06	1.02514e-05	7.96536e-06	1.36785e-05	7.80917e-05	1.1363e-05	0.145509	-2.78082	0.000592568	1.58609	down	C05925	Folate biosynthesis(ko00790);;Metabolic pathways(ko01100);;Biosynthesis of cofactors(ko01240)	--	--	--	--	HMDB0006824	19622-42-5	Organic compounds	Organoheterocyclic compounds	Pteridines and derivatives	Pterins and derivatives	Microbe,Animals
meta_201	(2E,6E)-Farnesol	6.58787e-05	6.10475e-05	8.24729e-05	7.42546e-05	8.85708e-05	6.13468e-05	0.000217318	0.000176415	0.000109692	0.000135535	0.000229198	0.000166283	7.22619e-05	0.000172407	2.38586	1.25451	0.00251776	1.47975	up	C06081	Terpenoid backbone biosynthesis(ko00900);;Insect hormone biosynthesis(ko00981)	LMPR0103010001	Prenol Lipids [PR]	Isoprenoids [PR01]	C15 isoprenoids (sesquiterpenes) [PR0103]	HMDB0004305	4602-84-0	Organic compounds	Lipids and lipid-like molecules	Prenol lipids	Sesquiterpenoids	Microbe,Animals,Plants
meta_214	Menaquinone 4	0.00856866	0.00506187	0.00656634	0.00495724	0.00760013	0.00554117	0.00231089	0.00285006	0.00172082	0.00228307	0.000977172	0.000670605	0.00638257	0.0018021	0.282348	-1.82446	0.000167128	1.57217	down	C00828	--	LMPR02030042	Prenol Lipids [PR]	Quinones and hydroquinones [PR02]	Vitamin K [PR0203]	HMDB0030017	863-61-6	Organic compounds	Lipids and lipid-like molecules	Prenol lipids	Quinone and hydroquinone lipids	Animals
meta_218	Tyrosyl-Arginine	0.00102901	0.000416882	0.000479036	0.000549833	0.00038428	0.000642195	8.82761e-05	9.43906e-05	5.67853e-05	3.44574e-05	6.18644e-05	0.000137447	0.000583539	7.88702e-05	0.135158	-2.88728	0.0031678	1.49305	down	--	--	--	--	--	--	HMDB0029099	--	Organic compounds	Organic acids and derivatives	Carboxylic acids and derivatives	Amino acids, peptides, and analogues	Animals
meta_228	sn-glycerol-1-phosphate	0.000211391	0.000284373	0.000259324	0.000274309	0.000213057	0.000204158	0.00106903	0.00113258	0.00109083	0.0012864	0.00113803	0.000643019	0.000241102	0.00105998	4.3964	2.13632	0.000205593	1.65076	up	--	--	--	--	--	--	--	--	--	--	--	--	--
meta_232	2,5-Dihydroxycinnamic acid methyl ester	2.76174e-05	3.08184e-05	4.68012e-05	5.68887e-05	4.7631e-05	2.54984e-05	1.52986e-05	1.22018e-05	7.83223e-06	1.33853e-05	2.58905e-12	2.2159e-06	3.92092e-05	8.48898e-06	0.216505	-2.20753	0.00108009	1.51114	down	--	--	--	--	--	--	HMDB0061686	--	Organic compounds	Phenylpropanoids and polyketides	Cinnamic acids and derivatives	Hydroxycinnamic acids and derivatives	Animals
meta_234	1-Deoxy-D-xylulose	0.00106792	0.000858699	0.00118401	0.00132788	0.00086066	0.00117	0.0001278	8.76568e-05	0.000521514	0.000243001	0.000237229	0.000635165	0.0010782	0.000308727	0.286337	-1.80421	7.69672e-05	1.59653	down	C06257	--	--	--	--	--	HMDB0001292	--	Organic compounds	Organic oxygen compounds	Organooxygen compounds	Carbohydrates and carbohydrate conjugates	Animals
meta_246	Alpha-D-Glucose 1,6-bisphosphate	9.03439e-05	0.000364859	0.000127589	0.000167943	5.98645e-05	7.79044e-05	0.000432354	0.000825579	0.000437884	0.000499336	0.00062854	0.000360639	0.000148084	0.000530722	3.58392	1.84154	0.0014346	1.47561	up	C01231	Starch and sucrose metabolism(ko00500);;Metabolic pathways(ko01100)	--	--	--	--	HMDB0003514	10139-18-1	Organic compounds	Organic oxygen compounds	Organooxygen compounds	Carbohydrates and carbohydrate conjugates	Animals
meta_252	S-(Hydroxymethyl)glutathione	0.000214777	0.000111913	0.00016676	0.000100573	0.000134092	0.000140188	5.91054e-05	8.1276e-05	3.88841e-05	3.52815e-05	4.81431e-05	8.43519e-05	0.000144717	5.78404e-05	0.399679	-1.32309	0.00216823	1.44166	down	C14180	Metabolic pathways(ko01100)	--	--	--	--	HMDB0004662	32260-87-0	Organic compounds	Organic acids and derivatives	Carboxylic acids and derivatives	Amino acids, peptides, and analogues	Microbe,Animals
meta_258	gamma-L-Glutamyl-L-glutamic acid	0.000133835	0.000100379	0.000167743	0.000113266	0.000109023	0.000158076	6.97621e-05	5.1731e-05	3.38618e-05	4.11388e-05	2.33962e-05	6.29839e-05	0.000130387	4.71456e-05	0.361583	-1.4676	0.000198991	1.5726	down	C05282	--	--	--	--	--	HMDB0011737	1116-22-9	Organic compounds	Organic acids and derivatives	Carboxylic acids and derivatives	Amino acids, peptides, and analogues	Animals
meta_266	Astaxanthin	0.000813554	0.000718669	0.00123598	0.00124416	0.00126722	0.000870826	0.000587157	0.000392125	0.000417591	0.000598894	0.000174227	0.000165506	0.00102507	0.00038925	0.379731	-1.39695	0.00070713	1.49634	down	C08580	--	LMPR01070263	Prenol Lipids [PR]	Isoprenoids [PR01]	C40 isoprenoids (tetraterpenes) [PR0107]	HMDB0002204	472-61-7	Organic compounds	Lipids and lipid-like molecules	Prenol lipids	Tetraterpenoids	Animals
meta_277	Sedoheptulose 1,7-bisphosphate	0.000320448	0.000523034	8.11458e-05	0.000161945	0.000188639	0.000309199	0.000834648	0.00136074	0.000976077	0.000626706	0.000757475	0.000610194	0.000264068	0.000860974	3.26042	1.70506	0.00195272	1.48515	up	C00447	Metabolic pathways(ko01100);;Carbon metabolism(ko01200)	--	--	--	--	HMDB0060274	815-91-8	Organic compounds	Organic oxygen compounds	Organooxygen compounds	Carbohydrates and carbohydrate conjugates	Microbe,Animals
meta_285	TDP-glucose	8.23594e-05	0.000545795	0.000131287	6.09181e-05	0.000189414	6.74377e-05	0.000842955	0.00168804	0.00114422	0.000855243	0.00102456	0.000443423	0.000179535	0.000999741	5.5685	2.47729	0.00305327	1.46647	up	C00842	Polyketide sugar unit biosynthesis(ko00523);;Metabolic pathways(ko01100);;Biosynthesis of nucleotide sugars(ko01250)	--	--	--	--	HMDB0001328	2196-62-5	Organic compounds	Nucleosides, nucleotides, and analogues	Pyrimidine nucleotides	Pyrimidine nucleotide sugars	Animals
meta_291	PC(14:0/22:2(13Z,16Z))	0.0418069	0.038402	0.0355914	0.030745	0.0267609	0.0224028	0.0124857	0.0112459	0.00887456	0.00921938	0.00806872	0.0082976	0.0326182	0.00969864	0.297338	-1.74982	0.000423512	1.58987	down	--	--	LMGP01011377	Glycerophospholipids [GP]	Glycerophosphocholines [GP01]	Diacylglycerophosphocholines [GP0101]	HMDB0007888	--	Organic compounds	Lipids and lipid-like molecules	Glycerophospholipids	Glycerophosphocholines	Animals
meta_298	diethyl tartrate	0.000429094	0.000912109	0.000596273	0.000495007	0.000367214	0.000705757	0.00129551	0.00239401	0.00173953	0.00154415	0.00167732	0.00139964	0.000584242	0.00167503	2.86701	1.51955	0.000378346	1.57866	up	--	--	--	--	--	--	HMDB0033584	87-91-2	Organic compounds	Organic acids and derivatives	Hydroxy acids and derivatives	Beta hydroxy acids and derivatives	Microbe,Animals
meta_302	cis-3-(3-Carboxyethenyl)-3,5-cyclohexadiene-1,2-diol	0.000280743	9.18856e-05	0.000209227	0.000247538	0.000281451	0.000310759	6.35978e-05	2.67605e-05	1.37317e-05	6.50908e-05	4.82298e-05	2.27161e-05	0.000236934	4.00211e-05	0.168912	-2.56565	0.00123665	1.56649	down	--	--	--	--	--	--	--	--	--	--	--	--	--
meta_311	3-methylanthranilate	0.000961544	0.000995106	0.0018738	0.000786765	0.000929583	0.000920748	6.21111e-05	5.13097e-05	0.000415396	0.000194712	0.00011503	5.88434e-05	0.00107792	0.000149567	0.138755	-2.84939	0.00145399	1.5203	down	--	--	--	--	--	--	--	--	--	--	--	--	--
meta_321	5-Hydroxy-L-tryptophan	2.44922e-12	4.05552e-06	4.97394e-05	2.09879e-05	2.37874e-05	3.93548e-06	0.000639051	0.000345826	0.000522476	0.000223116	0.00107475	0.000498525	1.70843e-05	0.000550624	32.2298	5.01032	0.00675871	1.40834	up	C00643	Tryptophan metabolism(ko00380);;Metabolic pathways(ko01100);;Axon regeneration(ko04361);;Serotonergic synapse(ko04726)	--	--	--	--	HMDB0000472	4350-09-08	Organic compounds	Organoheterocyclic compounds	Indoles and derivatives	Tryptamines and derivatives	Animals
meta_322	Methylcitric acid	0.000155543	0.0002261	0.000255383	9.32899e-05	0.000223147	0.000137434	0.000123062	8.69019e-05	4.17781e-05	0.000132515	7.04786e-05	1.49719e-05	0.000181816	7.82846e-05	0.43057	-1.21568	0.0094151	1.2361	down	--	--	--	--	--	--	HMDB0000379	6061-96-7	Organic compounds	Organic acids and derivatives	Carboxylic acids and derivatives	Tricarboxylic acids and derivatives	Animals
meta_324	Abacavir	6.07511e-05	2.11265e-05	4.09639e-05	3.43692e-05	3.24131e-05	3.42333e-05	2.5162e-05	1.89814e-05	1.76329e-05	6.91268e-06	8.07779e-06	1.49736e-05	3.73095e-05	1.52901e-05	0.409817	-1.28695	0.00738898	1.33056	down	--	--	--	--	--	--	HMDB0251820	--	Organic compounds	Nucleosides, nucleotides, and analogues	Nucleoside and nucleotide analogues	Cyclopentyl nucleosides	Animals
meta_328	dUDP	0.0003563	0.000766513	0.000348451	0.000149165	0.000354509	0.000338618	0.00109793	0.00144956	0.0013325	0.000646982	0.00129271	0.00113791	0.000385593	0.0011596	3.00732	1.58848	0.000393153	1.54906	up	C01346	Pyrimidine metabolism(ko00240);;Metabolic pathways(ko01100);;Nucleotide metabolism(ko01232)	--	--	--	--	HMDB0001000	4208-67-7	Organic compounds	Nucleosides, nucleotides, and analogues	Pyrimidine nucleotides	Pyrimidine deoxyribonucleotides	Microbe,Animals
meta_333	Cytarabine	9.55829e-05	1.98655e-05	6.48239e-05	0.000119279	9.79561e-05	0.000138011	4.59344e-05	2.44529e-06	3.4249e-06	1.66927e-06	1.86277e-05	2.67152e-05	8.9253e-05	1.64695e-05	0.184525	-2.43811	0.00627092	1.39441	down	C02961	--	--	--	--	--	HMDB0015122	147-94-4	Organic compounds	Nucleosides, nucleotides, and analogues	Pyrimidine nucleosides	_	Animals
meta_334	1-Aminocyclopropane-1-carboxylic acid	1.25655e-05	2.16574e-05	1.37075e-05	1.34461e-05	8.09292e-06	2.38332e-05	8.66267e-06	1.11469e-05	8.35764e-07	2.32419e-06	2.40024e-06	3.57685e-06	1.55504e-05	4.82444e-06	0.310245	-1.68852	0.00566283	1.27139	down	C01234	Cysteine and methionine metabolism(ko00270);;Metabolic pathways(ko01100)	--	--	--	--	HMDB0036458	22059-21-8	Organic compounds	Organic acids and derivatives	Carboxylic acids and derivatives	Amino acids, peptides, and analogues	Animals,Plants
meta_336	Glycogen	0.00130577	0.00042125	0.000560658	0.000720212	0.00055801	0.000899869	0.00014755	1.34598e-05	2.68659e-05	2.24813e-05	8.67617e-05	0.000104611	0.000744294	6.6955e-05	0.0899577	-3.47461	0.00319105	1.49703	down	C00182	Glucagon signaling pathway(ko04922)	--	--	--	--	HMDB0000757	9005-79-2	Organic compounds	Organic oxygen compounds	Organooxygen compounds	Carbohydrates and carbohydrate conjugates	Microbe,Animals
meta_339	(Z)-3-Nonen-1-ol	4.66212e-05	2.48372e-12	5.7828e-05	0.000169577	2.44429e-12	2.42718e-12	0.00268841	0.00333695	0.00227297	0.00277884	0.0045524	0.00834334	4.56711e-05	0.00399548	87.4839	6.45095	0.00800695	1.38241	up	--	--	LMFA05000134	Fatty Acyls [FA]	Fatty alcohols [FA05]	-	HMDB0030959	10340-23-5	Organic compounds	Lipids and lipid-like molecules	Fatty Acyls	Fatty alcohols	Animals
meta_340	PI(16:1(9Z)/0:0)	2.44922e-12	2.48372e-12	2.76216e-06	2.50235e-12	2.44429e-12	2.42718e-12	5.7239e-06	2.20918e-05	2.45696e-05	5.81575e-06	1.95251e-05	1.82104e-05	4.60362e-07	1.59894e-05	34.7323	5.1182	0.00538189	1.44364	up	--	--	LMGP06050009	Glycerophospholipids [GP]	Glycerophosphoinositols [GP06]	Monoacylglycerophosphoinositols [GP0605]	--	--	--	--	--	--	--
meta_366	Methyl cinnamate	5.40445e-05	7.12152e-05	8.72738e-05	0.000159742	5.098e-05	0.000101314	2.61182e-12	2.57542e-12	2.69757e-12	2.59317e-12	2.58905e-12	2.585e-12	8.74282e-05	2.60867e-12	2.98378e-08	-24.9983	0.00316194	1.51773	down	C06358	--	--	--	--	--	HMDB0303905	103-26-4	Organic compounds	Phenylpropanoids and polyketides	Cinnamic acids and derivatives	Cinnamic acid esters	Microbe,Animals,Plants
meta_367	Carnosine	0.000102714	5.53398e-05	0.000230786	5.96515e-05	8.70491e-05	0.000117071	2.61182e-12	2.57542e-12	2.69757e-12	2.59317e-12	2.58905e-12	2.585e-12	0.000108769	2.60867e-12	2.39837e-08	-25.3134	0.00901918	1.41767	down	C00386	Histidine metabolism(ko00340);;beta-Alanine metabolism(ko00410);;Metabolic pathways(ko01100)	--	--	--	--	HMDB0000033	305-84-0	Organic compounds	Organic acids and derivatives	Peptidomimetics	Hybrid peptides	Microbe,Animals
meta_369	3-hydroxy-2-isopropyl-4-methoxy-4-oxobutanoate	0.000442908	0.000552094	0.0026436	0.0012918	0.00159774	0.00062543	0.0227203	0.0126762	0.0198564	0.00969437	0.0431585	0.0197274	0.00119226	0.0213055	17.8698	4.15945	0.00852481	1.37709	up	--	--	--	--	--	--	--	--	--	--	--	--	--
meta_374	Lysyl-Asparagine	1.87551e-06	2.48372e-12	1.25003e-05	1.12271e-05	1.11636e-05	4.91034e-06	3.59913e-05	3.02518e-05	3.44294e-05	1.82095e-05	3.6018e-05	6.47566e-06	6.94615e-06	2.6896e-05	3.87207	1.9531	0.00779743	1.32137	up	--	--	--	--	--	--	HMDB0028946	19908-06-6	Organic compounds	Organic acids and derivatives	Carboxylic acids and derivatives	Amino acids, peptides, and analogues	Animals
meta_390	D-Proline	1.39492e-06	2.19524e-06	1.58993e-05	1.0749e-05	1.0966e-05	7.46571e-06	5.68443e-05	3.72348e-05	1.27439e-05	2.76724e-05	2.65983e-05	3.19123e-05	8.11169e-06	3.21677e-05	3.96559	1.98754	0.00811822	1.32571	up	C00763	Arginine and proline metabolism(ko00330);;D-Amino acid metabolism(ko00470);;Metabolic pathways(ko01100)	--	--	--	--	HMDB0003411	344-25-2	Organic compounds	Organic acids and derivatives	Carboxylic acids and derivatives	Amino acids, peptides, and analogues	Microbe,Animals
meta_395	Prolyl-Glutamate	0.00147942	0.000588513	0.000388701	0.000799418	0.00114639	0.00106794	2.61182e-12	2.57542e-12	2.69757e-12	2.59317e-12	8.08607e-05	9.35434e-05	0.00091173	2.90673e-05	0.0318815	-4.97114	0.00272946	1.50641	down	--	--	--	--	--	--	HMDB0029016	--	Organic compounds	Organic acids and derivatives	Carboxylic acids and derivatives	Amino acids, peptides, and analogues	Animals
meta_402	6-Phosphonoglucono-D-lactone	1.56262e-05	0.000419254	9.69914e-05	0.000269508	0.000217576	0.000123203	0.000715451	0.00173364	0.000981757	0.000889742	0.00108702	0.00058841	0.00019036	0.000999336	5.24972	2.39224	0.00317762	1.47568	up	C01236	Pentose phosphate pathway(ko00030);;Metabolic pathways(ko01100);;Carbon metabolism(ko01200)	--	--	--	--	HMDB0001127	2641-81-8	Organic compounds	Organic oxygen compounds	Organooxygen compounds	Carbohydrates and carbohydrate conjugates	Microbe,Animals
meta_404	XDP	0.000955319	0.00223078	0.00119213	0.00098916	0.000842059	0.00130807	0.00375642	0.00675482	0.00482161	0.00424449	0.00478294	0.00387412	0.00125292	0.00470573	3.75582	1.90913	0.000206308	1.61863	up	--	--	--	--	--	--	--	--	--	--	--	--	--
meta_414	dTDP	0.000169524	0.00033963	0.000216378	0.000201044	8.82721e-05	0.000227224	0.000686611	0.000649233	0.00066795	0.000484557	0.000655933	0.000371331	0.000207012	0.000585936	2.83044	1.50103	0.000225472	1.57534	up	C00363	Pyrimidine metabolism(ko00240);;Metabolic pathways(ko01100);;Nucleotide metabolism(ko01232)	--	--	--	--	HMDB0001274	491-97-4	Organic compounds	Nucleosides, nucleotides, and analogues	Pyrimidine nucleotides	Pyrimidine deoxyribonucleotides	Microbe,Animals
meta_420	Oleandrin	5.29541e-05	2.63098e-05	2.28631e-05	4.54621e-05	1.77969e-05	6.76335e-05	1.6593e-06	6.00529e-06	2.69757e-12	2.59317e-12	1.44241e-05	1.22576e-05	3.88366e-05	5.72438e-06	0.147397	-2.76222	0.00762251	1.36944	down	C19987	--	LMST01120025	Sterol Lipids [ST]	Sterols [ST01]	Cardanolides and derivatives [ST0112]	--	--	--	--	--	--	--
meta_421	5'-azido-5-deoxyuridine	0.000282489	0.000344588	0.000650092	0.0003405	0.000252635	0.000427708	2.61182e-12	2.57542e-12	0.000100169	2.59317e-12	2.58905e-12	7.57307e-05	0.000383002	2.93167e-05	0.0765444	-3.70756	0.00121833	1.54466	down	--	--	--	--	--	--	--	--	--	--	--	--	--
meta_427	Hycanthone	0.000138275	5.66177e-05	7.84455e-05	7.15729e-05	3.88346e-05	8.36475e-05	1.12709e-05	2.04011e-05	4.01127e-06	6.5129e-06	7.49355e-06	2.52593e-05	7.78989e-05	1.24915e-05	0.160356	-2.64065	0.00432822	1.4467	down	--	--	--	--	--	--	HMDB0253234	3105-97-3	Organic compounds	Organoheterocyclic compounds	Thiochromenes	_	Animals
meta_431	phosphonate	4.54676e-05	0.000122874	0.000196115	0.000131651	0.000130111	0.000124682	2.20398e-05	1.63074e-05	2.15578e-05	2.16714e-05	3.59222e-06	6.15042e-10	0.00012515	1.41949e-05	0.113423	-3.14022	0.00199164	1.52677	down	--	--	--	--	--	--	--	--	--	--	--	--	--
meta_436	(2-trans,6-trans)-Farnesol	0.00177377	0.000961318	0.00109978	0.00111487	0.0021346	0.00089136	0.000111361	0.00033566	0.000598423	0.000621769	0.000953778	0.000447239	0.00132928	0.000511372	0.384697	-1.3782	0.00877554	1.30084	down	C06081	Terpenoid backbone biosynthesis(ko00900);;Insect hormone biosynthesis(ko00981)	LMPR0103010001	Prenol Lipids [PR]	Isoprenoids [PR01]	C15 isoprenoids (sesquiterpenes) [PR0103]	HMDB0004305	4602-84-0	Organic compounds	Lipids and lipid-like molecules	Prenol lipids	Sesquiterpenoids	Microbe,Animals,Plants
meta_441	Fructose 1,6-bisphosphate	0.000847986	0.00209915	0.00109717	0.0009254	0.000516246	0.000997452	0.00356712	0.00621807	0.00366907	0.00324327	0.00422491	0.00425305	0.00108057	0.00419591	3.88307	1.9572	0.000294384	1.5932	up	--	--	--	--	--	--	--	--	--	--	--	--	--
meta_450	N,N-Dimethylsphingosine	0.000585747	0.000225682	0.000542804	0.000265748	0.000221566	0.000236125	2.61182e-12	2.57542e-12	2.69757e-12	4.62986e-07	5.83191e-08	5.52013e-06	0.000346279	1.00691e-06	0.00290779	-8.42586	0.00420286	1.49212	down	C13914	--	LMSP01070001	Sphingolipids [SP]	Sphingoid bases [SP01]	N-methylated sphingoid bases [SP0107]	HMDB0013645	122314-67-4	Organic compounds	Organic nitrogen compounds	Organonitrogen compounds	Amines	Animals
meta_466	N1,N12-Diacetylspermine	0.000109985	1.58645e-05	0.000106284	0.000115674	0.000276637	0.00049603	0.000571493	0.000672814	0.000533341	0.000587447	0.000363137	0.000625821	0.000186746	0.000559009	2.99342	1.5818	0.00187438	1.41746	up	C03413	--	--	--	--	--	HMDB0002172	61345-83-3	Organic compounds	Organic acids and derivatives	Carboximidic acids and derivatives	Carboximidic acids	Animals
meta_473	Alpha-Linolenic acid	0.000321043	0.000798666	0.000827189	0.000901426	0.000315527	0.000711264	0.00776597	0.0059059	0.00786754	0.00635405	0.00578557	0.00583753	0.000645852	0.00658609	10.1975	3.35015	1.03897e-05	1.70353	up	C06427	alpha-Linolenic acid metabolism(ko00592);;Biosynthesis of unsaturated fatty acids(ko01040);;Metabolic pathways(ko01100)	LMFA01030152	Fatty Acyls [FA]	Fatty Acids and Conjugates [FA01]	Unsaturated fatty acids [FA0103]	HMDB0001388	463-40-1	Organic compounds	Lipids and lipid-like molecules	Fatty Acyls	Lineolic acids and derivatives	Animals,Plants,Microbe
meta_475	Salidroside	0.00298768	0.00127146	0.00279748	0.0022061	0.00155935	0.00178946	2.61182e-12	2.57542e-12	0.000176184	0.000358898	2.58905e-12	0.000147156	0.00210192	0.000113706	0.0540964	-4.20832	0.000675907	1.61465	down	--	--	--	--	--	--	HMDB0257463	--	Organic compounds	Organic oxygen compounds	Organooxygen compounds	Carbohydrates and carbohydrate conjugates	Animals
meta_517	2-Amino-3-oxo-4-phosphonooxybutyrate	0.000221694	0.00018767	0.000176795	3.64467e-05	0.000185088	2.42718e-12	0.000444287	0.00105258	0.000771056	0.000526057	0.00039904	0.000328127	0.000134616	0.000586857	4.3595	2.12416	0.00841531	1.37881	up	--	--	--	--	--	--	--	--	--	--	--	--	--
meta_525	N-Oleoylglycine	4.95297e-06	2.48372e-12	1.02043e-05	2.32435e-05	6.41617e-06	9.32303e-06	5.26397e-05	5.50433e-05	1.76713e-05	1.86345e-05	3.23577e-05	4.13779e-05	9.02332e-06	3.62874e-05	4.02151	2.00774	0.00722951	1.32195	up	--	--	LMFA08020082	Fatty Acyls [FA]	Fatty amides [FA08]	N-acyl amines [FA0802]	HMDB0013631	2601-90-3	Organic compounds	Organic acids and derivatives	Carboxylic acids and derivatives	Amino acids, peptides, and analogues	Animals
meta_528	Isoimperatorin	0.000357184	0.00020844	0.000345104	0.000344841	0.000339001	0.000319206	0.000159327	0.00022161	7.76946e-05	0.000120873	0.000120618	0.000141557	0.000318962	0.00014028	0.439801	-1.18508	0.000153372	1.55938	down	C16976	--	--	--	--	--	HMDB0253646	482-45-1	Organic compounds	Phenylpropanoids and polyketides	Coumarins and derivatives	Furanocoumarins	Animals,Plants
meta_544	penicillin G	0.000336876	0.000307814	0.000460119	0.000154921	0.000241592	0.000318865	0.000129198	0.000133245	8.29015e-05	0.000108688	1.92261e-05	0.000137342	0.000303364	0.000101767	0.33546	-1.57579	0.00314018	1.41785	down	C05551	Bile secretion(ko04976)	--	--	--	--	HMDB0015186	61-33-6	Organic compounds	Organic acids and derivatives	Carboxylic acids and derivatives	Amino acids, peptides, and analogues	Animals
meta_552	zymosterol intermediate 1c	4.60514e-05	1.92959e-05	4.55505e-05	6.62676e-05	3.8613e-05	6.74401e-05	6.53077e-09	2.57542e-12	2.87827e-08	2.59317e-12	5.3148e-06	1.4826e-06	4.72031e-05	1.13879e-06	0.0241252	-5.37331	0.00143581	1.58615	down	--	--	LMST01010170	Sterol Lipids [ST]	Sterols [ST01]	Cholesterol and derivatives [ST0101]	--	--	--	--	--	--	--
meta_554	Penicillin G	0.000261035	0.00018663	0.000309166	0.000358007	0.000231863	0.000257309	0.000135883	0.000158648	6.79025e-05	7.09839e-05	0.000153139	0.00016089	0.000267335	0.000124574	0.465986	-1.10164	0.00103566	1.48241	down	C05551	Bile secretion(ko04976)	--	--	--	--	HMDB0015186	61-33-6	Organic compounds	Organic acids and derivatives	Carboxylic acids and derivatives	Amino acids, peptides, and analogues	Animals
meta_557	N-Acetylmuramoyl-Ala	0.00181069	0.00038594	0.000868344	0.00100708	0.00105273	0.0013293	0.000372432	0.000151503	6.10377e-05	0.000221107	0.000199795	0.00021607	0.00107568	0.000203658	0.189329	-2.40103	0.00573667	1.44187	down	C02999	--	--	--	--	--	HMDB0060494	--	Organic compounds	Organic oxygen compounds	Organooxygen compounds	Carbohydrates and carbohydrate conjugates	Animals
meta_561	Phenylbutazone	2.44922e-12	2.48372e-12	3.11663e-06	2.50235e-12	3.15844e-06	2.42718e-12	2.82652e-05	6.61019e-05	0.000116335	5.31079e-05	3.71503e-05	8.63664e-05	1.04585e-06	6.45545e-05	61.7246	5.94777	0.00505731	1.45236	up	C07440	--	--	--	--	--	HMDB0014950	50-33-9	Organic compounds	Benzenoids	Benzene and substituted derivatives	_	Animals
meta_567	ribose-1-phosphate	0.000211935	0.000427934	0.000133504	0.000321484	0.000267734	0.000336036	0.000349585	0.00117716	0.000705544	0.000830072	0.00107116	0.000760581	0.000283105	0.000815684	2.88121	1.52668	0.00523252	1.41483	up	--	--	--	--	--	--	--	--	--	--	--	--	--
meta_573	Venlafaxine	2.44922e-12	2.48372e-12	2.46336e-12	2.50235e-12	2.44429e-12	2.42718e-12	0.000152687	6.89764e-05	5.11945e-05	0.000107842	0.000113978	1.72967e-05	2.46169e-12	8.53291e-05	3.46628e+07	25.0469	0.00786557	1.401	up	C07187	--	--	--	--	--	HMDB0005016	93413-69-5	Organic compounds	Benzenoids	Phenol ethers	Anisoles	Animals
meta_579	Lysyl-Proline	0.000154423	2.09487e-05	3.32782e-05	1.60274e-05	3.84289e-05	2.53297e-05	0.000220361	0.000148236	0.00012102	0.0001634	0.000371027	0.000208696	4.80727e-05	0.000205457	4.27387	2.09554	0.0057349	1.31249	up	--	--	--	--	--	--	HMDB0028959	52766-27-5	Organic compounds	Organic acids and derivatives	Carboxylic acids and derivatives	Amino acids, peptides, and analogues	Animals
meta_582	Butyrylcarnitine	2.25719e-05	5.74662e-06	1.55027e-05	4.97298e-06	5.01709e-06	3.57218e-06	4.24931e-05	4.22557e-05	2.17414e-05	2.1451e-05	2.13374e-05	5.536e-05	9.5639e-06	3.41065e-05	3.56617	1.83437	0.00718074	1.31344	up	C02862	--	LMFA07070054	Fatty Acyls [FA]	Fatty esters [FA07]	Fatty acyl carnitines [FA0707]	HMDB02013	--	--	--	--	--	Microbe
meta_596	Isoleucyl-Histidine	0.000148968	8.04507e-05	0.000152691	7.84302e-05	8.33509e-05	6.68103e-05	3.61417e-05	5.33799e-05	2.89604e-05	2.07226e-05	2.48108e-05	7.31945e-05	0.000101783	3.9535e-05	0.388422	-1.3643	0.00865921	1.31419	down	--	--	--	--	--	--	HMDB0028909	--	Organic compounds	Organic acids and derivatives	Carboxylic acids and derivatives	Amino acids, peptides, and analogues	Animals
meta_599	Lumazine	0.000797767	0.000303683	0.00048588	0.000318364	0.00073124	0.000761501	0.000373687	0.00020495	0.000150129	0.000146726	2.21357e-05	7.06576e-05	0.000566406	0.000161381	0.284921	-1.81137	0.00519353	1.35168	down	C03212	--	--	--	--	--	HMDB0254198	487-21-8	Organic compounds	Organoheterocyclic compounds	Pteridines and derivatives	_	Animals
meta_607	Illudin M	2.51756e-05	1.1049e-05	2.38253e-05	1.14142e-05	2.46472e-06	1.50164e-05	5.62272e-05	5.13456e-05	2.31169e-05	2.08616e-05	4.43028e-05	4.22051e-05	1.48242e-05	3.96765e-05	2.67647	1.42033	0.00691325	1.31141	up	--	--	--	--	--	--	--	--	--	--	--	--	--
meta_630	Embelin	0.00096317	0.00057193	0.00050448	0.000631885	0.00114797	0.000542941	2.61182e-12	2.57542e-12	0.000283811	0.000204094	0.000395355	6.79032e-05	0.000727063	0.000158527	0.218038	-2.19735	0.0018531	1.43193	down	C10342	--	LMPK15050006	Polyketides [PK]	Phenolic lipids [PK15]	Alkyl hydroquinones and derivatives [PK1505]	HMDB0251767	--	Organic compounds	Organic oxygen compounds	Organooxygen compounds	Carbonyl compounds	Animals,Plants
meta_639	Pinocembrin	1.17397e-05	4.54169e-06	5.14803e-06	6.9018e-06	9.13132e-07	8.67892e-06	3.36073e-05	4.4869e-05	4.73061e-05	5.19321e-05	6.43555e-06	7.09696e-05	6.32055e-06	4.25199e-05	6.72726	2.75002	0.00856394	1.37041	up	C09827	--	LMPK12140214	Polyketides [PK]	Flavonoids [PK12]	Flavanones [PK1214]	HMDB0030808	480-39-7	Organic compounds	Phenylpropanoids and polyketides	Flavonoids	Flavans	Animals
meta_641	Dihomo-gamma-Linolenic Acid	0.000569003	0.000380085	0.000826589	0.000453777	0.000469433	0.000344952	5.66567e-06	8.02596e-07	7.8571e-06	4.27734e-06	6.14483e-06	1.11278e-05	0.000507307	5.97922e-06	0.0117862	-6.40676	0.000897165	1.6119	down	C03242	Linoleic acid metabolism(ko00591);;Biosynthesis of unsaturated fatty acids(ko01040);;Metabolic pathways(ko01100)	LMFA01030158	Fatty Acyls [FA]	Fatty Acids and Conjugates [FA01]	Unsaturated fatty acids [FA0103]	HMDB0002925	1783-84-2	Organic compounds	Lipids and lipid-like molecules	Fatty Acyls	Fatty acids and conjugates	Animals
meta_642	Phosphohydroxypyruvic acid	0.00166071	0.00283567	0.00179353	0.00216021	0.00126658	0.00179165	0.00621679	0.010113	0.00697169	0.00552455	0.00698533	0.00589279	0.00191806	0.0069507	3.62382	1.85751	0.000387095	1.61864	up	C03232	Glycine, serine and threonine metabolism(ko00260);;Cysteine and methionine metabolism(ko00270);;Metabolic pathways(ko01100);;Carbon metabolism(ko01200);;Biosynthesis of amino acids(ko01230)	--	--	--	--	HMDB0001024	3913-50-6	Organic compounds	Organic oxygen compounds	Organooxygen compounds	Carbonyl compounds	Microbe,Animals
meta_644	Imidazole acetol-phosphate	4.33468e-05	0.000131236	8.59327e-05	9.38343e-05	1.78446e-05	9.25252e-05	0.000180085	0.000346595	0.000181626	0.000313651	0.000382341	0.000408535	7.74533e-05	0.000302139	3.90091	1.96381	0.00160174	1.4832	up	C01267	Histidine metabolism(ko00340);;Metabolic pathways(ko01100);;Biosynthesis of amino acids(ko01230)	--	--	--	--	HMDB0012236	99979-59-6	Organic compounds	Organic acids and derivatives	Organic phosphoric acids and derivatives	Phosphate esters	Microbe,Animals,Plants
meta_650	5'-amino-5'-deoxyuridine	0.000195387	9.52962e-05	0.000237823	0.000267122	0.00019632	0.000232373	2.61182e-12	2.57542e-12	6.59246e-05	6.87095e-05	0.000108435	2.585e-12	0.000204054	4.05115e-05	0.198534	-2.33255	0.000434591	1.53967	down	--	--	--	--	--	--	--	--	--	--	--	--	--
meta_651	Harpagoside	0.00145512	0.000887755	0.00179073	0.00161351	0.00135955	0.00163559	0.000935083	0.000739313	0.000313554	0.000478583	0.000626206	0.000917379	0.00145704	0.000668353	0.458705	-1.12436	0.000832027	1.49703	down	C09783	--	LMPR0102070010	Prenol Lipids [PR]	Isoprenoids [PR01]	C10 isoprenoids (monoterpenes) [PR0102]	--	--	--	--	--	--	--
meta_678	N-Nitrosodiethylamine	1.87907e-06	6.29239e-09	2.46336e-12	2.50235e-12	3.0557e-07	2.42718e-12	0.00060298	0.000544555	0.000214931	0.000156292	0.000158513	0.00041877	3.65157e-07	0.00034934	956.685	9.9019	0.00782841	1.42084	up	--	--	--	--	--	--	--	--	--	--	--	--	--
meta_684	Nevirapine	0.00351887	0.00165065	0.0041143	0.00353074	0.00243601	0.00216836	0.00100225	0.000416916	0.00273141	0.000672636	0.000553071	0.000967968	0.00290316	0.00105738	0.364216	-1.45713	0.00553866	1.3373	down	C07263	--	--	--	--	--	HMDB0014383	129618-40-2	Organic compounds	Organic nitrogen compounds	Organonitrogen compounds	Amines	Animals
meta_689	Delphinidin 3-O-(acetylglucoside)	0.000261036	0.000123254	0.000142245	0.000130927	9.44805e-05	0.000155065	3.05032e-05	2.05931e-06	3.43692e-06	6.00081e-06	2.09099e-05	1.31911e-05	0.000151168	1.26836e-05	0.0839038	-3.57512	0.00170152	1.53526	down	--	--	LMPK12010291	Polyketides [PK]	Flavonoids [PK12]	Anthocyanidins [PK1201]	HMDB0038004	66594-00-1	Organic compounds	Phenylpropanoids and polyketides	Flavonoids	Flavonoid glycosides	Microbe,Animals
meta_705	5-Aminoimidazole ribonucleotide	3.36292e-05	2.80633e-05	2.6895e-05	2.91855e-05	2.20932e-05	3.16494e-05	1.42976e-05	1.44793e-05	1.07073e-05	1.21519e-05	2.58905e-12	5.47427e-06	2.85859e-05	9.5184e-06	0.332975	-1.58651	9.01485e-05	1.56394	down	C03373	Purine metabolism(ko00230);;Thiamine metabolism(ko00730);;Porphyrin metabolism(ko00860);;Metabolic pathways(ko01100);;Biosynthesis of cofactors(ko01240)	--	--	--	--	HMDB0001235	25635-88-5	Organic compounds	Organic oxygen compounds	Organooxygen compounds	Carbohydrates and carbohydrate conjugates	Microbe,Animals
meta_712	Acetovanillone	0.000139047	4.1899e-05	9.3789e-05	5.83839e-05	7.31173e-05	0.00010552	2.45715e-05	3.4283e-05	8.60113e-06	5.2993e-06	1.42396e-05	1.93986e-05	8.52926e-05	1.77322e-05	0.207899	-2.26605	0.0041355	1.44324	down	C11380	--	--	--	--	--	HMDB0247918	498-02-2	Organic compounds	Organic oxygen compounds	Organooxygen compounds	Carbonyl compounds	Microbe,Animals,Plants
meta_713	Betaine	0.000905485	0.00090293	0.00110221	0.000658747	0.000817628	0.0010569	0.000218692	0.000357922	0.000134263	0.000266886	0.000258323	0.000694802	0.000907316	0.000321814	0.354688	-1.49538	0.000247829	1.52602	down	C00719	Glycine, serine and threonine metabolism(ko00260);;Metabolic pathways(ko01100);;ABC transporters(ko02010)	--	--	--	--	--	--	--	--	--	--	--
meta_727	Butyryl-CoA	0.00166373	0.000569609	0.00147612	0.00165387	0.00184011	0.00230143	0.000662731	0.000127385	0.00013075	0.000156175	0.000689206	0.000597831	0.00158415	0.000394013	0.248722	-2.00739	0.00229608	1.47303	down	C00136	Fatty acid elongation(ko00062);;Fatty acid degradation(ko00071);;Lysine degradation(ko00310);;Glyoxylate and dicarboxylate metabolism(ko00630);;Butanoate metabolism(ko00650);;Metabolic pathways(ko01100);;Carbon metabolism(ko01200);;Fatty acid metabolism(ko01212)	LMFA07050292	Fatty Acyls [FA]	Fatty esters [FA07]	Fatty acyl CoAs [FA0705]	HMDB0304279	--	Organic compounds	Lipids and lipid-like molecules	Steroids and steroid derivatives	Bile acids, alcohols and derivatives	Animals
meta_730	1-Pyrroline	0.000144081	6.89435e-05	0.000171532	8.12959e-05	8.52211e-05	0.000105571	4.66694e-05	5.56099e-05	3.00996e-05	1.52737e-05	5.30321e-05	4.81798e-05	0.000109441	4.14774e-05	0.378994	-1.39975	0.0072347	1.37518	down	C15668	--	--	--	--	--	HMDB0012497	5724-81-2	Organic compounds	Organoheterocyclic compounds	Pyrrolines	_	Animals
meta_732	N1-(alpha-D-ribosyl)-5,6-dimethyl-benzimidazole	0.000635148	0.000793803	0.00109547	0.000463072	0.000590812	0.000534476	2.61182e-12	2.57542e-12	8.54199e-05	0.000254944	0.000170691	0.000278836	0.000685463	0.000131649	0.192058	-2.38039	0.000939704	1.50176	down	--	--	--	--	--	--	HMDB0011112	--	Organic compounds	Nucleosides, nucleotides, and analogues	Benzimidazole ribonucleosides and ribonucleotides	_	Animals
meta_739	Glyburide	0.000318463	8.87338e-05	0.000155117	0.000347174	0.000218267	0.000478405	8.63911e-05	5.62088e-06	1.08365e-05	1.33293e-05	2.8859e-05	5.65206e-05	0.000267693	3.35929e-05	0.12549	-2.99435	0.00898891	1.3876	down	C07022	--	--	--	--	--	HMDB0015151	10238-21-8	Organic compounds	Benzenoids	Benzene and substituted derivatives	Benzenesulfonamides	Animals
meta_740	stearic acid	0.000374962	0.000415062	0.000490386	0.00048143	0.000425966	0.000290962	0.000160843	0.000103102	3.50648e-05	5.19296e-05	0.000108926	6.63496e-05	0.000413128	8.77026e-05	0.212289	-2.2359	1.18947e-05	1.65252	down	C01530	Fatty acid biosynthesis(ko00061);;Biosynthesis of unsaturated fatty acids(ko01040);;Metabolic pathways(ko01100);;Phototransduction - fly(ko04745)	LMFA01010018	Fatty Acyls [FA]	Fatty Acids and Conjugates [FA01]	Straight chain fatty acids [FA0101]	HMDB0000827	1957-11-04	Organic compounds	Lipids and lipid-like molecules	Fatty Acyls	Fatty acids and conjugates	Microbe,Animals,Plants
meta_748	1-ethyl-3-(3-dimethylaminopropyl)-carbodiimide	1.60391e-06	1.76749e-07	2.46336e-12	2.50235e-12	2.44429e-12	1.39487e-06	1.70746e-05	1.73518e-05	5.80555e-06	4.75427e-06	2.15394e-05	1.00717e-05	5.29256e-07	1.27662e-05	24.1211	4.59222	0.00708359	1.41821	up	--	--	--	--	--	--	--	--	--	--	--	--	--
meta_752	Malvidin 3-O-glucoside	0.000296068	0.000102846	0.000135353	0.000282593	0.000234286	0.000447198	7.44042e-05	2.12393e-06	9.621e-06	2.04646e-06	2.06363e-05	5.59622e-05	0.000249724	2.74657e-05	0.109984	-3.18463	0.00623175	1.41942	down	C12140	--	LMPK12010372	Polyketides [PK]	Flavonoids [PK12]	Anthocyanidins [PK1201]	HMDB0030777	7228-78-6	Organic compounds	Phenylpropanoids and polyketides	Flavonoids	Flavonoid glycosides	Microbe,Animals
meta_754	Leucocyanidin	0.000246925	7.01895e-05	0.0002007	0.00025686	0.000263267	0.000333947	0.000101301	8.72912e-06	2.98019e-06	3.74248e-06	3.43881e-05	3.10024e-05	0.000228648	3.03572e-05	0.132768	-2.91302	0.00167386	1.50971	down	--	--	LMPK12020202	Polyketides [PK]	Flavonoids [PK12]	Flavans, Flavanols and Leucoanthocyanidins [PK1202]	HMDB0303660	--	Organic compounds	Phenylpropanoids and polyketides	Flavonoids	Flavans	Animals
meta_767	dTTP	0.000273272	0.00080165	0.00036941	0.000344066	0.000405858	0.000344251	0.00130698	0.00351906	0.00190424	0.0014181	0.0019049	0.00112294	0.000423085	0.0018627	4.40267	2.13838	0.00903786	1.4014	up	C00459	Pyrimidine metabolism(ko00240);;Metabolic pathways(ko01100);;Nucleotide metabolism(ko01232)	--	--	--	--	HMDB0001342	365-08-2	Organic compounds	Nucleosides, nucleotides, and analogues	Pyrimidine nucleotides	Pyrimidine deoxyribonucleotides	Microbe,Animals
meta_771	16-hydroxy hexadecanoic acid	0.00440489	0.00725626	0.0111613	0.00905475	0.00472208	0.0108478	0.0168755	0.0197772	0.0255021	0.0257174	0.0413307	0.0273231	0.00790785	0.0260877	3.29896	1.72201	0.00232523	1.44789	up	--	--	--	--	--	--	--	--	--	--	--	--	--
meta_772	PC(18:2(9Z,12Z)/20:1(11Z))	6.63204e-05	7.78674e-05	0.000186236	0.000148742	0.000194979	0.000215607	0.0004119	0.000323296	0.000219951	0.000307535	0.000529283	0.000401884	0.000148292	0.000365642	2.46568	1.30199	0.00250888	1.3779	up	--	--	LMGP01011631	Glycerophospholipids [GP]	Glycerophosphocholines [GP01]	Diacylglycerophosphocholines [GP0101]	HMDB0008144	--	Organic compounds	Lipids and lipid-like molecules	Glycerophospholipids	Glycerophosphocholines	Animals
meta_795	Arachidic acid	0.000160962	0.000166199	0.000378235	0.000385879	0.000494982	0.000500955	1.04509e-06	6.34762e-07	3.40678e-07	1.24415e-07	3.75283e-07	8.74973e-07	0.000347869	5.65866e-07	0.00162667	-9.26387	0.00250787	1.54286	down	C06425	Biosynthesis of unsaturated fatty acids(ko01040)	LMFA01010020	Fatty Acyls [FA]	Fatty Acids and Conjugates [FA01]	Straight chain fatty acids [FA0101]	HMDB0002212	506-30-9	Organic compounds	Lipids and lipid-like molecules	Fatty Acyls	Fatty acids and conjugates	Animals,Plants
meta_797	3-chloro-D-alanine	0.000127308	0.000231083	0.000159462	0.000197163	5.85997e-05	0.000308738	0.000548912	0.000956844	0.00078625	0.000510575	0.000597893	0.000444582	0.000180392	0.000640843	3.5525	1.82883	0.00113003	1.52687	up	--	--	--	--	--	--	HMDB0243713	--	Organic compounds	Organic acids and derivatives	Carboxylic acids and derivatives	Amino acids, peptides, and analogues	Animals
meta_801	PC(14:0/20:2(11Z,14Z))	0.00332963	0.00319047	0.00344106	0.00331322	0.00319479	0.00285199	0.00939126	0.0104412	0.00675514	0.00805507	0.00632233	0.00517447	0.00322019	0.00768991	2.38803	1.25582	0.00256192	1.52913	up	C00157	--	LMGP01011373	Glycerophospholipids [GP]	Glycerophosphocholines [GP01]	Diacylglycerophosphocholines [GP0101]	HMDB0007880	--	Organic compounds	Lipids and lipid-like molecules	Glycerophospholipids	Glycerophosphocholines	Animals
meta_803	carboxin	0.000148829	4.39647e-05	7.59008e-05	8.55369e-05	6.23383e-05	0.000130006	4.36792e-05	9.16181e-06	8.87988e-06	5.48795e-06	1.31811e-05	2.50358e-05	9.1096e-05	1.75709e-05	0.192884	-2.3742	0.00518289	1.41265	down	C11255	--	--	--	--	--	HMDB0249648	--	Organic compounds	Benzenoids	Benzene and substituted derivatives	Anilides	Animals
meta_809	Cer(d18：1 18：1(9Z))	6.03472e-05	2.82854e-05	5.70982e-05	3.22434e-05	4.56309e-05	7.78209e-05	3.09816e-05	7.71457e-06	2.58013e-06	4.22818e-06	7.87015e-06	2.46769e-05	5.02377e-05	1.30086e-05	0.258941	-1.94931	0.00291551	1.40568	down	--	--	--	--	--	--	--	--	--	--	--	--	--
meta_815	Folic acid	0.000334271	3.60179e-05	0.000230575	0.000361117	0.000328086	0.000458073	4.86914e-05	3.19164e-06	2.69757e-12	2.59317e-12	3.3017e-05	0.000149859	0.000291357	3.91265e-05	0.134291	-2.89657	0.00620009	1.40635	down	--	--	--	--	--	--	HMDB0247172	59-30-3	Organic compounds	Organoheterocyclic compounds	Pteridines and derivatives	Pterins and derivatives	Animals
meta_820	Tobramycin	0.000390133	0.000380656	0.0012839	0.000566848	0.000853376	0.000693403	0.00170602	0.00178313	0.00121467	0.000977403	0.0011225	0.0021621	0.00069472	0.0014943	2.15094	1.10497	0.00734389	1.26209	up	C00397	Neomycin, kanamycin and gentamicin biosynthesis(ko00524)	--	--	--	--	HMDB0014822	32986-56-4	Organic compounds	Organic oxygen compounds	Organooxygen compounds	Carbohydrates and carbohydrate conjugates	Microbe,Animals
meta_829	1,2-butandiol	6.28549e-05	4.52837e-05	0.000102202	3.12888e-05	4.83431e-05	3.8623e-05	9.65925e-06	1.98352e-05	9.98833e-06	7.96198e-06	9.88281e-06	2.47496e-05	5.47659e-05	1.36795e-05	0.249782	-2.00126	0.00972898	1.35965	down	--	--	--	--	--	--	--	--	--	--	--	--	--
meta_831	UDP-Glucuronic acid	0.000353742	0.000329198	0.00033102	0.000325828	0.000271499	0.000333669	0.00118412	0.00136353	0.00105482	0.000848826	0.00103747	0.00106258	0.000324159	0.00109189	3.36839	1.75206	8.49148e-05	1.68621	up	C00167	Pentose and glucuronate interconversions(ko00040);;Ascorbate and aldarate metabolism(ko00053);;Amino sugar and nucleotide sugar metabolism(ko00520);;Metabolic pathways(ko01100);;Biosynthesis of cofactors(ko01240);;Biosynthesis of nucleotide sugars(ko01250)	--	--	--	--	HMDB0000935	2616-64-0	Organic compounds	Organoheterocyclic compounds	Lactones	Gamma butyrolactones	Animals
meta_844	Oxalureate	0.000211048	0.000456436	0.00022754	0.000278081	0.000187947	0.000335755	0.000505498	0.000997887	0.000845578	0.000600714	0.000855666	0.000445961	0.000282801	0.000708551	2.50547	1.32508	0.00368175	1.44079	up	C00802	Purine metabolism(ko00230);;Metabolic pathways(ko01100)	--	--	--	--	HMDB0303019	585-05-7	Organic compounds	Organic acids and derivatives	Carboxylic acids and derivatives	Amino acids, peptides, and analogues	Animals,Microbe
meta_847	Amlodipine	0.000129541	2.48211e-05	7.19274e-05	7.68948e-05	9.82044e-05	0.000124631	3.94275e-05	2.834e-05	1.14076e-05	2.94177e-05	5.58121e-06	3.92797e-05	8.767e-05	2.55756e-05	0.291726	-1.77731	0.00946994	1.3524	down	C06825	--	--	--	--	--	HMDB0005018	88150-42-9	Organic compounds	Organoheterocyclic compounds	Pyridines and derivatives	Hydropyridines	Animals
meta_850	FMNH	0.000102635	8.33662e-05	0.000164169	0.00016604	0.000136717	0.000147782	8.61863e-05	0.000101485	2.62976e-05	2.94018e-05	6.71467e-05	5.30094e-05	0.000133451	6.05877e-05	0.454006	-1.13922	0.00283408	1.38408	down	C01847	Riboflavin metabolism(ko00740);;Metabolic pathways(ko01100);;Biosynthesis of cofactors(ko01240)	--	--	--	--	HMDB0001142	5666-16-0	Organic compounds	Nucleosides, nucleotides, and analogues	Flavin nucleotides	_	Microbe,Animals
meta_865	11-Keto-.beta.-boswellic acid	0.000168251	0.00110393	0.0014458	0.00117085	0.000983088	0.0015092	2.61182e-12	0.000313238	0.000686187	2.07531e-05	0.000459282	1.60606e-05	0.00106352	0.000249253	0.234366	-2.09316	0.00727973	1.30338	down	--	--	--	--	--	--	--	--	--	--	--	--	--
meta_876	2-hydroxy-6-ketononadienedicarboxylate	0.000151563	0.000307499	0.00144954	0.000435855	0.00190788	0.000124608	0.0166253	0.00643483	0.0170122	0.00529168	0.0203518	0.007361	0.000729492	0.0121795	16.6958	4.06142	0.00753426	1.39593	up	--	--	--	--	--	--	--	--	--	--	--	--	--
meta_880	D-Mannonate	0.00457843	0.00351216	0.0061245	0.00204877	0.00257286	0.00267363	2.61182e-12	2.57542e-12	0.000993048	0.00163904	0.000973647	0.00105599	0.00358506	0.000776955	0.21672	-2.20609	0.00467103	1.40559	down	C00514	Pentose and glucuronate interconversions(ko00040);;Metabolic pathways(ko01100)	--	--	--	--	HMDB0242119	--	Organic compounds	Organic acids and derivatives	Hydroxy acids and derivatives	Medium-chain hydroxy acids and derivatives	Animals
meta_891	3-Hexaprenyl-4,5-dihydroxybenzoic acid	0.0109419	0.00224241	0.0050206	0.00991924	0.00338266	0.00946575	0.0162527	0.0250073	0.0191825	0.0262963	0.0286557	0.0169518	0.00682876	0.0220577	3.23012	1.69159	0.000262247	1.51433	up	C05200	--	LMPR02010043	Prenol Lipids [PR]	Quinones and hydroquinones [PR02]	Ubiquinones [PR0201]	HMDB0001063	63975-40-6	Organic compounds	Lipids and lipid-like molecules	Prenol lipids	Polyprenylphenols	Microbe,Animals
meta_905	N3-(4-methoxyfumaroyl)-L-2,3-diaminopropanoate	1.44855e-05	7.92595e-06	1.33057e-05	1.23494e-05	3.72723e-05	1.33462e-05	7.71994e-05	2.6983e-05	5.60434e-05	4.66646e-05	4.23378e-05	3.33476e-05	1.64475e-05	4.7096e-05	2.86341	1.51774	0.00669455	1.30266	up	--	--	--	--	--	--	--	--	--	--	--	--	--
meta_907	dCDP	0.000127255	0.000504594	0.000247933	0.00024756	0.000267891	0.000234772	0.000750235	0.00127986	0.00117445	0.0004475	0.00101295	0.00080453	0.000271667	0.000911587	3.35552	1.74654	0.00244165	1.48771	up	C00705	Pyrimidine metabolism(ko00240);;Metabolic pathways(ko01100);;Nucleotide metabolism(ko01232)	--	--	--	--	HMDB0001245	800-73-7	Organic compounds	Organic oxygen compounds	Organic oxoanionic compounds	Organic pyrophosphates	Microbe,Animals
meta_909	sinefungin	6.98778e-05	1.33053e-05	4.95417e-05	3.75666e-05	1.89106e-05	3.90465e-05	0.000160121	7.44804e-05	8.19597e-05	0.000167574	8.36505e-05	0.000154543	3.80414e-05	0.000120388	3.16466	1.66205	0.00443455	1.3476	up	--	--	--	--	--	--	--	--	--	--	--	--	--
meta_927	3-Hydroxy-4-methoxycinnamic acid	0.000560113	0.000621499	0.000986585	0.000821924	0.000808389	0.000667069	0.000314433	0.00026547	0.000219753	0.000306567	0.00010805	0.000104105	0.000744263	0.00021973	0.295231	-1.76008	0.000100722	1.60561	down	C10470	--	--	--	--	--	HMDB0000955	25522-33-2	Organic compounds	Phenylpropanoids and polyketides	Cinnamic acids and derivatives	Hydroxycinnamic acids and derivatives	Animals,Plants
meta_932	Pantetheine	6.45998e-05	9.31739e-05	0.000386764	0.000123228	0.000645838	0.000275568	0.00118353	0.00228927	0.0010464	0.000887376	0.00140441	0.00154148	0.000264862	0.00139208	5.25586	2.39393	0.00152663	1.48856	up	C00831	--	--	--	--	--	HMDB0003426	496-65-1	Organic compounds	Organic acids and derivatives	Carboxylic acids and derivatives	Amino acids, peptides, and analogues	Animals
meta_937	Isoleucyl-Valine	0.000193947	0.000129576	0.000268517	8.66764e-05	0.000145326	0.000121143	4.47263e-05	6.71771e-05	2.25521e-05	2.03526e-05	2.08746e-05	7.95625e-05	0.000157531	4.25409e-05	0.270048	-1.88871	0.00562735	1.38693	down	--	--	--	--	--	--	HMDB0028920	--	Organic compounds	Organic acids and derivatives	Carboxylic acids and derivatives	Amino acids, peptides, and analogues	Animals
meta_940	D-allulose-6-phosphate	0.00047446	0.00105485	0.000711324	0.000787348	0.000569023	0.00104658	0.00182475	0.00286503	0.00256818	0.00191422	0.00236988	0.00200971	0.000773931	0.00225863	2.91838	1.54517	5.83904e-05	1.63249	up	--	--	--	--	--	--	--	--	--	--	--	--	--
meta_943	Xanthylic acid	0.000378316	0.000807465	0.000313802	0.000378949	0.000395865	0.000583659	0.000792102	0.00131019	0.00117259	0.00108916	0.00130786	0.00088815	0.000476343	0.00109334	2.29529	1.19867	0.000368616	1.53474	up	C00655	Purine metabolism(ko00230);;Metabolic pathways(ko01100);;Nucleotide metabolism(ko01232)	--	--	--	--	HMDB0001554	523-98-8	Organic compounds	Nucleosides, nucleotides, and analogues	Purine nucleotides	Purine ribonucleotides	Microbe,Animals
meta_945	Fastigilin B	1.2813e-05	1.09478e-07	9.75701e-06	1.715e-07	1.44381e-06	5.36559e-06	3.07713e-05	3.40618e-05	2.86181e-05	1.24185e-05	1.4394e-05	4.86013e-05	4.9434e-06	2.81441e-05	5.69328	2.50926	0.00638255	1.35696	up	--	--	--	--	--	--	--	--	--	--	--	--	--
meta_955	Salannin	0.00114712	0.0013429	0.00403703	0.00175409	0.00492483	0.00189286	0.00796893	0.00789276	0.00445364	0.00511807	0.0071374	0.00818004	0.00251647	0.00679181	2.69894	1.43239	0.000895056	1.43062	up	--	--	--	--	--	--	HMDB0257456	--	Organic compounds	Lipids and lipid-like molecules	Prenol lipids	Triterpenoids	Animals
meta_960	Engeletin	0.00244159	0.00367061	0.00250855	0.00206569	0.00251025	0.00239934	2.61182e-12	0.000460664	0.00104719	0.000989754	0.00131681	0.00111045	0.00259934	0.00082081	0.315777	-1.66302	0.000158601	1.5138	down	--	--	--	--	--	--	--	--	--	--	--	--	--
meta_961	Lysyl-Methionine	0.00152041	0.000896503	0.000588975	0.0013914	0.00194801	0.00223815	2.61182e-12	2.57542e-12	0.000456521	8.27912e-05	2.58905e-12	2.585e-12	0.00143057	8.98853e-05	0.0628317	-3.99236	0.00242784	1.482	down	--	--	--	--	--	--	HMDB0028957	97729-52-7	Organic compounds	Organic acids and derivatives	Carboxylic acids and derivatives	Amino acids, peptides, and analogues	Animals
meta_965	Uridine 5'-diphosphate	0.000744555	0.000971246	0.000662421	0.000545113	0.000422951	0.000581068	0.00200812	0.00368502	0.00238872	0.0018967	0.00129905	0.00157812	0.000654559	0.00214262	3.27338	1.71078	0.00672747	1.43408	up	C00015	Pyrimidine metabolism(ko00240);;Metabolic pathways(ko01100);;Nucleotide metabolism(ko01232);;Biosynthesis of cofactors(ko01240);;Neuroactive ligand-receptor interaction(ko04080)	--	--	--	--	HMDB0000295	58-98-0	Organic compounds	Nucleosides, nucleotides, and analogues	Pyrimidine nucleotides	Pyrimidine ribonucleotides	Microbe,Animals
meta_999	2'-Deoxyadenosine	0.000244826	0.000174134	0.000224042	0.000257996	0.000150939	0.000202979	0.0012956	0.00086363	0.000783126	0.000977097	0.00134304	0.00133411	0.000209153	0.00109943	5.25661	2.39413	0.000293205	1.61799	up	C00559	Purine metabolism(ko00230);;Metabolic pathways(ko01100);;Nucleotide metabolism(ko01232);;ABC transporters(ko02010)	--	--	--	--	HMDB0000101	958-09-8	Organic compounds	Nucleosides, nucleotides, and analogues	Purine nucleosides	Purine 2'-deoxyribonucleosides	Microbe,Animals
meta_1005	4-Hydroxyphenylacetaldehyde	2.44922e-12	2.48372e-12	2.46336e-12	2.50235e-12	2.44429e-12	2.42718e-12	6.68473e-06	2.57542e-12	9.68874e-06	8.26848e-06	1.34666e-05	1.24482e-05	2.46169e-12	8.42614e-06	3.42291e+06	21.7068	0.00799608	1.37042	up	C03765	Tyrosine metabolism(ko00350);;Metabolic pathways(ko01100)	--	--	--	--	HMDB0003767	7339-87-9	Organic compounds	Benzenoids	Benzene and substituted derivatives	Phenylacetaldehydes	Animals
meta_1007	Histidinyl-Glycine	2.02684e-05	2.13302e-05	1.9594e-05	8.99154e-06	3.94313e-05	2.04255e-05	0.000152937	0.000172734	0.000136098	0.000154425	8.86925e-05	0.000163136	2.16735e-05	0.00014467	6.67499	2.73877	7.09308e-05	1.66169	up	--	--	--	--	--	--	HMDB0028885	2578-58-7	Organic compounds	Organic acids and derivatives	Carboxylic acids and derivatives	Amino acids, peptides, and analogues	Animals
meta_1015	Oleyl alcohol	4.46847e-05	0.000142252	0.000135443	0.00031314	7.10604e-05	0.000129452	0.00143316	0.00186587	0.001814	0.00143908	0.00253133	0.00282712	0.000139339	0.00198509	14.2465	3.83254	0.00044869	1.60487	up	--	--	LMFA05000684	Fatty Acyls [FA]	Fatty alcohols [FA05]	-	HMDB29632	506-42-3	--	--	--	--	--
meta_1017	3,5-tetradecadienoyl-CoA	0.000478738	6.37255e-05	0.000336109	0.000340695	0.000533045	0.000586591	2.05347e-05	1.62118e-06	1.2987e-06	1.44138e-06	3.81043e-05	6.58226e-05	0.000389817	2.14705e-05	0.0550783	-4.18237	0.00472855	1.48165	down	--	--	--	--	--	--	--	--	--	--	--	--	--
meta_1018	Undecanedioic acid	3.42737e-05	2.48372e-12	6.55455e-05	1.28833e-05	2.44429e-12	2.90633e-05	0.000172163	8.75909e-05	0.000293987	0.000139745	0.000129462	0.000121898	2.36276e-05	0.000157475	6.66485	2.73657	0.00481764	1.38993	up	--	--	LMFA01170007	Fatty Acyls [FA]	Fatty Acids and Conjugates [FA01]	Dicarboxylic acids [FA0117]	HMDB0000888	1852-04-6	Organic compounds	Lipids and lipid-like molecules	Fatty Acyls	Fatty acids and conjugates	Animals
meta_1025	Ricinoleic acid	0.000362699	0.000462595	0.000241963	0.000659215	0.000293877	0.000619941	0.000907959	0.00216814	0.00253439	0.00278813	0.00332394	0.00224647	0.000440048	0.00232817	5.29071	2.40346	0.00194492	1.50619	up	C08365	--	LMFA02000184	Fatty Acyls [FA]	Octadecanoids [FA02]	Other Octadecanoids [FA0200]	--	--	--	--	--	--	--
meta_1027	Prometryn	2.74583e-05	4.32569e-06	1.71985e-05	4.24296e-05	1.4813e-05	5.08349e-05	9.3554e-05	7.72254e-05	2.75949e-05	6.68321e-05	0.000132247	0.000117015	2.61767e-05	8.57447e-05	3.27561	1.71177	0.00941541	1.26909	up	C18542	--	--	--	--	--	HMDB0256805	--	Organic compounds	Organoheterocyclic compounds	Triazines	1,3,5-triazines	Animals
meta_1028	Lecanoric acid	2.96379e-05	1.41771e-05	7.09175e-05	5.25615e-05	4.45577e-05	2.31497e-05	4.03386e-06	1.28913e-06	6.58093e-06	1.62747e-06	1.4473e-06	2.23532e-06	3.91669e-05	2.869e-06	0.0732506	-3.77102	0.0079078	1.44308	down	C02868	--	LMPK13080001	Polyketides [PK]	Aromatic polyketides [PK13]	Depsides and depsidones [PK1308]	--	--	--	--	--	--	--
meta_1029	Parthenolide	0.000182505	3.63183e-05	5.46047e-05	5.93206e-05	3.33565e-05	3.67469e-05	0.000370012	0.000386657	0.000186131	0.000181408	0.000327297	0.000471554	6.71419e-05	0.00032051	4.77361	2.25508	0.001737	1.45437	up	C07609	--	LMPR0103090002	Prenol Lipids [PR]	Isoprenoids [PR01]	C15 isoprenoids (sesquiterpenes) [PR0103]	--	--	--	--	--	--	--
meta_1037	Viloxazine	0.00157167	0.00266153	0.00134486	0.0019652	0.00150198	0.00199455	0.00299118	0.00642294	0.00507572	0.00283089	0.00506267	0.00373231	0.00183997	0.00435262	2.3656	1.2422	0.00572438	1.4241	up	--	--	--	--	--	--	HMDB0259807	--	Organic compounds	Benzenoids	Phenol ethers	_	Animals
meta_1046	4-deoxypyridoxine	0.000397083	0.000187517	0.000230961	0.000304341	0.000174934	0.000297456	8.32176e-05	0.000109337	6.2228e-05	6.89342e-05	9.85833e-05	8.98897e-05	0.000265382	8.5365e-05	0.321668	-1.63635	0.002863	1.49859	down	--	--	--	--	--	--	HMDB0246408	61-67-6	Organic compounds	Organoheterocyclic compounds	Pyridines and derivatives	Methylpyridines	Microbe,Animals
meta_1047	8-Amino-7-oxononanoic acid	0.00114901	0.00151614	0.00149807	0.00123044	0.000975449	0.00129434	0.00300593	0.00742577	0.00317582	0.00430167	0.00681883	0.00310943	0.00127724	0.00463958	3.6325	1.86096	0.00877628	1.39827	up	C01092	Biotin metabolism(ko00780);;Metabolic pathways(ko01100);;Biosynthesis of cofactors(ko01240)	LMFA01060168	Fatty Acyls [FA]	Fatty Acids and Conjugates [FA01]	Oxo fatty acids [FA0106]	--	--	--	--	--	--	--
meta_1056	Myristoleic acid	2.44922e-12	0.00416751	0.00342032	0.00475968	0.00442187	0.00315602	2.61182e-12	2.57542e-12	2.69757e-12	2.59317e-12	2.58905e-12	2.585e-12	0.0033209	2.60867e-12	7.85531e-10	-30.2456	0.00540246	1.44061	down	C08322	--	LMFA01030051	Fatty Acyls [FA]	Fatty Acids and Conjugates [FA01]	Unsaturated fatty acids [FA0103]	HMDB0002000	544-64-9	Organic compounds	Lipids and lipid-like molecules	Fatty Acyls	Fatty acids and conjugates	Microbe,Animals
meta_1059	precorrin-1	1.97887e-05	1.73222e-05	3.18011e-05	3.83646e-05	5.96083e-05	6.9695e-05	2.61182e-12	2.57542e-12	2.69757e-12	2.39305e-06	6.04776e-07	2.83714e-06	3.943e-05	9.72496e-07	0.0246639	-5.34146	0.00673736	1.43799	down	C15527	--	--	--	--	--	--	--	--	--	--	--	--
meta_1060	Geranyl acetone	0.00132975	0.000979127	0.00188956	0.00138196	0.00178665	0.00124465	0.0101571	0.00569804	0.00483379	0.00500329	0.00809866	0.0106368	0.00143528	0.00740461	5.15899	2.36709	0.00229165	1.50179	up	--	--	LMFA11000696	Fatty Acyls [FA]	Hydrocarbons [FA11]	-	--	--	--	--	--	--	--
meta_1062	Gluconolactone	0.00020689	0.000132543	8.86059e-05	0.000216234	7.21945e-05	8.68233e-05	2.20304e-05	4.5974e-05	2.29363e-05	2.8502e-05	3.46114e-05	2.23626e-05	0.000133882	2.94028e-05	0.219618	-2.18693	0.00960901	1.36502	down	C00198	Pentose phosphate pathway(ko00030);;Metabolic pathways(ko01100);;Carbon metabolism(ko01200)	--	--	--	--	HMDB0000150	90-80-2	Organic compounds	Organic oxygen compounds	Organooxygen compounds	Carbohydrates and carbohydrate conjugates	Animals
meta_1063	isopropyl beta-D-galactopyranoside	0.000217225	8.19706e-05	0.000397087	0.000266748	0.00020296	0.000344934	2.61182e-12	2.57542e-12	2.69757e-12	2.59317e-12	2.58905e-12	2.585e-12	0.000251821	2.60867e-12	1.03592e-08	-26.5245	0.00267157	1.55323	down	--	--	--	--	--	--	--	--	--	--	--	--	--
meta_1067	Ferulic acid	0.000461097	0.00030955	0.000310133	0.000373264	0.000209355	0.000275883	0.000124749	4.9746e-05	3.86176e-05	4.37902e-05	7.06988e-05	5.87144e-05	0.000323214	6.43861e-05	0.199206	-2.32767	0.000360047	1.58853	down	C01494	Metabolic pathways(ko01100)	--	--	--	--	HMDB0000954	537-98-4	Organic compounds	Phenylpropanoids and polyketides	Cinnamic acids and derivatives	Hydroxycinnamic acids and derivatives	Microbe,Animals,Plants
meta_1068	lipoamide	0.000270678	0.000258886	0.000310428	0.000294161	0.000233376	0.000363325	2.61182e-12	2.57542e-12	2.69757e-12	2.59317e-12	2.58905e-12	2.585e-12	0.000288476	2.60867e-12	9.04295e-09	-26.7206	2.00763e-05	1.71436	down	C00248	--	LMFA08010006	Fatty Acyls [FA]	Fatty amides [FA08]	Primary amides [FA0801]	HMDB0000962	940-69-2	Organic compounds	Organoheterocyclic compounds	Dithiolanes	Lipoamides	Microbe,Animals
meta_1076	D-Sedoheptulose 7-phosphate	0.000152742	0.000355535	0.000225174	0.000255565	0.000147337	0.000158949	0.000740687	0.00112724	0.000520831	0.000579162	0.000555342	0.000464131	0.000215884	0.000664565	3.07835	1.62216	0.00515231	1.43733	up	--	--	--	--	--	--	--	--	--	--	--	--	--
meta_1078	7-Methylguanine	0.00257903	0.00452454	0.00252098	0.00269499	0.0026463	0.0034152	0.00516201	0.00925096	0.0066408	0.00681125	0.0078232	0.00572979	0.0030635	0.006903	2.2533	1.17204	0.000579191	1.5532	up	C02242	--	--	--	--	--	HMDB0000897	578-76-7	Organic compounds	Organoheterocyclic compounds	Imidazopyrimidines	Purines and purine derivatives	Microbe,Animals
meta_1086	Pyridoxine	0.000185388	0.000191291	0.00031363	0.000112542	0.000151372	0.000222635	2.61182e-12	2.57542e-12	2.69757e-12	4.76447e-05	2.58905e-12	3.59277e-05	0.000196143	1.39287e-05	0.0710132	-3.81577	0.000819816	1.56385	down	C00314	Vitamin B6 metabolism(ko00750);;Metabolic pathways(ko01100);;Biosynthesis of cofactors(ko01240)	--	--	--	--	HMDB0000239	65-23-6	Organic compounds	Organoheterocyclic compounds	Pyridines and derivatives	Pyridoxines	Microbe,Animals,Plants
meta_1094	2-deoxy-D-ribose 5-phosphate	0.000190259	0.000156535	0.000134536	7.4742e-05	0.00016993	0.000142356	0.000841578	0.000956439	0.000796975	0.000521037	0.000679287	0.000504073	0.000144726	0.000716565	4.95117	2.30777	0.00042999	1.63028	up	C00673	--	--	--	--	--	HMDB0001031	102916-66-5	Organic compounds	Organic oxygen compounds	Organooxygen compounds	Carbohydrates and carbohydrate conjugates	Microbe,Animals
meta_1103	1-octen-3-one	0.000341351	0.00022708	0.000487658	0.000479217	0.000333328	0.000403352	0.00192335	0.00139988	0.00173045	0.00155928	0.00125239	0.00136743	0.000378664	0.00153879	4.06374	2.02281	2.50569e-05	1.66119	up	--	--	LMFA12000011	Fatty Acyls [FA]	Oxygenated hydrocarbons [FA12]	-	HMDB0031309	4312-99-6	Organic compounds	Organic oxygen compounds	Organooxygen compounds	Carbonyl compounds	Microbe,Animals,Plants
meta_1106	Adenine	0.00150122	0.00278065	0.00132378	0.0031368	0.00228718	0.00106695	0.000609815	0.000214497	0.00130825	0.000570486	0.000773138	0.000299569	0.0020161	0.000629293	0.312134	-1.67976	0.00803891	1.29996	down	C00147	Purine metabolism(ko00230);;Metabolic pathways(ko01100);;Nucleotide metabolism(ko01232)	--	--	--	--	HMDB0000034	73-24-5	Organic compounds	Organoheterocyclic compounds	Imidazopyrimidines	Purines and purine derivatives	Microbe,Animals,Plants
meta_1107	xanthosine	2.44922e-12	2.48372e-12	1.53103e-06	2.50235e-12	2.44429e-12	2.42718e-12	3.72161e-05	1.8327e-05	1.94128e-05	1.17878e-05	2.2229e-05	3.43009e-05	2.55173e-07	2.38789e-05	93.5793	6.54812	0.0020021	1.52875	up	C01762	Purine metabolism(ko00230);;Caffeine metabolism(ko00232);;Metabolic pathways(ko01100);;Nucleotide metabolism(ko01232);;ABC transporters(ko02010)	--	--	--	--	HMDB0000299	146-80-5	Organic compounds	Nucleosides, nucleotides, and analogues	Purine nucleosides	_	Microbe,Animals
meta_1108	17-Beta-Estradiol-3,17-beta-sulfate	2.44922e-12	2.48372e-12	2.46336e-12	2.50235e-12	2.44429e-12	2.42718e-12	4.02075e-05	3.67778e-05	4.57896e-05	4.27002e-05	6.82715e-05	4.66641e-06	2.46169e-12	3.97355e-05	1.61416e+07	23.9443	0.00510029	1.45311	up	--	--	LMST05020041	Sterol Lipids [ST]	Steroid conjugates [ST05]	Sulfates [ST0502]	HMDB0041620	--	Organic compounds	Lipids and lipid-like molecules	Steroids and steroid derivatives	Sulfated steroids	Animals
meta_1110	4beta-(hydroxymethyl)-4alpha-methyl-5alpha-cholest-7-en-3beta-ol	0.000238582	0.000263531	0.000230919	0.000269229	0.000407165	0.000276477	8.57944e-05	5.04777e-05	3.46776e-05	3.30855e-05	5.16279e-05	2.7122e-05	0.000280984	4.71308e-05	0.167735	-2.57574	0.000138577	1.627	down	C04814	--	LMST01010203	Sterol Lipids [ST]	Sterols [ST01]	Cholesterol and derivatives [ST0101]	HMDB0304207	--	Organic compounds	Lipids and lipid-like molecules	Steroids and steroid derivatives	Cholestane steroids	Microbe,Animals
meta_1117	Dihydrouracil	0.00390593	0.000393209	0.00292186	0.00249936	0.00104068	0.00202693	2.61182e-12	2.57542e-12	2.69757e-12	2.59317e-12	2.58905e-12	2.585e-12	0.00213133	2.60867e-12	1.22396e-09	-29.6058	0.00941086	1.41977	down	C00429	Pyrimidine metabolism(ko00240);;beta-Alanine metabolism(ko00410);;Pantothenate and CoA biosynthesis(ko00770);;Metabolic pathways(ko01100)	--	--	--	--	HMDB0000076	504-07-4	Organic compounds	Organoheterocyclic compounds	Diazines	Pyrimidines and pyrimidine derivatives	Animals
meta_1120	PA(18:0/16:1(9Z))	0.000551395	0.000360957	0.000402461	0.000710867	0.000411873	0.000552402	9.20259e-05	2.34418e-06	4.61055e-06	2.59317e-12	7.74692e-05	0.000229188	0.000498326	6.76062e-05	0.135667	-2.88186	0.000105393	1.59721	down	--	--	LMGP10010887	Glycerophospholipids [GP]	Glycerophosphates [GP10]	Diacylglycerophosphates [GP1001]	HMDB0114877	--	Organic compounds	Lipids and lipid-like molecules	Glycerophospholipids	Glycerophosphates	Microbe,Animals
meta_1126	beta-N-acetylneuraminate	0.0310154	0.00867207	0.0150503	0.0168613	0.013072	0.021892	0.00852347	0.00364465	0.00265478	0.00293968	0.00319886	0.00379723	0.0177605	0.00412644	0.232338	-2.1057	0.00677397	1.40132	down	--	--	--	--	--	--	--	--	--	--	--	--	--
meta_1158	octyl beta-1,6-D-galactofuranosyl-alpha-D-glucopyranoside	0.00131365	0.00109092	0.00221363	0.00136921	0.00254855	0.00105779	7.37195e-05	4.14532e-05	0.000123699	0.000104125	0.00023977	0.000103296	0.00159896	0.000114344	0.0715113	-3.80569	0.00203874	1.54934	down	--	--	--	--	--	--	--	--	--	--	--	--	--
meta_1161	CDP	0.000576732	0.000864226	0.000729936	0.000316058	0.000428532	0.000684106	0.00207617	0.00283416	0.00240912	0.00154792	0.00195438	0.00187601	0.000599932	0.0021163	3.52756	1.81867	0.000138467	1.63458	up	C00112	Pyrimidine metabolism(ko00240);;Metabolic pathways(ko01100);;Nucleotide metabolism(ko01232);;Biosynthesis of cofactors(ko01240)	--	--	--	--	HMDB0001546	63-38-7	Organic compounds	Nucleosides, nucleotides, and analogues	Pyrimidine nucleotides	Pyrimidine ribonucleotides	Microbe,Animals
meta_1162	N-Tigloylglycine	2.44922e-12	2.48372e-12	2.46336e-12	2.50235e-12	2.44429e-12	2.42718e-12	9.27398e-05	2.18174e-05	4.07905e-05	4.3149e-05	3.50431e-05	3.08013e-05	2.46169e-12	4.40568e-05	1.7897e+07	24.0932	0.00763461	1.40204	up	--	--	--	--	--	--	HMDB0000959	35842-45-6	Organic compounds	Organic acids and derivatives	Carboxylic acids and derivatives	Amino acids, peptides, and analogues	Animals
meta_1165	Protopine	4.45378e-05	2.30844e-05	4.25314e-05	5.12578e-05	3.92933e-05	6.26004e-05	3.50996e-06	8.30294e-06	5.64084e-06	3.83252e-06	1.94283e-05	7.52504e-06	4.38842e-05	8.03992e-06	0.183208	-2.44845	0.000505325	1.57624	down	C05189	Metabolic pathways(ko01100)	--	--	--	--	HMDB0003920	130-86-9	Organic compounds	Alkaloids and derivatives	Protopine alkaloids	_	Animals,Plants
meta_1175	Gly-Asn	3.13272e-06	7.20385e-06	2.99745e-05	1.18563e-05	1.1795e-05	3.2341e-06	7.43469e-05	5.32958e-05	4.16341e-05	3.46545e-05	4.20965e-05	5.85997e-05	1.11994e-05	5.07712e-05	4.53338	2.18059	0.000385234	1.50407	up	--	--	--	--	--	--	HMDB0028836	--	Organic compounds	Organic acids and derivatives	Carboxylic acids and derivatives	Amino acids, peptides, and analogues	Animals
meta_1178	Orotidylic acid	4.91667e-05	9.45401e-05	4.36455e-05	0.00017441	6.47109e-05	6.76858e-05	0.000145225	0.000277636	0.000312789	0.000104239	0.000325646	0.000300949	8.23599e-05	0.000244414	2.96763	1.56931	0.00664434	1.33344	up	C01103	Pyrimidine metabolism(ko00240);;Metabolic pathways(ko01100);;Biosynthesis of cofactors(ko01240)	--	--	--	--	HMDB0000218	2149-82-8	Organic compounds	Nucleosides, nucleotides, and analogues	Pyrimidine nucleotides	Pyrimidine ribonucleotides	Microbe,Animals
meta_1191	2-dehydropantoyl lactone	8.97233e-05	4.02203e-05	9.58205e-05	7.35283e-05	3.44598e-05	4.49786e-05	1.89037e-05	7.82303e-06	6.74144e-06	6.53032e-06	2.99502e-05	2.95583e-05	6.31218e-05	1.65845e-05	0.262738	-1.9283	0.00610777	1.39994	down	C01125	--	--	--	--	--	--	--	--	--	--	--	--
meta_1197	3',5'-cyclic CMP	2.44922e-12	3.70854e-06	2.46336e-12	2.50235e-12	3.58251e-06	1.36207e-06	1.47681e-05	4.06473e-06	7.87731e-06	8.33617e-06	1.71899e-05	7.39834e-06	1.44219e-06	9.93909e-06	6.89167	2.78485	0.00699717	1.36081	up	C00941	--	--	--	--	--	--	--	--	--	--	--	--
meta_1198	precursor-Z	0.000152259	7.28665e-05	6.989e-05	0.000127017	7.22429e-05	8.63676e-05	5.05834e-05	6.19859e-05	4.56782e-05	3.64341e-05	2.98028e-05	1.83634e-05	9.6774e-05	4.04746e-05	0.418239	-1.2576	0.00850156	1.31473	down	--	--	--	--	--	--	--	--	--	--	--	--	--
meta_1211	GMP-lysine	8.26334e-05	2.88255e-05	8.32645e-05	7.09376e-05	0.000111231	0.000146989	3.20225e-05	4.71409e-06	1.44807e-09	2.35152e-06	2.07135e-05	1.27543e-06	8.73135e-05	1.01798e-05	0.116589	-3.1005	0.00386675	1.45425	down	--	--	--	--	--	--	--	--	--	--	--	--	--
meta_1213	Nitrendipine	7.49342e-07	1.73921e-08	9.47853e-06	4.16463e-06	1.95703e-06	1.02306e-05	1.85968e-05	2.90829e-05	2.00336e-05	1.69475e-05	3.86729e-05	5.28285e-05	4.43292e-06	2.93604e-05	6.62326	2.72754	0.00619202	1.36282	up	C07713	--	--	--	--	--	HMDB0015187	39562-70-4	Organic compounds	Organoheterocyclic compounds	Pyridines and derivatives	Hydropyridines	Animals
meta_1215	Heptanal	0.000133486	6.61751e-05	0.00013016	0.00011245	9.24655e-05	8.28387e-05	5.36093e-05	4.79617e-05	4.34155e-05	3.39763e-05	2.51034e-05	6.97344e-05	0.000102929	4.56334e-05	0.443347	-1.17349	0.00197327	1.46223	down	C14390	--	LMFA06000001	Fatty Acyls [FA]	Fatty aldehydes [FA06]	-	HMDB0031475	111-71-7	Organic compounds	Organic oxygen compounds	Organooxygen compounds	Carbonyl compounds	Microbe,Animals,Plants
meta_1216	alpha-D-glucose 1-methylene-phosphonate	0.00158843	0.000422569	0.000784256	0.00086691	0.000674986	0.0012742	0.000322713	0.000125267	7.80651e-05	9.87704e-05	0.000115145	0.000181426	0.000935226	0.000153564	0.1642	-2.60647	0.00565212	1.43776	down	--	--	--	--	--	--	--	--	--	--	--	--	--
meta_1227	5-Methylthioribose	0.0118979	0.00139785	0.00850801	0.00737954	0.0033116	0.00600917	2.61182e-12	2.57542e-12	2.69757e-12	2.59317e-12	2.58905e-12	2.585e-12	0.00641734	2.60867e-12	4.06503e-10	-31.196	0.0085639	1.42958	down	C03089	--	--	--	--	--	HMDB0001087	624740-12-1	Organic compounds	Organic oxygen compounds	Organooxygen compounds	Carbohydrates and carbohydrate conjugates	Animals
meta_1238	Tetrahydropteroyltri-L-glutamic acid	0.000102624	0.000126725	0.000215364	0.000141178	0.000191434	0.000138939	2.61182e-12	2.57542e-12	2.69757e-12	2.59317e-12	2.58905e-12	2.585e-12	0.000152711	2.60867e-12	1.70824e-08	-25.8029	0.000306071	1.65591	down	C04144	Folate biosynthesis(ko00790);;Biosynthesis of cofactors(ko01240)	--	--	--	--	HMDB0012290	88903-89-3	Organic compounds	Organoheterocyclic compounds	Pteridines and derivatives	Pterins and derivatives	Microbe,Animals
meta_1239	3-dehydro-4-methylzymosterol	2.44922e-12	0.00130356	0.000388641	0.000287141	0.000162245	0.000404259	0.012593	0.00496257	0.00595058	0.00414724	0.00921059	0.00925089	0.000424308	0.00768581	18.1138	4.17901	0.00245664	1.50844	up	C15816	--	LMST01010167	Sterol Lipids [ST]	Sterols [ST01]	Cholesterol and derivatives [ST0101]	--	--	--	--	--	--	--
meta_1244	2,6-Dimethyl-1,7-octadien-3,6-diol	0.003536	0.00344988	0.00406589	0.0043078	0.00212031	0.00301188	0.0130188	0.0105122	0.0142021	0.0119613	0.0125064	0.0133054	0.00341529	0.0125844	3.68471	1.88155	2.39805e-07	1.69732	up	--	--	--	--	--	--	HMDB0303050	51276-33-6	Organic compounds	Lipids and lipid-like molecules	Fatty Acyls	Fatty alcohols	Microbe,Animals
meta_1247	2,5-diketo-D-gluconate	0.000143754	6.28372e-05	1.09729e-06	5.09684e-05	7.74539e-05	3.13618e-06	0.000257325	0.000491813	0.000238007	0.000454228	0.000311025	0.000519651	5.65412e-05	0.000378675	6.69732	2.74358	0.000731296	1.53456	up	--	--	--	--	--	--	--	--	--	--	--	--	--
meta_1261	Bilirubin	0.00240216	0.00193851	0.00163887	0.00335162	0.00237019	0.00424611	2.61182e-12	0.000776256	0.000803643	0.000204484	2.58905e-12	0.000215017	0.00265791	0.000333233	0.125374	-2.99569	0.00123888	1.51221	down	C00486	Porphyrin metabolism(ko00860);;Metabolic pathways(ko01100);;Bile secretion(ko04976)	--	--	--	--	HMDB0000054	635-65-4	Organic compounds	Organoheterocyclic compounds	Tetrapyrroles and derivatives	Bilirubins	Animals
meta_1273	L-Ascorbate 6-phosphate	0.000623993	0.000949721	0.000614183	0.000663977	0.000460396	0.000624881	0.00163532	0.00286692	0.00278504	0.00177365	0.00234992	0.0018519	0.000656192	0.00221046	3.36862	1.75216	0.000528281	1.60482	up	--	--	--	--	--	--	--	--	--	--	--	--	--
meta_1274	ergosterol	2.44922e-12	2.48372e-12	2.46336e-12	2.50235e-12	1.32472e-06	1.47673e-06	3.53643e-05	2.41611e-05	1.17436e-05	1.65932e-05	6.37477e-05	4.86893e-05	4.6691e-07	3.33832e-05	71.4981	6.15983	0.00993416	1.35758	up	C01694	Steroid biosynthesis(ko00100);;Metabolic pathways(ko01100)	LMST01030093	Sterol Lipids [ST]	Sterols [ST01]	Ergosterols and C24-methyl derivatives [ST0103]	HMDB0000878	57-87-4	Organic compounds	Lipids and lipid-like molecules	Steroids and steroid derivatives	Ergostane steroids	Microbe,Animals
meta_1291	Diethanolamine	0.000200312	0.000129616	0.000257292	7.32896e-05	0.000174941	0.000119885	4.3881e-05	6.19847e-05	3.8473e-05	3.10275e-05	2.80454e-05	5.65814e-05	0.000159223	4.33321e-05	0.272148	-1.87754	0.00670944	1.40879	down	C06772	Glycerophospholipid metabolism(ko00564)	--	--	--	--	HMDB0004437	111-42-2	Organic compounds	Organic nitrogen compounds	Organonitrogen compounds	Amines	Animals
meta_1294	Dihydroxyacetone phosphate acyl ester	0.0014307	0.00178497	0.00219421	0.0018336	0.00181289	0.00166589	0.000900318	0.00105795	0.000845504	0.000875965	0.000718443	0.000421231	0.00178704	0.000803235	0.449477	-1.15368	2.88294e-05	1.59741	down	C03372	--	--	--	--	--	HMDB0011750	--	Organic compounds	Organic oxygen compounds	Organooxygen compounds	Carbonyl compounds	Microbe,Animals
meta_1314	Guanine	0.00123535	0.00148889	0.00286538	0.00118001	0.00133263	0.00134927	0.000386801	5.59492e-05	0.000904382	0.000484847	0.00032722	0.000306469	0.00157526	0.000410945	0.260875	-1.93857	0.00493317	1.39854	down	C00242	Purine metabolism(ko00230);;Metabolic pathways(ko01100);;Nucleotide metabolism(ko01232)	--	--	--	--	HMDB0000132	73-40-5	Organic compounds	Organoheterocyclic compounds	Imidazopyrimidines	Purines and purine derivatives	Microbe,Animals
meta_1316	Phenylalanyl-Histidine	5.39528e-05	2.92328e-05	5.35751e-05	4.88414e-05	4.19237e-05	0.000103848	6.96033e-06	6.3202e-06	1.12126e-06	3.49317e-06	6.80068e-06	1.5384e-05	5.5229e-05	6.67993e-06	0.12095	-3.04752	0.00503588	1.45456	down	--	--	--	--	--	--	HMDB0028997	33367-37-2	Organic compounds	Organic acids and derivatives	Carboxylic acids and derivatives	Amino acids, peptides, and analogues	Animals
meta_1336	2-Thiocytidine	0.000106602	4.32383e-05	0.000203182	0.000129274	9.25477e-05	5.84434e-05	1.19134e-06	8.65661e-06	3.21921e-06	1.71259e-06	7.13461e-06	1.09773e-05	0.000105548	5.48194e-06	0.0519379	-4.26707	0.00773958	1.44626	down	--	--	--	--	--	--	--	--	--	--	--	--	--
meta_1342	D-idarate	0.000702592	0.00154024	0.00099255	0.000859103	0.000556251	0.00129458	0.00161837	0.00450541	0.00305	0.00257149	0.00287736	0.00268482	0.000990886	0.00288457	2.91111	1.54157	0.00297879	1.46739	up	--	--	--	--	--	--	--	--	--	--	--	--	--
meta_1346	Maleamic acid	0.000547126	0.000509494	0.000702463	0.000326721	0.000394426	0.000552437	2.61182e-12	2.57542e-12	0.000191097	0.000213604	2.58905e-12	0.000175311	0.000505444	9.66686e-05	0.191255	-2.38643	0.000178607	1.5471	down	--	--	--	--	--	--	--	--	--	--	--	--	--
meta_1352	Cyclizine	0.000122405	9.09727e-05	9.45379e-05	5.1875e-05	4.25963e-05	6.7907e-05	1.733e-06	2.57542e-12	1.16923e-07	1.15462e-05	1.40865e-06	6.47696e-06	7.83823e-05	3.54695e-06	0.0452519	-4.46588	0.00148628	1.5396	down	C06930	--	--	--	--	--	HMDB0015307	82-92-8	Organic compounds	Benzenoids	Benzene and substituted derivatives	Diphenylmethanes	Animals
meta_1354	Pyruvaldehyde	0.000410103	0.000946462	0.000467486	0.000517593	0.000506827	0.00058182	0.00088053	0.00174422	0.00115895	0.00132917	0.00157752	0.00112645	0.000571715	0.00130281	2.27877	1.18826	0.00118958	1.49256	up	C00546	Glycine, serine and threonine metabolism(ko00260);;Pyruvate metabolism(ko00620);;Propanoate metabolism(ko00640);;Metabolic pathways(ko01100);;Diabetic cardiomyopathy(ko05415)	--	--	--	--	HMDB0001167	78-98-8	Organic compounds	Organic oxygen compounds	Organooxygen compounds	Carbonyl compounds	Microbe,Animals,Plants
meta_1359	Echinacoside	0.000199325	2.23577e-05	0.000139225	0.00016182	0.00021942	0.000277185	1.71435e-05	2.57542e-12	2.69757e-12	2.59317e-12	3.83153e-05	2.11853e-05	0.000169889	1.2774e-05	0.0751905	-3.73331	0.0062551	1.44676	down	--	--	--	--	--	--	HMDB0251686	--	Organic compounds	Organic oxygen compounds	Organooxygen compounds	Carbohydrates and carbohydrate conjugates	Animals
meta_1369	Diaminopimelic acid	0.00284175	0.00172458	0.00335968	0.00235804	0.00203049	0.00505324	2.61182e-12	0.000302925	0.00284598	2.59317e-12	2.58905e-12	0.0010815	0.00289463	0.000705067	0.243578	-2.03755	0.00884725	1.26444	down	C00666	Lysine biosynthesis(ko00300);;D-Amino acid metabolism(ko00470);;Metabolic pathways(ko01100);;Biosynthesis of amino acids(ko01230)	LMFA01170102	Fatty Acyls [FA]	Fatty Acids and Conjugates [FA01]	Dicarboxylic acids [FA0117]	HMDB0001370	583-93-7	Organic compounds	Organic acids and derivatives	Carboxylic acids and derivatives	Amino acids, peptides, and analogues	Animals
meta_1373	Coniine	0.000194499	0.000779165	0.000471281	0.000646989	0.000266601	0.000525974	0.00139267	0.00164031	0.00438407	0.00284918	0.00347988	0.00269201	0.000480751	0.00273969	5.69876	2.51065	0.003855	1.4514	up	C06523	--	--	--	--	--	HMDB0030285	458-88-8	Organic compounds	Alkaloids and derivatives	_	_	Animals
meta_1375	Glycitin	4.19912e-05	1.84812e-05	4.22136e-05	5.50353e-05	1.18711e-05	4.6339e-05	7.57115e-06	4.21497e-06	1.46211e-06	6.1212e-06	5.00024e-06	5.28263e-06	3.59886e-05	4.94205e-06	0.137323	-2.86436	0.00620005	1.45821	down	C16195	--	LMPK12050096	Polyketides [PK]	Flavonoids [PK12]	Isoflavonoids [PK1205]	HMDB0002219	--	--	--	--	--	--
meta_1380	pyrithiamine phosphate	0.000661013	0.000115153	0.000326348	0.000393265	0.000366799	0.000593693	0.000104291	1.00751e-05	5.89956e-06	3.66564e-06	4.10806e-05	6.06561e-05	0.000409378	3.76114e-05	0.0918744	-3.44419	0.00506314	1.45834	down	--	--	--	--	--	--	--	--	--	--	--	--	--
meta_1382	Uric acid	9.53276e-05	0.000226762	0.000140556	9.89539e-05	0.000152971	0.000128031	0.000450325	0.000621984	0.000458929	0.000543515	0.000332036	0.000467466	0.000140434	0.000479043	3.41117	1.77026	0.000100141	1.63344	up	C00366	Purine metabolism(ko00230);;Metabolic pathways(ko01100);;Bile secretion(ko04976)	--	--	--	--	HMDB0000289	69-93-2	Organic compounds	Organoheterocyclic compounds	Imidazopyrimidines	Purines and purine derivatives	Microbe,Animals,Plants
meta_1384	4-Methylene-L-glutamine	2.44922e-12	4.22692e-06	1.61089e-05	5.60458e-06	2.78392e-05	6.42503e-06	0.000209886	9.09251e-05	0.000172301	5.61898e-05	0.000191885	9.31921e-05	1.00341e-05	0.00013573	13.5268	3.75775	0.00431298	1.45492	up	--	--	--	--	--	--	--	--	--	--	--	--	--

## Sheet: LA-HA
#ID	name	LA1	LA2	LA3	LA4	LA5	LA6	HA1	HA2	HA3	HA4	HA5	HA6	LA_Mean	HA_Mean	Fold_change	log2FC	Pvalue	VIP	regulated	KEGG_annotation	KEGG_pathway_annotation	LM_ID(lipidmaps)	CATEGORY(lipidmaps)	MAIN_CLASS(lipidmaps)	SUB_CLASS	HMDB_ID	CAS	kingdom(HMDB)	super_class(HMDB)	HMDB_taxonomy	sub_class(HMDB)	species
meta_7	Cyanidin 3-glucoside cation	4.29731e-05	0.00012151	5.58808e-05	3.19658e-05	8.25511e-05	5.46132e-05	1.94519e-05	2.57542e-12	9.74531e-07	2.59317e-12	1.62485e-06	2.585e-12	6.49157e-05	3.67522e-06	0.0566153	-4.14266	0.00495484	1.44367	down	--	--	--	--	--	--	--	--	--	--	--	--	--
meta_11	Deoxycytidine	0.000102685	0.000112401	3.31726e-05	6.39318e-05	0.000110853	8.64582e-05	3.16651e-05	2.32311e-05	1.96663e-05	2.60094e-05	2.74992e-05	4.25083e-05	8.49169e-05	2.84299e-05	0.334797	-1.57864	0.00585279	1.40984	down	C00881	Pyrimidine metabolism(ko00240);;Metabolic pathways(ko01100);;Nucleotide metabolism(ko01232);;ABC transporters(ko02010)	--	--	--	--	HMDB0000014	951-77-9	Organic compounds	Nucleosides, nucleotides, and analogues	Pyrimidine nucleosides	Pyrimidine 2'-deoxyribonucleosides	Microbe,Animals
meta_42	Spectinomycin	8.32363e-05	8.8549e-05	6.44164e-05	5.5076e-05	0.000103937	4.05269e-05	2.2472e-05	1.8208e-05	9.72039e-06	1.56039e-05	9.49775e-06	9.4893e-06	7.26236e-05	1.41652e-05	0.19505	-2.35808	0.00134351	1.54685	down	--	--	--	--	--	--	--	--	--	--	--	--	--
meta_52	phenethyl acetate	0.00475451	0.00547179	0.00197489	0.00109449	0.00163731	0.00318712	2.61182e-12	2.57542e-12	2.69757e-12	2.59317e-12	2.58905e-12	2.585e-12	0.00302002	2.60867e-12	8.63793e-10	-30.1086	0.00876636	1.40505	down	C12303	--	--	--	--	--	HMDB0033945	103-45-7	Organic compounds	Benzenoids	Benzene and substituted derivatives	_	Microbe,Animals,Plants
meta_68	Tyrosyl-Valine	2.55999e-12	7.88657e-06	2.47105e-12	2.55314e-12	2.54955e-12	2.48195e-12	0.000475572	2.57542e-12	0.000348964	0.000355801	0.000342713	0.000430838	1.31443e-06	0.000325648	247.748	7.95273	0.00521203	1.46548	up	--	--	--	--	--	--	HMDB0029118	--	Organic compounds	Organic acids and derivatives	Carboxylic acids and derivatives	Amino acids, peptides, and analogues	Animals
meta_85	Podophyllotoxin (Podophyllum)	0.000232601	0.000135565	0.000277592	0.000124456	0.000208478	0.000137698	7.3167e-05	2.36757e-06	1.51328e-05	1.59321e-05	8.8538e-05	0.000153005	0.000186065	5.80237e-05	0.311846	-1.68109	0.0043983	1.31912	down	--	--	--	--	--	--	--	--	--	--	--	--	--
meta_86	E-Linalool oxide	2.55999e-12	2.44723e-12	2.47105e-12	2.16392e-06	2.54955e-12	2.48195e-12	3.31815e-05	1.79999e-05	2.88176e-05	2.29849e-05	8.97213e-06	4.4133e-05	3.60655e-07	2.60148e-05	72.1322	6.17257	0.0036208	1.5039	up	--	--	--	--	--	--	HMDB0040727	34995-77-2	Organic compounds	Organoheterocyclic compounds	Tetrahydrofurans	_	Microbe,Animals
meta_89	dIDP	0.000394555	0.000152191	0.00025153	0.000107935	6.30214e-05	8.72314e-05	0.000412044	0.00101066	0.000722539	0.000730664	0.000377725	0.000670142	0.000176077	0.000653962	3.71406	1.893	0.00249032	1.42688	up	C05512	Purine metabolism(ko00230);;Metabolic pathways(ko01100);;Nucleotide metabolism(ko01232);;ABC transporters(ko02010)	--	--	--	--	HMDB0000071	890-38-0	Organic compounds	Nucleosides, nucleotides, and analogues	Purine nucleosides	Purine 2'-deoxyribonucleosides	Microbe,Animals
meta_100	3-Dehydrosphinganine	5.65022e-05	9.78734e-05	6.06498e-05	7.98429e-05	6.69093e-05	9.57891e-05	0.0002171	0.000202582	0.000144894	0.000164008	0.000122962	0.000124412	7.62611e-05	0.00016266	2.13293	1.09284	0.00190172	1.45786	up	C02934	Sphingolipid metabolism(ko00600);;Metabolic pathways(ko01100)	LMSP01020002	Sphingolipids [SP]	Sphingoid bases [SP01]	Sphinganines [SP0102]	HMDB0001480	16105-69-4	Organic compounds	Organic oxygen compounds	Organooxygen compounds	Carbonyl compounds	Microbe,Animals
meta_107	5-Methyltetrahydropteroyltri-L-glutamic acid	2.15602e-05	5.60419e-06	2.14476e-05	1.21247e-05	1.49192e-05	7.77055e-06	2.61182e-12	1.28135e-06	2.69757e-12	2.59317e-12	2.58905e-12	1.52556e-06	1.39044e-05	4.6782e-07	0.0336454	-4.89345	0.00433652	1.46431	down	C04489	--	--	--	--	--	HMDB0012177	133321-34-3	Organic compounds	Organoheterocyclic compounds	Pteridines and derivatives	Pterins and derivatives	Microbe,Animals
meta_108	L-Tyrosine	6.92999e-05	0.000133526	5.3951e-05	6.92052e-05	0.000113128	6.32025e-05	3.72802e-05	2.3745e-05	1.02802e-05	2.34547e-05	1.57612e-05	5.88589e-05	8.37186e-05	2.823e-05	0.337201	-1.56832	0.00601638	1.33678	down	C00082	Ubiquinone and other terpenoid-quinone biosynthesis(ko00130);;Monobactam biosynthesis(ko00261);;Tyrosine metabolism(ko00350);;Phenylalanine metabolism(ko00360);;Phenylalanine, tyrosine and tryptophan biosynthesis(ko00400);;Thiamine metabolism(ko00730);;Aminoacyl-tRNA biosynthesis(ko00970);;Metabolic pathways(ko01100);;2-Oxocarboxylic acid metabolism(ko01210);;Biosynthesis of amino acids(ko01230);…	--	--	--	--	HMDB0000158	60-18-4	Organic compounds	Organic acids and derivatives	Carboxylic acids and derivatives	Amino acids, peptides, and analogues	Microbe,Animals
meta_111	Malvidin 3-O-(cafeoylglucoside)	0.000190829	0.000115982	0.000166907	6.52554e-05	0.000263668	0.00013106	3.73331e-05	2.57542e-12	2.13989e-06	1.59037e-06	3.01187e-05	6.29469e-05	0.000155617	2.23548e-05	0.143653	-2.79934	0.00365301	1.42619	down	--	--	LMPK12010384	Polyketides [PK]	Flavonoids [PK12]	Anthocyanidins [PK1201]	HMDB0301904	--	Organic compounds	Phenylpropanoids and polyketides	Linear 1,3-diarylpropanoids	Chalcones and dihydrochalcones	Microbe,Animals
meta_113	UDP-D-galacto-1,4-furanose	0.00108849	0.00165856	0.00107536	0.00212105	0.000576611	0.000751725	0.0028072	0.00556021	0.00324244	0.00271602	0.00267303	0.00277005	0.00121196	0.00329482	2.71858	1.44285	0.00442331	1.37774	up	--	--	--	--	--	--	--	--	--	--	--	--	--
meta_116	Ginkgolide C	0.000257197	0.000193267	0.00045933	0.000332806	0.000224421	0.000315704	0.00010748	5.77007e-05	3.47104e-05	1.33102e-05	4.75025e-05	8.01689e-05	0.000297121	5.68121e-05	0.191209	-2.38678	0.00100528	1.54436	down	C07603	--	LMPR0104540003	Prenol Lipids [PR]	Isoprenoids [PR01]	C20 isoprenoids (diterpenes) [PR0104]	--	--	--	--	--	--	--
meta_130	tunicamycin	0.000733794	0.000164371	0.000400313	0.000364231	0.000267681	0.000293645	2.10818e-05	2.09221e-06	2.29572e-06	7.06587e-06	3.02353e-05	4.30515e-05	0.000370673	1.76371e-05	0.0475812	-4.39346	0.00679894	1.41672	down	--	--	--	--	--	--	--	--	--	--	--	--	--
meta_145	4-Nitrophenyl phosphate	0.000723688	0.00141675	0.000740223	0.00118161	0.000513834	0.00062338	0.00121348	0.00350513	0.00260201	0.00125424	0.00306819	0.00249383	0.000866581	0.00235615	2.7189	1.44302	0.00984842	1.32934	up	C03360	--	--	--	--	--	HMDB0060272	--	Organic compounds	Organic acids and derivatives	Organic phosphoric acids and derivatives	Phosphate esters	Microbe,Animals
meta_149	Pyridoxamine 5'-phosphate	0.000829383	0.000265835	0.000495492	0.000948715	0.000532749	0.000671124	2.61182e-12	2.57542e-12	2.69757e-12	4.01386e-05	2.58905e-12	2.585e-12	0.000623883	6.68976e-06	0.0107228	-6.54318	0.0016275	1.55292	down	C00647	Vitamin B6 metabolism(ko00750);;Metabolic pathways(ko01100);;Vitamin digestion and absorption(ko04977)	--	--	--	--	HMDB0001555	529-96-4	Organic compounds	Organoheterocyclic compounds	Pyridines and derivatives	Pyridoxamines	Microbe,Animals,Plants
meta_151	L-beta-Homothreonine	4.38568e-05	2.09408e-05	4.78754e-05	3.48408e-05	4.51739e-05	3.52842e-05	8.86762e-05	7.51369e-05	7.88107e-05	0.000143987	7.80108e-05	0.000102928	3.79953e-05	9.45915e-05	2.48956	1.31589	0.0021706	1.47581	up	--	--	--	--	--	--	--	--	--	--	--	--	--
meta_166	1-Methylnicotinamide	0.000156835	0.000184852	0.000133614	0.000137947	0.000172602	0.00019484	6.4445e-05	5.89443e-05	4.43209e-05	3.10339e-05	7.53651e-05	7.04026e-05	0.000163448	5.74186e-05	0.351295	-1.50924	1.42067e-05	1.6509	down	C02918	Nicotinate and nicotinamide metabolism(ko00760);;Metabolic pathways(ko01100);;Bile secretion(ko04976)	--	--	--	--	HMDB0000699	3106-60-3	Organic compounds	Organoheterocyclic compounds	Pyridines and derivatives	Pyridinecarboxylic acids and derivatives	Microbe,Animals
meta_178	Shikimate 3-phosphate	0.00200927	0.0031135	0.00221261	0.00379436	0.0013111	0.0017662	0.00408627	0.00688456	0.00486238	0.00363192	0.00464417	0.00486618	0.00236784	0.00482925	2.03952	1.02823	0.00208739	1.40117	up	C03175	Phenylalanine, tyrosine and tryptophan biosynthesis(ko00400);;Metabolic pathways(ko01100);;Biosynthesis of amino acids(ko01230)	--	--	--	--	HMDB0301781	63959-45-5	Organic compounds	Organic acids and derivatives	Organic phosphoric acids and derivatives	Phosphate esters	Microbe,Animals
meta_182	Pinacidil	0.000164457	0.000303938	0.000181076	0.000198439	0.000142026	0.000189493	0.000129718	9.4012e-05	6.95509e-05	8.23599e-05	8.32192e-05	8.46927e-05	0.000196571	9.05922e-05	0.460862	-1.11759	0.00435131	1.42851	down	--	--	--	--	--	--	HMDB0256556	--	Organic compounds	Organoheterocyclic compounds	Pyridines and derivatives	_	Animals
meta_185	5'-deoxyuridine	0.000819753	0.000109026	0.000578842	0.000430131	0.000323543	0.000389831	5.46736e-05	1.61361e-05	6.7611e-06	1.92869e-05	3.35908e-05	0.000103012	0.000441855	3.89102e-05	0.088061	-3.50535	0.00890318	1.37685	down	--	--	--	--	--	--	--	--	--	--	--	--	--
meta_186	L-Norvaline	0.00424782	0.00735685	0.00715948	0.00718162	0.00306883	0.00548972	0.00820415	0.018219	0.0147646	0.0079786	0.0139462	0.0113306	0.00575072	0.0124072	2.1575	1.10936	0.00762468	1.33723	up	--	--	--	--	--	--	--	--	--	--	--	--	--
meta_188	3-methylthiopropanol	0.000460616	0.000420954	8.35196e-05	0.000369423	0.000230392	0.000424721	4.45903e-05	2.57542e-12	2.69757e-12	0.000129945	0.000109216	0.000162286	0.000331604	7.43395e-05	0.224181	-2.15726	0.00566532	1.36196	down	--	--	--	--	--	--	HMDB0031716	505-10-2	Organic compounds	Organosulfur compounds	Thioethers	Dialkylthioethers	Microbe,Animals
meta_200	7,8-dihydroneopterin 3'-phosphate	2.65797e-05	3.83435e-05	6.83193e-05	4.2127e-05	5.186e-05	3.09777e-05	1.64876e-05	1.53566e-05	4.43869e-06	1.02514e-05	7.96536e-06	1.36785e-05	4.30345e-05	1.1363e-05	0.264044	-1.92115	0.00286437	1.47596	down	C05925	Folate biosynthesis(ko00790);;Metabolic pathways(ko01100);;Biosynthesis of cofactors(ko01240)	--	--	--	--	HMDB0006824	19622-42-5	Organic compounds	Organoheterocyclic compounds	Pteridines and derivatives	Pterins and derivatives	Microbe,Animals
meta_227	1,3-Dicaffeoylquinic acid	6.97773e-05	4.71469e-05	3.00881e-05	1.7464e-05	5.28918e-05	6.78317e-05	1.80635e-05	2.57542e-12	2.69757e-12	2.59317e-12	7.49684e-06	2.585e-12	4.75333e-05	4.26006e-06	0.0896227	-3.47999	0.00262198	1.47278	down	--	--	--	--	--	--	HMDB0029279	19870-46-3	Organic compounds	Organic oxygen compounds	Organooxygen compounds	Alcohols and polyols	Animals
meta_228	sn-glycerol-1-phosphate	0.000486054	0.000399422	0.000350431	0.000583643	0.000266224	0.000248898	0.00106903	0.00113258	0.00109083	0.0012864	0.00113803	0.000643019	0.000389112	0.00105998	2.7241	1.44578	0.00017805	1.57228	up	--	--	--	--	--	--	--	--	--	--	--	--	--
meta_246	Alpha-D-Glucose 1,6-bisphosphate	0.000188807	0.000267824	6.12094e-05	0.000200285	9.84249e-05	0.000154285	0.000432354	0.000825579	0.000437884	0.000499336	0.00062854	0.000360639	0.000161806	0.000530722	3.27999	1.71369	0.00194083	1.46377	up	C01231	Starch and sucrose metabolism(ko00500);;Metabolic pathways(ko01100)	--	--	--	--	HMDB0003514	10139-18-1	Organic compounds	Organic oxygen compounds	Organooxygen compounds	Carbohydrates and carbohydrate conjugates	Animals
meta_252	S-(Hydroxymethyl)glutathione	9.13997e-05	0.000133645	0.000186159	0.000132704	0.000161314	0.000118177	5.91054e-05	8.1276e-05	3.88841e-05	3.52815e-05	4.81431e-05	8.43519e-05	0.000137233	5.78404e-05	0.421476	-1.24648	0.000931847	1.48031	down	C14180	Metabolic pathways(ko01100)	--	--	--	--	HMDB0004662	32260-87-0	Organic compounds	Organic acids and derivatives	Carboxylic acids and derivatives	Amino acids, peptides, and analogues	Microbe,Animals
meta_257	Histidinyl-Aspartate	0.000356636	0.000235113	0.000411275	0.000297522	0.000303924	0.000252002	0.000143732	8.2472e-05	5.67023e-05	9.13243e-05	0.000108456	0.000133169	0.000309412	0.000102643	0.331734	-1.5919	0.000188123	1.59313	down	--	--	--	--	--	--	HMDB0028881	41658-60-0	Organic compounds	Organic acids and derivatives	Carboxylic acids and derivatives	Amino acids, peptides, and analogues	Animals
meta_258	gamma-L-Glutamyl-L-glutamic acid	0.000107759	9.65652e-05	0.000157138	0.00016958	0.000114101	0.000104889	6.97621e-05	5.1731e-05	3.38618e-05	4.11388e-05	2.33962e-05	6.29839e-05	0.000125005	4.71456e-05	0.377149	-1.40679	0.000632621	1.51141	down	C05282	--	--	--	--	--	HMDB0011737	1116-22-9	Organic compounds	Organic acids and derivatives	Carboxylic acids and derivatives	Amino acids, peptides, and analogues	Animals
meta_269	5-Phosphoribosylamine	2.76538e-05	0.000241791	0.000202043	0.000174327	5.87888e-05	3.53796e-05	0.000340503	0.000511517	8.66428e-05	0.000431357	0.00046906	0.000427337	0.00012333	0.000377736	3.0628	1.61485	0.00805732	1.28644	up	C03090	Purine metabolism(ko00230);;Alanine, aspartate and glutamate metabolism(ko00250);;Metabolic pathways(ko01100)	--	--	--	--	HMDB0001128	6062-06-02	Organic compounds	Organic oxygen compounds	Organooxygen compounds	Carbohydrates and carbohydrate conjugates	Microbe,Animals
meta_270	N-Acetylmannosamine	0.00035821	0.000159176	0.000187175	0.000146945	0.000258937	0.000110281	6.25612e-05	1.08371e-05	3.33242e-05	1.38306e-05	3.77822e-05	2.37896e-05	0.000203454	3.03542e-05	0.149194	-2.74474	0.00485078	1.43388	down	C00645	--	--	--	--	--	HMDB0001129	7772-94-3	Organic compounds	Organic oxygen compounds	Organooxygen compounds	Carbohydrates and carbohydrate conjugates	Animals
meta_273	UDP-N-acetylmuramoyl-L-alanyl-D-gamma-glutamyl-meso-2,6-diaminopimelate	9.34365e-05	0.000111759	0.000159452	8.44857e-05	0.000276848	0.000152861	3.72545e-05	7.28272e-06	9.10003e-06	4.96171e-06	2.25066e-05	3.19051e-05	0.000146474	1.88351e-05	0.12859	-2.95914	0.0063229	1.41693	down	--	--	--	--	--	--	--	--	--	--	--	--	--
meta_275	5'-(p-nitrophenyl)thioadenosine	0.00068325	2.44723e-12	2.47105e-12	2.55314e-12	0.000659104	0.000815531	0.004974	0.000753223	0.00358195	0.00370314	0.00478494	0.00758158	0.000359647	0.00422981	11.761	3.55594	0.00754375	1.41276	up	--	--	--	--	--	--	--	--	--	--	--	--	--
meta_277	Sedoheptulose 1,7-bisphosphate	0.000301435	0.00036854	0.000302358	0.00048041	7.20968e-05	9.99638e-05	0.000834648	0.00136074	0.000976077	0.000626706	0.000757475	0.000610194	0.000270801	0.000860974	3.17936	1.66874	0.00208553	1.43518	up	C00447	Metabolic pathways(ko01100);;Carbon metabolism(ko01200)	--	--	--	--	HMDB0060274	815-91-8	Organic compounds	Organic oxygen compounds	Organooxygen compounds	Carbohydrates and carbohydrate conjugates	Microbe,Animals
meta_285	TDP-glucose	0.000248868	0.000410597	0.000326769	0.000377001	0.000163963	0.000224364	0.000842955	0.00168804	0.00114422	0.000855243	0.00102456	0.000443423	0.000291927	0.000999741	3.42463	1.77595	0.00758297	1.38096	up	C00842	Polyketide sugar unit biosynthesis(ko00523);;Metabolic pathways(ko01100);;Biosynthesis of nucleotide sugars(ko01250)	--	--	--	--	HMDB0001328	2196-62-5	Organic compounds	Nucleosides, nucleotides, and analogues	Pyrimidine nucleotides	Pyrimidine nucleotide sugars	Animals
meta_290	6,7-Dimethyl-8-(1-D-ribityl)lumazine	0.000511822	0.00166425	0.0017288	0.00184829	0.00038609	0.00148263	2.61182e-12	2.57542e-12	5.8246e-05	2.59317e-12	2.58905e-12	2.585e-12	0.00127031	9.70767e-06	0.00764195	-7.03184	0.00502638	1.47069	down	C04332	Riboflavin metabolism(ko00740);;Metabolic pathways(ko01100);;Biosynthesis of cofactors(ko01240)	--	--	--	--	HMDB0003826	2535-20-8	Organic compounds	Organoheterocyclic compounds	Pteridines and derivatives	_	Microbe,Animals
meta_293	4-Allyl-2-methoxyphenol	8.79933e-05	4.69073e-05	5.33173e-05	6.95077e-05	0.000128518	4.15662e-05	4.07119e-06	1.71835e-05	5.59454e-06	1.769e-06	2.05932e-05	3.83681e-05	7.13017e-05	1.45966e-05	0.204716	-2.2883	0.00629991	1.34668	down	C10453	--	--	--	--	--	HMDB0005809	97-53-0	Organic compounds	Benzenoids	Phenols	Methoxyphenols	Microbe,Animals,Plants
meta_297	7,8-Dihydropteroic acid	0.000155563	0.000319298	0.000241998	0.000243948	0.000280682	0.000253115	0.000181058	2.57542e-12	2.69757e-12	9.75703e-05	2.58905e-12	2.585e-12	0.000249101	4.64381e-05	0.186423	-2.42335	0.000501827	1.51736	down	C00921	Folate biosynthesis(ko00790);;Metabolic pathways(ko01100);;Biosynthesis of cofactors(ko01240)	--	--	--	--	HMDB0001412	2134-76-1	Organic compounds	Organoheterocyclic compounds	Pteridines and derivatives	Pterins and derivatives	Microbe,Animals,Plants
meta_301	N2-hydroxyguanosine 5'-monophosphate	0.00017183	0.000123731	0.000182986	0.000136567	0.000167539	0.000154867	5.94295e-05	1.87674e-05	7.86461e-06	1.95987e-05	2.51251e-05	2.45815e-05	0.000156253	2.58945e-05	0.165721	-2.59317	9.28811e-07	1.69032	down	--	--	--	--	--	--	--	--	--	--	--	--	--
meta_302	cis-3-(3-Carboxyethenyl)-3,5-cyclohexadiene-1,2-diol	0.000225432	0.000275307	0.000195878	0.000141174	0.000347733	0.000215303	6.35978e-05	2.67605e-05	1.37317e-05	6.50908e-05	4.82298e-05	2.27161e-05	0.000233471	4.00211e-05	0.171418	-2.54441	0.000716858	1.57647	down	--	--	--	--	--	--	--	--	--	--	--	--	--
meta_310	S-adenosyl-L-(2 hydroxyl-4-methylthio)butyrate	8.46448e-05	0.000116179	9.89425e-05	8.57357e-05	0.000132283	8.5076e-05	5.33371e-05	1.33016e-05	1.917e-05	4.80131e-05	5.31539e-05	4.48727e-05	0.000100477	3.86414e-05	0.38458	-1.37864	0.000209782	1.53575	down	--	--	--	--	--	--	--	--	--	--	--	--	--
meta_313	Phenethyl Caffeiate	0.0385498	0.024001	0.0245978	0.0454743	0.0259998	0.0383309	0.0975181	0.097809	0.108917	0.106078	0.105136	0.135289	0.0328256	0.108458	3.30406	1.72424	2.08616e-06	1.6966	up	--	--	--	--	--	--	--	--	--	--	--	--	--
meta_316	N-hydroxy DAP	2.09168e-06	4.86296e-06	1.42607e-06	2.20294e-06	2.89698e-06	4.39848e-06	6.7231e-05	5.04219e-05	5.60355e-05	1.03135e-05	9.49956e-05	3.02036e-05	2.97985e-06	5.15335e-05	17.294	4.1122	0.00977638	1.38467	up	--	--	--	--	--	--	--	--	--	--	--	--	--
meta_317	Daidzin	0.0013728	0.00106002	0.00155215	0.000920175	0.00126561	0.00125643	0.000603455	0.000188553	0.000155681	0.000188905	0.000298734	0.000525898	0.00123786	0.000326871	0.264061	-1.92106	2.17976e-05	1.61998	down	C10216	--	LMPK12050013	Polyketides [PK]	Flavonoids [PK12]	Isoflavonoids [PK1205]	HMDB0033991	552-66-9	Organic compounds	Phenylpropanoids and polyketides	Isoflavonoids	Isoflavonoid O-glycosides	Animals
meta_328	dUDP	0.000289131	0.000855482	0.000571008	0.000610871	0.00030923	0.000188511	0.00109793	0.00144956	0.0013325	0.000646982	0.00129271	0.00113791	0.000470705	0.0011596	2.46354	1.30073	0.00125278	1.43651	up	C01346	Pyrimidine metabolism(ko00240);;Metabolic pathways(ko01100);;Nucleotide metabolism(ko01232)	--	--	--	--	HMDB0001000	4208-67-7	Organic compounds	Nucleosides, nucleotides, and analogues	Pyrimidine nucleotides	Pyrimidine deoxyribonucleotides	Microbe,Animals
meta_330	N2-Succinyl-L-glutamic acid 5-semialdehyde	0.000146926	0.000129466	0.000262468	0.000162911	0.000167232	0.000235187	0.000125743	6.53053e-05	3.38267e-05	0.00012416	6.24234e-05	9.97709e-05	0.000184032	8.52048e-05	0.46299	-1.11095	0.0045185	1.35601	down	C05932	Arginine and proline metabolism(ko00330);;Metabolic pathways(ko01100)	--	--	--	--	HMDB0001180	--	Organic compounds	Organic acids and derivatives	Carboxylic acids and derivatives	Amino acids, peptides, and analogues	Animals
meta_332	4-Hydroxycinnamic acid	0.000248809	0.000200414	0.000413029	0.000211845	0.000247373	0.000191021	0.000106887	9.93864e-05	4.16511e-05	6.21339e-05	5.3053e-05	8.02755e-05	0.000252082	7.38979e-05	0.29315	-1.77029	0.00234563	1.49087	down	C00811	Ubiquinone and other terpenoid-quinone biosynthesis(ko00130);;Tyrosine metabolism(ko00350);;Metabolic pathways(ko01100)	--	--	--	--	HMDB0002035	501-98-4	Organic compounds	Phenylpropanoids and polyketides	Cinnamic acids and derivatives	Hydroxycinnamic acids and derivatives	Microbe,Animals,Plants
meta_333	Cytarabine	0.000155032	0.000114783	0.000117903	7.58136e-05	0.000164605	0.000111849	4.59344e-05	2.44529e-06	3.4249e-06	1.66927e-06	1.86277e-05	2.67152e-05	0.000123331	1.64695e-05	0.133539	-2.90467	0.000116669	1.60115	down	C02961	--	--	--	--	--	HMDB0015122	147-94-4	Organic compounds	Nucleosides, nucleotides, and analogues	Pyrimidine nucleosides	_	Animals
meta_336	Glycogen	0.000305789	0.000513278	0.000313427	0.000224729	0.000780949	0.000330939	0.00014755	1.34598e-05	2.68659e-05	2.24813e-05	8.67617e-05	0.000104611	0.000411519	6.6955e-05	0.162702	-2.61969	0.00799095	1.37319	down	C00182	Glucagon signaling pathway(ko04922)	--	--	--	--	HMDB0000757	9005-79-2	Organic compounds	Organic oxygen compounds	Organooxygen compounds	Carbohydrates and carbohydrate conjugates	Microbe,Animals
meta_339	(Z)-3-Nonen-1-ol	0.000140472	5.96477e-05	0.000284432	0.000127059	6.27448e-05	0.000321447	0.00268841	0.00333695	0.00227297	0.00277884	0.0045524	0.00834334	0.000165967	0.00399548	24.0739	4.5894	0.00904334	1.40509	up	--	--	LMFA05000134	Fatty Acyls [FA]	Fatty alcohols [FA05]	-	HMDB0030959	10340-23-5	Organic compounds	Lipids and lipid-like molecules	Fatty Acyls	Fatty alcohols	Animals
meta_344	Methionyl-Serine	0.000306712	0.00019643	0.000265711	0.000167695	0.000249831	0.000221879	5.73036e-05	1.16168e-05	1.90547e-06	2.3611e-06	4.85479e-05	7.56906e-05	0.00023471	3.29042e-05	0.140191	-2.83453	2.29044e-05	1.63835	down	--	--	--	--	--	--	HMDB0028982	--	Organic compounds	Organic acids and derivatives	Carboxylic acids and derivatives	Amino acids, peptides, and analogues	Animals
meta_368	2-Methoxyestrone	9.5277e-05	6.27136e-05	0.000143795	0.000117269	8.95612e-05	7.25714e-05	4.18762e-05	4.85173e-05	2.24819e-05	2.58194e-05	4.61965e-05	5.655e-05	9.68645e-05	4.02402e-05	0.415428	-1.26733	0.00386812	1.40223	down	C05299	Steroid hormone biosynthesis(ko00140)	LMST02010033	Sterol Lipids [ST]	Steroids [ST02]	C18 steroids (estrogens) and derivatives [ST0201]	HMDB0000010	362-08-3	Organic compounds	Lipids and lipid-like molecules	Steroids and steroid derivatives	Estrane steroids	Animals
meta_374	Lysyl-Asparagine	2.55999e-12	2.44723e-12	2.47105e-12	1.54296e-06	2.54955e-12	2.48195e-12	3.59913e-05	3.02518e-05	3.44294e-05	1.82095e-05	3.6018e-05	6.47566e-06	2.57163e-07	2.6896e-05	104.587	6.70856	0.00287901	1.511	up	--	--	--	--	--	--	HMDB0028946	19908-06-6	Organic compounds	Organic acids and derivatives	Carboxylic acids and derivatives	Amino acids, peptides, and analogues	Animals
meta_375	3-Hydroxy-7,8-dihydro-beta-ionol	0.00931867	0.00876826	0.00375621	0.00852894	0.00708077	0.0079403	0.00109612	0.00125845	0.00119188	0.00145991	0.000290341	0.000503009	0.00756552	0.000966618	0.127766	-2.96842	0.000346231	1.62594	down	--	--	--	--	--	--	--	--	--	--	--	--	--
meta_376	trans-2,4-Nonaidenal	7.99026e-05	7.69019e-05	6.43778e-05	7.91237e-05	9.24934e-05	9.51897e-05	5.15258e-05	3.37449e-05	2.48091e-05	1.78665e-05	4.02117e-05	4.37694e-05	8.13315e-05	3.53213e-05	0.434287	-1.20328	5.50345e-05	1.58597	down	--	--	LMFA06000045	Fatty Acyls [FA]	Fatty aldehydes [FA06]	-	--	--	--	--	--	--	--
meta_402	6-Phosphonoglucono-D-lactone	0.000287196	0.000273467	0.000263881	0.000489812	7.96681e-05	0.000120846	0.000715451	0.00173364	0.000981757	0.000889742	0.00108702	0.00058841	0.000252478	0.000999336	3.9581	1.98481	0.00469505	1.40672	up	C01236	Pentose phosphate pathway(ko00030);;Metabolic pathways(ko01100);;Carbon metabolism(ko01200)	--	--	--	--	HMDB0001127	2641-81-8	Organic compounds	Organic oxygen compounds	Organooxygen compounds	Carbohydrates and carbohydrate conjugates	Microbe,Animals
meta_404	XDP	0.00129107	0.00170365	0.00175925	0.00268387	0.000889469	0.000630939	0.00375642	0.00675482	0.00482161	0.00424449	0.00478294	0.00387412	0.00149304	0.00470573	3.15178	1.65617	0.000240458	1.55061	up	--	--	--	--	--	--	--	--	--	--	--	--	--
meta_406	1,6-anhMurNAc	5.03431e-05	2.44785e-05	4.35269e-05	3.04063e-05	3.39166e-05	1.81658e-05	7.4352e-06	2.23442e-06	2.69757e-12	2.59317e-12	4.25664e-06	7.37879e-06	3.34729e-05	3.55084e-06	0.106081	-3.23676	0.0011735	1.54006	down	--	--	--	--	--	--	--	--	--	--	--	--	--
meta_415	Humulene	0.000156608	0.000247029	0.000173986	0.000205257	0.000229014	0.000151967	8.3887e-05	5.83936e-05	6.74284e-05	8.52377e-05	0.000141701	0.000117219	0.000193977	9.23111e-05	0.475887	-1.07131	0.00067003	1.47451	down	C09684	--	LMPR0103110001	Prenol Lipids [PR]	Isoprenoids [PR01]	C15 isoprenoids (sesquiterpenes) [PR0103]	HMDB0036467	6753-98-6	Organic compounds	Lipids and lipid-like molecules	Prenol lipids	Sesquiterpenoids	Animals,Plants
meta_430	D-Urobilinogen	0.000790877	0.000330743	0.000586828	0.000775907	0.000427188	0.000668026	0.000340861	0.000294518	0.000189848	0.000213839	0.000342908	0.000254946	0.000596595	0.00027282	0.457295	-1.1288	0.00661351	1.37478	down	C05791	Porphyrin metabolism(ko00860);;Metabolic pathways(ko01100)	--	--	--	--	HMDB0004158	17208-65-0	Organic compounds	Organoheterocyclic compounds	Tetrapyrroles and derivatives	Bilirubins	Animals
meta_440	Gemcitabine	0.000197552	0.000128629	0.000221203	0.000162223	0.000202128	0.000111084	6.75443e-05	3.03588e-05	2.50735e-05	1.84521e-05	2.94251e-05	5.59939e-05	0.00017047	3.78079e-05	0.221787	-2.17275	0.000283001	1.58307	down	C07650	--	--	--	--	--	HMDB0014584	95058-81-4	Organic compounds	Nucleosides, nucleotides, and analogues	Pyrimidine nucleosides	Pyrimidine 2'-deoxyribonucleosides	Animals
meta_441	Fructose 1,6-bisphosphate	0.000799216	0.00137342	0.00102181	0.00149509	0.000388491	0.000697833	0.00356712	0.00621807	0.00366907	0.00324327	0.00422491	0.00425305	0.000962645	0.00419591	4.35874	2.12391	0.000314226	1.59582	up	--	--	--	--	--	--	--	--	--	--	--	--	--
meta_448	Acetohexamide	0.000110192	0.00011986	7.42839e-05	3.44065e-05	0.000191523	8.85708e-05	1.51765e-05	3.93485e-06	2.69757e-12	5.92961e-06	6.02087e-06	9.94076e-06	0.000103139	6.83376e-06	0.0662576	-3.91577	0.00639727	1.42971	down	C06806	--	--	--	--	--	HMDB0014558	968-81-0	Organic compounds	Organic oxygen compounds	Organooxygen compounds	Carbonyl compounds	Animals
meta_456	Geranyl-PP	0.000613965	0.00052509	0.000441358	0.000347622	0.00057824	0.0003228	8.16507e-05	2.91403e-05	1.38815e-05	4.34702e-05	0.000190979	0.000150802	0.000471513	8.49873e-05	0.180244	-2.47198	0.000136099	1.58363	down	C05847	Ubiquinone and other terpenoid-quinone biosynthesis(ko00130);;Metabolic pathways(ko01100);;Biosynthesis of cofactors(ko01240);;Terpenoid backbone biosynthesis(ko00900)	LMPR0102010001	Prenol Lipids [PR]	Isoprenoids [PR01]	C10 isoprenoids (monoterpenes) [PR0102]	HMDB0001285	763-10-0	Organic compounds	Lipids and lipid-like molecules	Prenol lipids	Isoprenoid phosphates	Microbe,Animals
meta_458	5-HETE	0.000153368	0.000137415	0.00011014	9.4252e-05	0.000209073	9.18661e-05	8.99863e-05	5.12587e-05	3.28579e-05	2.89112e-05	7.10671e-05	7.79102e-05	0.000132686	5.86652e-05	0.442137	-1.17743	0.00774986	1.30087	down	C04805	--	LMFA03060084	Fatty Acyls [FA]	Eicosanoids [FA03]	Hydroxy/hydroperoxyeicosatetraenoic acids [FA0306]	HMDB11134	--	--	--	--	--	--
meta_473	Alpha-Linolenic acid	0.00114103	0.00162322	0.00166121	0.00258253	0.000659334	0.0043573	0.00776597	0.0059059	0.00786754	0.00635405	0.00578557	0.00583753	0.0020041	0.00658609	3.2863	1.71647	6.7149e-05	1.58926	up	C06427	alpha-Linolenic acid metabolism(ko00592);;Biosynthesis of unsaturated fatty acids(ko01040);;Metabolic pathways(ko01100)	LMFA01030152	Fatty Acyls [FA]	Fatty Acids and Conjugates [FA01]	Unsaturated fatty acids [FA0103]	HMDB0001388	463-40-1	Organic compounds	Lipids and lipid-like molecules	Fatty Acyls	Lineolic acids and derivatives	Animals,Plants,Microbe
meta_479	Arginyl-Glutamine	0.000127761	0.000159761	0.000207816	0.000209755	0.000106244	0.000255586	5.88149e-05	9.78602e-06	1.6677e-05	4.12479e-05	5.19628e-05	0.000124807	0.000177821	5.05493e-05	0.284271	-1.81466	0.00150906	1.43528	down	--	--	--	--	--	--	HMDB0028707	2483-17-2	Organic compounds	Organic acids and derivatives	Carboxylic acids and derivatives	Amino acids, peptides, and analogues	Animals
meta_505	Pyrrolidonecarboxylic acid	0.00409301	0.00503523	0.00131297	0.00330676	0.00324333	0.00406537	0.000829569	0.000856368	0.00215393	0.00123381	0.00142233	0.00128605	0.00350944	0.00129701	0.369577	-1.43605	0.00599668	1.37768	down	C01879	Glutathione metabolism(ko00480);;Metabolic pathways(ko01100)	--	--	--	--	HMDB0000267	98-79-3	Organic compounds	Organic acids and derivatives	Carboxylic acids and derivatives	Amino acids, peptides, and analogues	Microbe,Animals
meta_515	2,3-Diketo-L-gulonate	7.69488e-05	6.15944e-05	8.41741e-05	4.88649e-05	7.35663e-05	6.38972e-05	3.28143e-05	4.74537e-06	5.29672e-06	2.29336e-06	1.21478e-05	2.65453e-05	6.81743e-05	1.39738e-05	0.204972	-2.2865	2.31856e-05	1.61258	down	C04575	Pentose and glucuronate interconversions(ko00040);;Ascorbate and aldarate metabolism(ko00053);;Metabolic pathways(ko01100)	LMFA01060195	Fatty Acyls [FA]	Fatty Acids and Conjugates [FA01]	Oxo fatty acids [FA0106]	HMDB0005971	3409-57-2	Organic compounds	Organic oxygen compounds	Organooxygen compounds	Carbohydrates and carbohydrate conjugates	Animals
meta_524	Naringenin-7-O-Glucoside	0.0107268	0.00885105	0.0129276	0.00730209	0.0093357	0.00879966	0.0051602	0.00167074	0.00138015	0.00174204	0.00260714	0.00468256	0.00965715	0.00287381	0.297583	-1.74864	7.54538e-05	1.57977	down	--	--	--	--	--	--	--	--	--	--	--	--	--
meta_528	Isoimperatorin	0.000605995	0.000573775	0.000819432	0.000549422	0.000464901	0.000492536	0.000159327	0.00022161	7.76946e-05	0.000120873	0.000120618	0.000141557	0.000584344	0.00014028	0.240064	-2.05851	0.000138048	1.63814	down	C16976	--	--	--	--	--	HMDB0253646	482-45-1	Organic compounds	Phenylpropanoids and polyketides	Coumarins and derivatives	Furanocoumarins	Animals,Plants
meta_531	Galactosylglycerol	0.000395874	0.000304766	0.00060094	0.000317744	0.000399841	0.000328884	0.000166397	0.000179477	8.23312e-05	8.73514e-05	0.000101932	0.000139026	0.000391342	0.000126086	0.322189	-1.63402	0.00121501	1.52512	down	C05401	Galactose metabolism(ko00052);;Glycerolipid metabolism(ko00561)	--	--	--	--	HMDB0304157	--	Organic compounds	Lipids and lipid-like molecules	Glycerolipids	Glycosylglycerols	Animals
meta_540	Argininosuccinic acid	0.000938013	0.000137446	0.000281007	0.000326746	0.000505529	0.00130098	0.000991478	0.00119002	0.00336664	0.00315921	0.00315294	0.00304658	0.00058162	0.00248448	4.27165	2.09479	0.00600369	1.37989	up	--	--	--	--	--	--	--	--	--	--	--	--	--
meta_541	Mitomycin	4.26612e-05	3.53055e-05	5.71465e-05	6.7184e-05	4.54837e-05	4.76233e-05	2.68963e-05	2.53496e-05	1.73258e-05	8.42089e-06	8.92765e-06	1.23447e-05	4.9234e-05	1.65442e-05	0.336031	-1.57333	0.000265833	1.53711	down	--	--	--	--	--	--	--	--	--	--	--	--	--
meta_542	S-Adenosylmethionine	4.42403e-05	2.51797e-05	5.48369e-05	3.68546e-05	4.66185e-05	5.71493e-05	2.00646e-05	1.99332e-06	3.61958e-06	9.10627e-06	5.84901e-06	2.86673e-05	4.41466e-05	1.155e-05	0.261629	-1.93441	0.000536086	1.4841	down	--	--	--	--	--	--	--	--	--	--	--	--	--
meta_545	Prolyl-Threonine	0.00420954	0.00397125	0.00402301	0.00596975	0.00365682	0.00585908	0.00276361	0.0026605	0.00105677	0.00181922	0.00189959	0.00287252	0.00461491	0.0021787	0.472101	-1.08283	0.00101146	1.46742	down	--	--	--	--	--	--	HMDB0029027	--	Organic compounds	Organic acids and derivatives	Carboxylic acids and derivatives	Amino acids, peptides, and analogues	Animals
meta_554	Penicillin G	0.0006704	0.000324707	0.000566834	0.000355997	0.000362072	0.000321733	0.000135883	0.000158648	6.79025e-05	7.09839e-05	0.000153139	0.00016089	0.000433624	0.000124574	0.287287	-1.79944	0.00286215	1.47122	down	C05551	Bile secretion(ko04976)	--	--	--	--	HMDB0015186	61-33-6	Organic compounds	Organic acids and derivatives	Carboxylic acids and derivatives	Amino acids, peptides, and analogues	Animals
meta_557	N-Acetylmuramoyl-Ala	0.000717513	0.00128236	0.000733802	0.000526093	0.00173696	0.00075923	0.000372432	0.000151503	6.10377e-05	0.000221107	0.000199795	0.00021607	0.000959326	0.000203658	0.212292	-2.23588	0.00898902	1.37141	down	C02999	--	--	--	--	--	HMDB0060494	--	Organic compounds	Organic oxygen compounds	Organooxygen compounds	Carbohydrates and carbohydrate conjugates	Animals
meta_564	1-phospho-N-acetylmuramoyl-L-alanyl-D-glutamate	9.87207e-05	4.32126e-05	4.36489e-05	4.13564e-05	8.84948e-05	6.95191e-05	1.53746e-05	3.86153e-06	2.69757e-12	1.72617e-05	7.61827e-06	2.20851e-05	6.41588e-05	1.10335e-05	0.171973	-2.53975	0.00261765	1.46726	down	--	--	--	--	--	--	--	--	--	--	--	--	--
meta_567	ribose-1-phosphate	9.9102e-05	0.000591781	0.000239401	0.000431087	0.000269026	0.000298639	0.000349585	0.00117716	0.000705544	0.000830072	0.00107116	0.000760581	0.000321506	0.000815684	2.53707	1.34316	0.00719428	1.30901	up	--	--	--	--	--	--	--	--	--	--	--	--	--
meta_572	3-mercaptohexan-1-ol	0.000597455	0.000554615	0.000290525	0.000538415	0.00033152	0.000957036	4.52864e-05	2.57542e-12	0.000308168	3.70019e-06	2.58905e-12	2.585e-12	0.000544928	5.95258e-05	0.109236	-3.19448	0.00254553	1.43299	down	--	--	LMFA05000539	Fatty Acyls [FA]	Fatty alcohols [FA05]	-	HMDB0040152	51755-83-0	Organic compounds	Organosulfur compounds	Thiols	Alkylthiols	Microbe,Animals,Plants
meta_573	Venlafaxine	2.55999e-12	2.44723e-12	2.47105e-12	2.55314e-12	2.54955e-12	2.48195e-12	0.000152687	6.89764e-05	5.11945e-05	0.000107842	0.000113978	1.72967e-05	2.51049e-12	8.53291e-05	3.39891e+07	25.0186	0.00786557	1.3986	up	C07187	--	--	--	--	--	HMDB0005016	93413-69-5	Organic compounds	Benzenoids	Phenol ethers	Anisoles	Animals
meta_579	Lysyl-Proline	2.63912e-05	3.37225e-05	1.30753e-05	4.2187e-05	2.3598e-05	2.11503e-05	0.000220361	0.000148236	0.00012102	0.0001634	0.000371027	0.000208696	2.66874e-05	0.000205457	7.69864	2.9446	0.00426758	1.47388	up	--	--	--	--	--	--	HMDB0028959	52766-27-5	Organic compounds	Organic acids and derivatives	Carboxylic acids and derivatives	Amino acids, peptides, and analogues	Animals
meta_580	Hopeaphenol	0.00397328	0.0019544	0.00223802	0.00176625	0.00109311	0.00508043	2.61182e-12	2.57542e-12	2.69757e-12	0.00105145	0.000166929	0.000132238	0.00268425	0.000225104	0.0838609	-3.57586	0.00942848	1.36487	down	--	--	--	--	--	--	--	--	--	--	--	--	--
meta_582	Butyrylcarnitine	5.81847e-06	2.44723e-12	5.96882e-06	1.34715e-05	2.76928e-06	1.49132e-06	4.24931e-05	4.22557e-05	2.17414e-05	2.1451e-05	2.13374e-05	5.536e-05	4.9199e-06	3.41065e-05	6.93235	2.79334	0.00338289	1.46169	up	C02862	--	LMFA07070054	Fatty Acyls [FA]	Fatty esters [FA07]	Fatty acyl carnitines [FA0707]	HMDB02013	--	--	--	--	--	Microbe
meta_584	benzoin	0.000644868	0.000421548	0.000331194	0.000666138	0.000469548	0.000721556	0.00236382	0.00192736	0.00225721	0.00219526	0.00194344	0.00397027	0.000542475	0.00244289	4.50323	2.17096	0.0014677	1.56106	up	C01408	--	--	--	--	--	HMDB0032039	119-53-9	Organic compounds	Phenylpropanoids and polyketides	Stilbenes	Benzoins	Microbe,Animals
meta_585	D,L-gamma-methylphosphinothricin	5.15675e-05	5.68418e-05	3.9177e-05	3.83761e-05	4.5218e-05	5.34685e-05	3.11212e-05	8.61285e-06	9.26798e-06	1.83726e-05	2.09421e-05	1.605e-05	4.74415e-05	1.73945e-05	0.366651	-1.44752	7.22472e-05	1.58504	down	--	--	--	--	--	--	--	--	--	--	--	--	--
meta_595	Methionyl-Threonine	7.52866e-05	0.000171002	5.88075e-05	7.69755e-05	0.000144063	0.000112246	5.30951e-05	2.80762e-05	3.09447e-05	2.78493e-05	4.66203e-06	3.04804e-05	0.000106397	2.91846e-05	0.2743	-1.86617	0.00629026	1.38866	down	--	--	--	--	--	--	HMDB0028983	--	Organic compounds	Organic acids and derivatives	Carboxylic acids and derivatives	Amino acids, peptides, and analogues	Animals
meta_596	Isoleucyl-Histidine	0.000115688	5.66327e-05	7.00354e-05	9.88518e-05	0.00016447	0.000144077	3.61417e-05	5.33799e-05	2.89604e-05	2.07226e-05	2.48108e-05	7.31945e-05	0.000108292	3.9535e-05	0.365076	-1.45373	0.00794456	1.31486	down	--	--	--	--	--	--	HMDB0028909	--	Organic compounds	Organic acids and derivatives	Carboxylic acids and derivatives	Amino acids, peptides, and analogues	Animals
meta_600	Peonidin 3-O-glucoside	6.52272e-05	3.40916e-05	7.46004e-05	3.34774e-05	6.2868e-05	4.19829e-05	1.87742e-05	6.32539e-06	3.24176e-06	3.61648e-06	1.86907e-05	3.05562e-05	5.20413e-05	1.35341e-05	0.260065	-1.94305	0.00173286	1.43248	down	C12141	--	LMPK12010233	Polyketides [PK]	Flavonoids [PK12]	Anthocyanidins [PK1201]	HMDB0013689	68795-37-9	Organic compounds	Phenylpropanoids and polyketides	Flavonoids	Flavonoid glycosides	Microbe,Animals
meta_602	N-Acetyl-L-glutamyl 5-phosphate	0.000272789	2.44723e-12	6.51307e-05	1.29946e-05	1.32098e-05	6.2371e-05	0.00360936	0.00108147	0.00157327	0.00166864	0.00127996	0.00247617	7.10825e-05	0.00194814	27.4068	4.77646	0.00442072	1.47326	up	C04133	Arginine biosynthesis(ko00220);;Metabolic pathways(ko01100);;2-Oxocarboxylic acid metabolism(ko01210);;Biosynthesis of amino acids(ko01230)	--	--	--	--	HMDB0006456	15383-57-0	Organic compounds	Organic acids and derivatives	Carboxylic acids and derivatives	Amino acids, peptides, and analogues	Microbe,Animals
meta_607	Illudin M	1.12962e-05	2.44723e-12	5.10706e-06	1.57755e-05	2.02223e-05	8.48622e-06	5.62272e-05	5.13456e-05	2.31169e-05	2.08616e-05	4.43028e-05	4.22051e-05	1.01479e-05	3.96765e-05	3.90984	1.96711	0.00269974	1.43412	up	--	--	--	--	--	--	--	--	--	--	--	--	--
meta_636	Histidinyl-Tyrosine	0.00120248	0.00154651	0.00103374	0.000718733	0.00241137	0.000958577	0.000410414	6.30159e-05	0.000107415	8.70309e-05	0.00028607	0.000433749	0.0013119	0.000231283	0.176296	-2.50393	0.00610566	1.39904	down	--	--	--	--	--	--	HMDB0028897	35979-00-1	Organic compounds	Organic acids and derivatives	Carboxylic acids and derivatives	Amino acids, peptides, and analogues	Animals
meta_639	Pinocembrin	3.04447e-06	2.04461e-06	9.64667e-07	3.96211e-06	1.03963e-05	1.86635e-06	3.36073e-05	4.4869e-05	4.73061e-05	5.19321e-05	6.43555e-06	7.09696e-05	3.71309e-06	4.25199e-05	11.4514	3.51745	0.00644231	1.43103	up	C09827	--	LMPK12140214	Polyketides [PK]	Flavonoids [PK12]	Flavanones [PK1214]	HMDB0030808	480-39-7	Organic compounds	Phenylpropanoids and polyketides	Flavonoids	Flavans	Animals
meta_642	Phosphohydroxypyruvic acid	0.00197716	0.00298015	0.0019412	0.00442567	0.00161845	0.00149848	0.00621679	0.010113	0.00697169	0.00552455	0.00698533	0.00589279	0.00240685	0.0069507	2.88788	1.53001	0.000378663	1.52748	up	C03232	Glycine, serine and threonine metabolism(ko00260);;Cysteine and methionine metabolism(ko00270);;Metabolic pathways(ko01100);;Carbon metabolism(ko01200);;Biosynthesis of amino acids(ko01230)	--	--	--	--	HMDB0001024	3913-50-6	Organic compounds	Organic oxygen compounds	Organooxygen compounds	Carbonyl compounds	Microbe,Animals
meta_644	Imidazole acetol-phosphate	8.04034e-05	7.29628e-05	0.000130634	0.000150096	9.56727e-05	8.37279e-05	0.000180085	0.000346595	0.000181626	0.000313651	0.000382341	0.000408535	0.00010225	0.000302139	2.95492	1.56312	0.0033484	1.46083	up	C01267	Histidine metabolism(ko00340);;Metabolic pathways(ko01100);;Biosynthesis of amino acids(ko01230)	--	--	--	--	HMDB0012236	99979-59-6	Organic compounds	Organic acids and derivatives	Organic phosphoric acids and derivatives	Phosphate esters	Microbe,Animals,Plants
meta_651	Harpagoside	0.00345935	0.00250886	0.00463703	0.00359982	0.00343211	0.00309558	0.000935083	0.000739313	0.000313554	0.000478583	0.000626206	0.000917379	0.00345546	0.000668353	0.19342	-2.37019	7.49474e-05	1.65912	down	C09783	--	LMPR0102070010	Prenol Lipids [PR]	Isoprenoids [PR01]	C10 isoprenoids (monoterpenes) [PR0102]	--	--	--	--	--	--	--
meta_657	Stavudine	0.000643487	0.000363156	0.000452	0.000661757	0.00038978	0.00104796	4.48656e-05	2.57542e-12	0.000477083	3.61054e-05	4.67149e-05	1.98044e-05	0.000593023	0.000104096	0.175534	-2.51018	0.0041674	1.34865	down	C07312	--	--	--	--	--	HMDB0014787	3056-17-5	Organic compounds	Nucleosides, nucleotides, and analogues	Nucleoside and nucleotide analogues	_	Animals
meta_664	5'-(dimethylsulfonio)-5'-deoxyadenosine	2.7189e-05	1.19732e-05	2.47105e-12	2.55314e-12	4.26792e-05	1.44954e-05	0.000308774	0.000153229	0.000329083	0.000474273	0.000427073	0.000278815	1.60561e-05	0.000328541	20.462	4.35488	0.000974612	1.58445	up	--	--	--	--	--	--	--	--	--	--	--	--	--
meta_679	3-dehydroquinate	0.000742993	0.000437651	0.000707125	0.000387545	0.000712564	0.000548576	0.000126812	2.72415e-05	1.63339e-05	3.14253e-05	9.99214e-05	0.00011733	0.000589409	6.9844e-05	0.118498	-3.07706	0.000212852	1.62683	down	C00944	Phenylalanine, tyrosine and tryptophan biosynthesis(ko00400);;Metabolic pathways(ko01100);;Biosynthesis of amino acids(ko01230)	--	--	--	--	HMDB0012710	10534-44-8	Organic compounds	Organic acids and derivatives	Hydroxy acids and derivatives	Alpha hydroxy acids and derivatives	Microbe,Animals
meta_689	Delphinidin 3-O-(acetylglucoside)	7.22391e-05	0.000124376	7.23728e-05	4.13145e-05	0.000164682	7.67396e-05	3.05032e-05	2.05931e-06	3.43692e-06	6.00081e-06	2.09099e-05	1.31911e-05	9.1954e-05	1.26836e-05	0.137934	-2.85795	0.00633839	1.40688	down	--	--	LMPK12010291	Polyketides [PK]	Flavonoids [PK12]	Anthocyanidins [PK1201]	HMDB0038004	66594-00-1	Organic compounds	Phenylpropanoids and polyketides	Flavonoids	Flavonoid glycosides	Microbe,Animals
meta_695	5,8-Dihydro-6-(4-methyl-3-pentenyl)-1,2,3,4-tetrathiocin	0.000199322	0.000227984	0.00017496	0.000243265	0.000215061	0.000163461	0.000118671	4.95282e-05	3.22006e-05	4.45469e-05	8.70951e-05	5.05672e-05	0.000204009	6.37682e-05	0.312575	-1.67772	1.74452e-05	1.62078	down	--	--	--	--	--	--	HMDB0038142	82203-03-0	Organic compounds	Organoheterocyclic compounds	_	_	Animals
meta_712	Acetovanillone	5.97567e-05	8.02208e-05	9.96577e-05	4.8294e-05	0.000127744	6.06467e-05	2.45715e-05	3.4283e-05	8.60113e-06	5.2993e-06	1.42396e-05	1.93986e-05	7.93866e-05	1.77322e-05	0.223365	-2.16252	0.00277226	1.46353	down	C11380	--	--	--	--	--	HMDB0247918	498-02-2	Organic compounds	Organic oxygen compounds	Organooxygen compounds	Carbonyl compounds	Microbe,Animals,Plants
meta_716	Pyridoxal Phosphate	9.4355e-05	0.000102326	8.61145e-05	7.4586e-05	0.000102085	6.24958e-05	3.37781e-05	4.19041e-05	2.14631e-05	3.2887e-05	4.13507e-05	3.8256e-05	8.69937e-05	3.49398e-05	0.401636	-1.31604	0.000157327	1.60663	down	C00018	Thiamine metabolism(ko00730);;Vitamin B6 metabolism(ko00750);;Metabolic pathways(ko01100);;Biosynthesis of cofactors(ko01240);;Vitamin digestion and absorption(ko04977)	--	--	--	--	HMDB0001491	54-47-7	Organic compounds	Organoheterocyclic compounds	Pyridines and derivatives	Pyridine carboxaldehydes	Microbe,Animals,Plants
meta_726	serinamide	0.0100592	0.0041617	0.00680629	0.00540596	0.00787391	0.00518749	0.000168436	0.000136985	5.75866e-05	0.000110164	0.000133728	0.00017644	0.00658242	0.000130557	0.0198342	-5.65587	0.000721104	1.6067	down	--	--	--	--	--	--	--	--	--	--	--	--	--
meta_727	Butyryl-CoA	0.00218601	0.00297509	0.0019823	0.00152093	0.00339492	0.00210831	0.000662731	0.000127385	0.00013075	0.000156175	0.000689206	0.000597831	0.00236126	0.000394013	0.166866	-2.58324	0.000440095	1.57591	down	C00136	Fatty acid elongation(ko00062);;Fatty acid degradation(ko00071);;Lysine degradation(ko00310);;Glyoxylate and dicarboxylate metabolism(ko00630);;Butanoate metabolism(ko00650);;Metabolic pathways(ko01100);;Carbon metabolism(ko01200);;Fatty acid metabolism(ko01212)	LMFA07050292	Fatty Acyls [FA]	Fatty esters [FA07]	Fatty acyl CoAs [FA0705]	HMDB0304279	--	Organic compounds	Lipids and lipid-like molecules	Steroids and steroid derivatives	Bile acids, alcohols and derivatives	Animals
meta_730	1-Pyrroline	0.000155317	0.000106116	0.000182401	0.000214287	0.000139922	0.000129163	4.66694e-05	5.56099e-05	3.00996e-05	1.52737e-05	5.30321e-05	4.81798e-05	0.000154534	4.14774e-05	0.268403	-1.89753	0.000392824	1.57684	down	C15668	--	--	--	--	--	HMDB0012497	5724-81-2	Organic compounds	Organoheterocyclic compounds	Pyrrolines	_	Animals
meta_733	D-4'-Phosphopantothenate	0.000274193	0.000219286	0.000208103	0.000227051	0.000238499	0.000271415	9.37768e-05	5.59347e-05	4.17605e-05	4.14679e-05	7.68775e-05	6.86703e-05	0.000239758	6.30813e-05	0.263104	-1.92629	3.79957e-07	1.70246	down	--	--	--	--	--	--	--	--	--	--	--	--	--
meta_739	Glyburide	0.000214803	0.000199737	0.000200266	7.58602e-05	0.000243453	0.000151079	8.63911e-05	5.62088e-06	1.08365e-05	1.33293e-05	2.8859e-05	5.65206e-05	0.000180866	3.35929e-05	0.185733	-2.4287	0.000803656	1.51065	down	C07022	--	--	--	--	--	HMDB0015151	10238-21-8	Organic compounds	Benzenoids	Benzene and substituted derivatives	Benzenesulfonamides	Animals
meta_740	stearic acid	0.000553292	0.000308861	0.000293397	0.00070564	0.000363424	0.000254709	0.000160843	0.000103102	3.50648e-05	5.19296e-05	0.000108926	6.63496e-05	0.000413221	8.77026e-05	0.212242	-2.23622	0.0055558	1.40736	down	C01530	Fatty acid biosynthesis(ko00061);;Biosynthesis of unsaturated fatty acids(ko01040);;Metabolic pathways(ko01100);;Phototransduction - fly(ko04745)	LMFA01010018	Fatty Acyls [FA]	Fatty Acids and Conjugates [FA01]	Straight chain fatty acids [FA0101]	HMDB0000827	1957-11-04	Organic compounds	Lipids and lipid-like molecules	Fatty Acyls	Fatty acids and conjugates	Microbe,Animals,Plants
meta_752	Malvidin 3-O-glucoside	0.000177845	0.000181639	0.000156988	7.3486e-05	0.000247188	0.000129667	7.44042e-05	2.12393e-06	9.621e-06	2.04646e-06	2.06363e-05	5.59622e-05	0.000161135	2.74657e-05	0.170451	-2.55257	0.00124018	1.48022	down	C12140	--	LMPK12010372	Polyketides [PK]	Flavonoids [PK12]	Anthocyanidins [PK1201]	HMDB0030777	7228-78-6	Organic compounds	Phenylpropanoids and polyketides	Flavonoids	Flavonoid glycosides	Microbe,Animals
meta_753	Bebeerine	9.96707e-05	4.51646e-05	9.54087e-05	0.00012414	7.90181e-05	8.44964e-05	1.82592e-05	2.15129e-05	5.87727e-06	4.82538e-06	2.81064e-05	4.7853e-05	8.79831e-05	2.10724e-05	0.239505	-2.06187	0.000617709	1.49975	down	--	--	--	--	--	--	--	--	--	--	--	--	--
meta_754	Leucocyanidin	0.000298326	0.00032909	0.000259677	0.00015723	0.000365459	0.00022724	0.000101301	8.72912e-06	2.98019e-06	3.74248e-06	3.43881e-05	3.10024e-05	0.000272837	3.03572e-05	0.111265	-3.16793	0.000154136	1.60446	down	--	--	LMPK12020202	Polyketides [PK]	Flavonoids [PK12]	Flavans, Flavanols and Leucoanthocyanidins [PK1202]	HMDB0303660	--	Organic compounds	Phenylpropanoids and polyketides	Flavonoids	Flavans	Animals
meta_757	Linalool oxide	2.52262e-05	2.96566e-05	1.50458e-05	1.85131e-05	3.79229e-05	2.06719e-05	8.55697e-06	2.57542e-12	2.05259e-06	8.59702e-06	1.30081e-05	1.31796e-05	2.45061e-05	7.56573e-06	0.308729	-1.69559	0.00267367	1.39108	down	--	--	--	--	--	--	HMDB0040726	5989-33-3	Organic compounds	Organoheterocyclic compounds	Tetrahydrofurans	_	Microbe,Animals
meta_760	Raffinose	0.00036289	2.44723e-12	2.47105e-12	2.55314e-12	9.40819e-05	2.48195e-12	0.00172057	0.000414749	0.00104557	0.000468251	0.0012684	0.00201882	7.6162e-05	0.00115606	15.1789	3.924	0.00875332	1.38928	up	C00492	Galactose metabolism(ko00052);;Metabolic pathways(ko01100);;ABC transporters(ko02010)	--	--	--	--	HMDB0003213	512-69-6	Organic compounds	Organic oxygen compounds	Organooxygen compounds	Carbohydrates and carbohydrate conjugates	Animals
meta_763	O-Phospho-4-hydroxy-L-threonine	0.00011768	2.69921e-05	6.92337e-05	0.000216649	0.000100592	2.95456e-05	0.000161027	0.000706714	0.000476724	0.00068928	0.00047045	0.00095358	9.34488e-05	0.000576296	6.16697	2.62456	0.00621155	1.4162	up	C06055	Vitamin B6 metabolism(ko00750);;Metabolic pathways(ko01100);;Biosynthesis of cofactors(ko01240)	--	--	--	--	HMDB0006802	--	Organic compounds	Organic acids and derivatives	Carboxylic acids and derivatives	Amino acids, peptides, and analogues	Microbe,Animals
meta_767	dTTP	0.000490168	0.000546276	0.000534161	0.000769489	0.000123227	0.000235743	0.00130698	0.00351906	0.00190424	0.0014181	0.0019049	0.00112294	0.000449844	0.0018627	4.14078	2.0499	0.00945907	1.34931	up	C00459	Pyrimidine metabolism(ko00240);;Metabolic pathways(ko01100);;Nucleotide metabolism(ko01232)	--	--	--	--	HMDB0001342	365-08-2	Organic compounds	Nucleosides, nucleotides, and analogues	Pyrimidine nucleotides	Pyrimidine deoxyribonucleotides	Microbe,Animals
meta_768	Biochanin A	0.000153401	8.49599e-05	0.000113573	0.000208835	0.00012414	8.96853e-05	7.34363e-05	5.07515e-05	1.97145e-05	4.03503e-05	8.82154e-05	5.713e-05	0.000129099	5.4933e-05	0.42551	-1.23273	0.00915148	1.28633	down	C00814	Metabolic pathways(ko01100)	LMPK12050229	Polyketides [PK]	Flavonoids [PK12]	Isoflavonoids [PK1205]	HMDB0002338	491-80-5	Organic compounds	Phenylpropanoids and polyketides	Isoflavonoids	O-methylated isoflavonoids	Animals,Plants
meta_772	PC(18:2(9Z,12Z)/20:1(11Z))	0.000122663	0.000106305	9.63371e-05	0.000377125	0.000185856	6.66876e-05	0.0004119	0.000323296	0.000219951	0.000307535	0.000529283	0.000401884	0.000159162	0.000365642	2.29729	1.19993	0.00884762	1.26785	up	--	--	LMGP01011631	Glycerophospholipids [GP]	Glycerophosphocholines [GP01]	Diacylglycerophosphocholines [GP0101]	HMDB0008144	--	Organic compounds	Lipids and lipid-like molecules	Glycerophospholipids	Glycerophosphocholines	Animals
meta_778	alpha-Tocotrienol	0.000270321	0.000771192	0.000611062	0.000857337	0.000858898	0.00108959	0.000290918	0.00013002	0.000349665	0.000390793	0.00040046	0.000242075	0.000743068	0.000300655	0.404613	-1.30538	0.00974374	1.33474	down	C14153	Ubiquinone and other terpenoid-quinone biosynthesis(ko00130);;Metabolic pathways(ko01100)	LMPR02020054	Prenol Lipids [PR]	Quinones and hydroquinones [PR02]	Vitamin E [PR0202]	HMDB0006327	58864-81-6	Organic compounds	Lipids and lipid-like molecules	Prenol lipids	Quinone and hydroquinone lipids	Animals
meta_780	Peonidin 3-O-(acetylglucoside)	8.23828e-05	2.26693e-05	3.32368e-05	5.59101e-05	3.98769e-05	3.41039e-05	1.70008e-06	1.75439e-06	2.69757e-12	2.59317e-12	8.10623e-07	3.56115e-06	4.46966e-05	1.30437e-06	0.0291828	-5.09874	0.0042001	1.46757	down	--	--	LMPK12010242	Polyketides [PK]	Flavonoids [PK12]	Anthocyanidins [PK1201]	HMDB0301893	--	Organic compounds	Phenylpropanoids and polyketides	Flavonoids	Flavonoid glycosides	Microbe,Animals
meta_782	3-Oxo-beta-ionone	0.000400381	0.000243512	0.000224427	0.000480818	0.000239527	0.000275959	0.00137981	0.00125642	0.00168324	0.00209284	0.00175044	0.00202818	0.000310771	0.00169849	5.46542	2.45033	7.27972e-05	1.67318	up	--	--	--	--	--	--	--	--	--	--	--	--	--
meta_787	L-3-Hydroxykynurenine	0.00151807	0.00147528	0.000481772	0.00088315	0.000698718	0.00131395	0.00376698	0.00433755	0.00699537	0.00549372	0.00575048	0.00628962	0.00106182	0.00543895	5.12228	2.35679	0.000123944	1.64941	up	C03227	Tryptophan metabolism(ko00380);;Metabolic pathways(ko01100);;Biosynthesis of cofactors(ko01240)	--	--	--	--	HMDB0011631	606-14-4	Organic compounds	Organic oxygen compounds	Organooxygen compounds	Carbonyl compounds	Microbe,Animals
meta_789	Amarogentin	6.68596e-05	6.19644e-05	4.57435e-05	6.19045e-05	5.84104e-05	6.31687e-05	3.40127e-05	1.99647e-05	1.11153e-05	2.37326e-06	1.08239e-05	2.11099e-05	5.96752e-05	1.65666e-05	0.277613	-1.84885	2.62593e-05	1.63005	down	--	--	--	--	--	--	HMDB0248275	--	Organic compounds	Benzenoids	Benzene and substituted derivatives	Biphenyls and derivatives	Animals
meta_794	1,2-Dimethoxy-3-propylbenzene	4.12199e-05	3.97402e-05	3.12523e-05	4.63399e-05	4.47636e-05	4.01737e-05	1.28302e-05	9.00013e-06	7.02414e-06	4.09889e-06	1.9891e-05	1.61609e-05	4.05816e-05	1.15009e-05	0.283401	-1.81908	4.5796e-06	1.6493	down	--	--	--	--	--	--	--	--	--	--	--	--	--
meta_797	3-chloro-D-alanine	0.00027061	0.000256074	0.000120877	0.000421921	0.000156807	0.000147027	0.000548912	0.000956844	0.00078625	0.000510575	0.000597893	0.000444582	0.000228886	0.000640843	2.79983	1.48534	0.00194605	1.4401	up	--	--	--	--	--	--	HMDB0243713	--	Organic compounds	Organic acids and derivatives	Carboxylic acids and derivatives	Amino acids, peptides, and analogues	Animals
meta_799	(2E)-Tetradecenoyl-CoA	4.18063e-05	6.01771e-05	3.76543e-05	2.14381e-05	7.09156e-05	3.8259e-05	7.31612e-06	2.57542e-12	2.69757e-12	2.59317e-12	2.58905e-12	1.07955e-05	4.50417e-05	3.0186e-06	0.0670179	-3.89931	0.00159046	1.52855	down	C05273	Fatty acid elongation(ko00062);;Fatty acid degradation(ko00071);;Metabolic pathways(ko01100);;Fatty acid metabolism(ko01212)	LMFA07050396	Fatty Acyls [FA]	Fatty esters [FA07]	Fatty acyl CoAs [FA0705]	HMDB03946	--	--	--	--	--	Microbe
meta_803	carboxin	0.000180142	0.000130894	9.2359e-05	0.000136951	0.000252561	0.000152594	4.36792e-05	9.16181e-06	8.87988e-06	5.48795e-06	1.31811e-05	2.50358e-05	0.000157583	1.75709e-05	0.111502	-3.16485	0.00110331	1.54948	down	C11255	--	--	--	--	--	HMDB0249648	--	Organic compounds	Benzenoids	Benzene and substituted derivatives	Anilides	Animals
meta_804	N-acetylmuramate(beta-methyl)-L-alanyl-D-glutamate	7.46998e-05	0.000135169	0.00023449	0.00016389	0.000125412	0.000138359	1.94322e-05	9.43694e-05	3.26089e-05	7.06153e-05	5.5655e-05	9.75808e-05	0.000145337	6.17103e-05	0.424602	-1.23582	0.00996404	1.2788	down	--	--	--	--	--	--	--	--	--	--	--	--	--
meta_821	distearoyl phosphatidate	0.00371063	0.00285652	0.00315602	0.00384769	0.00388002	0.00254936	0.0015567	0.00107305	0.000609972	0.00105429	0.00144791	0.00147649	0.00333337	0.00120307	0.360915	-1.47027	3.6385e-05	1.61886	down	--	--	--	--	--	--	--	--	--	--	--	--	--
meta_825	Malvidin 3-O-(coumaroylglucoside)	0.000442378	7.2469e-05	0.000337996	0.000244274	0.000223958	0.000232344	2.83237e-05	7.87114e-06	1.29543e-05	4.36633e-06	2.95994e-05	0.000113543	0.000258903	3.27763e-05	0.126597	-2.98169	0.00526522	1.39688	down	--	--	LMPK12010383	Polyketides [PK]	Flavonoids [PK12]	Anthocyanidins [PK1201]	HMDB0301903	--	Organic compounds	Phenylpropanoids and polyketides	Flavonoids	Flavonoid glycosides	Microbe,Animals
meta_826	Acadesine (Drug)	7.84742e-05	2.44723e-12	2.47105e-12	2.55314e-12	2.54955e-12	2.55425e-05	4.42461e-05	0.000189292	0.000247599	0.000110819	0.000335612	0.000193776	1.73361e-05	0.000186891	10.7804	3.43034	0.00819943	1.37153	up	--	--	--	--	--	--	--	--	--	--	--	--	--
meta_829	1,2-butandiol	3.2809e-05	2.65499e-05	4.18762e-05	5.84786e-05	2.38817e-05	4.11604e-05	9.65925e-06	1.98352e-05	9.98833e-06	7.96198e-06	9.88281e-06	2.47496e-05	3.74593e-05	1.36795e-05	0.365184	-1.4533	0.00399405	1.37675	down	--	--	--	--	--	--	--	--	--	--	--	--	--
meta_830	myxothiazol	0.000509638	0.000409245	0.000590618	0.000346483	0.000544172	0.000408235	0.000234271	7.56753e-05	5.05231e-05	4.39475e-05	0.000130511	0.000228554	0.000468065	0.000127247	0.271858	-1.87908	6.82714e-05	1.57684	down	--	--	--	--	--	--	--	--	--	--	--	--	--
meta_831	UDP-Glucuronic acid	0.000359121	0.000698075	0.000309371	0.000690666	0.000250587	0.00023174	0.00118412	0.00136353	0.00105482	0.000848826	0.00103747	0.00106258	0.00042326	0.00109189	2.57972	1.36722	0.000168737	1.55288	up	C00167	Pentose and glucuronate interconversions(ko00040);;Ascorbate and aldarate metabolism(ko00053);;Amino sugar and nucleotide sugar metabolism(ko00520);;Metabolic pathways(ko01100);;Biosynthesis of cofactors(ko01240);;Biosynthesis of nucleotide sugars(ko01250)	--	--	--	--	HMDB0000935	2616-64-0	Organic compounds	Organoheterocyclic compounds	Lactones	Gamma butyrolactones	Animals
meta_844	Oxalureate	0.000294378	0.000480883	0.000234031	0.000413311	0.000202391	0.000234215	0.000505498	0.000997887	0.000845578	0.000600714	0.000855666	0.000445961	0.000309868	0.000708551	2.28662	1.19322	0.00508626	1.36389	up	C00802	Purine metabolism(ko00230);;Metabolic pathways(ko01100)	--	--	--	--	HMDB0303019	585-05-7	Organic compounds	Organic acids and derivatives	Carboxylic acids and derivatives	Amino acids, peptides, and analogues	Animals,Microbe
meta_847	Amlodipine	0.000151527	0.000177278	0.000151695	0.000100509	0.000241296	0.000112884	3.94275e-05	2.834e-05	1.14076e-05	2.94177e-05	5.58121e-06	3.92797e-05	0.000155865	2.55756e-05	0.164088	-2.60745	0.00101707	1.55647	down	C06825	--	--	--	--	--	HMDB0005018	88150-42-9	Organic compounds	Organoheterocyclic compounds	Pyridines and derivatives	Hydropyridines	Animals
meta_850	FMNH	0.000348206	0.000264152	0.000495809	0.000394297	0.000353089	0.000335922	8.61863e-05	0.000101485	2.62976e-05	2.94018e-05	6.71467e-05	5.30094e-05	0.000365246	6.05877e-05	0.165882	-2.59177	6.29896e-05	1.65799	down	C01847	Riboflavin metabolism(ko00740);;Metabolic pathways(ko01100);;Biosynthesis of cofactors(ko01240)	--	--	--	--	HMDB0001142	5666-16-0	Organic compounds	Nucleosides, nucleotides, and analogues	Flavin nucleotides	_	Microbe,Animals
meta_863	Protoporphyrin IX	0.00710352	0.0107174	0.00958601	0.00686553	0.0131104	0.00897172	0.00621201	0.00410066	0.00261279	0.00363527	0.00346927	0.00162548	0.00939241	0.00360924	0.384272	-1.3798	0.000777744	1.49698	down	C02191	Porphyrin metabolism(ko00860);;Metabolic pathways(ko01100);;Biosynthesis of cofactors(ko01240)	--	--	--	--	HMDB0000241	553-12-8	Organic compounds	Organoheterocyclic compounds	Tetrapyrroles and derivatives	Porphyrins	Microbe,Animals,Plants
meta_885	Methionyl-Methionine	4.15145e-05	3.34022e-05	5.74837e-05	3.88914e-05	9.50007e-05	5.34024e-05	2.31469e-05	3.00128e-05	6.41685e-06	9.23375e-06	1.80812e-05	1.99421e-05	5.32825e-05	1.78056e-05	0.334174	-1.58133	0.00967133	1.32011	down	--	--	--	--	--	--	HMDB0028979	--	Organic compounds	Organic acids and derivatives	Carboxylic acids and derivatives	Amino acids, peptides, and analogues	Animals
meta_889	dihydro-10-thiopteroate	0.0128585	0.0072462	0.00464637	0.00714046	0.00372129	0.00566168	0.0638728	0.0299353	0.0343837	0.0379115	0.0334345	0.057585	0.00687909	0.0428538	6.22958	2.63913	0.00126089	1.56095	up	--	--	--	--	--	--	--	--	--	--	--	--	--
meta_897	IPC 18:0;3/22:0;2	0.000134005	0.000202073	0.000117322	0.000174823	8.97817e-05	0.000119242	0.000366995	0.000218663	0.000348741	0.000361737	0.000370959	0.000577124	0.000139541	0.000374036	2.68048	1.42249	0.00297115	1.46756	up	--	--	--	--	--	--	--	--	--	--	--	--	--
meta_898	Tetrahydrodipicolinate	0.000217017	0.000362059	0.000248831	0.000290362	0.000341462	0.000401829	0.000109176	9.22312e-05	5.02911e-05	7.20579e-05	2.89605e-05	5.90363e-05	0.00031026	6.86255e-05	0.221187	-2.17666	0.000145103	1.63385	down	C03972	Monobactam biosynthesis(ko00261);;Lysine biosynthesis(ko00300);;Metabolic pathways(ko01100);;Biosynthesis of amino acids(ko01230)	--	--	--	--	HMDB0012289	4226-22-6	Organic compounds	Organic acids and derivatives	Carboxylic acids and derivatives	Amino acids, peptides, and analogues	Animals
meta_907	dCDP	0.000254913	0.000307313	0.000236525	0.000575276	0.000259002	3.84766e-05	0.000750235	0.00127986	0.00117445	0.0004475	0.00101295	0.00080453	0.000278584	0.000911587	3.27221	1.71027	0.00231895	1.43769	up	C00705	Pyrimidine metabolism(ko00240);;Metabolic pathways(ko01100);;Nucleotide metabolism(ko01232)	--	--	--	--	HMDB0001245	800-73-7	Organic compounds	Organic oxygen compounds	Organic oxoanionic compounds	Organic pyrophosphates	Microbe,Animals
meta_930	5-Aminopentanal	0.000117637	0.00029742	0.000124104	0.000191237	0.000204107	0.000197957	8.36568e-05	5.74659e-05	5.8389e-05	4.49257e-05	0.00011693	8.8431e-05	0.000188744	7.49664e-05	0.397186	-1.33211	0.00622326	1.3741	down	C12455	Lysine degradation(ko00310);;Metabolic pathways(ko01100)	--	--	--	--	HMDB0012815	--	Organic compounds	Organic oxygen compounds	Organooxygen compounds	Carbonyl compounds	Animals
meta_937	Isoleucyl-Valine	0.000133727	0.000112149	0.000115281	0.000157635	0.000133268	0.000173974	4.47263e-05	6.71771e-05	2.25521e-05	2.03526e-05	2.08746e-05	7.95625e-05	0.000137673	4.25409e-05	0.309	-1.69432	6.28273e-05	1.5797	down	--	--	--	--	--	--	HMDB0028920	--	Organic compounds	Organic acids and derivatives	Carboxylic acids and derivatives	Amino acids, peptides, and analogues	Animals
meta_940	D-allulose-6-phosphate	0.000971197	0.00117091	0.00112633	0.00151521	0.000679131	0.000800333	0.00182475	0.00286503	0.00256818	0.00191422	0.00236988	0.00200971	0.00104385	0.00225863	2.16374	1.11353	0.000228368	1.54767	up	--	--	--	--	--	--	--	--	--	--	--	--	--
meta_943	Xanthylic acid	0.000607362	0.000585645	0.000303621	0.000579444	0.000344855	0.000431824	0.000792102	0.00131019	0.00117259	0.00108916	0.00130786	0.00088815	0.000475459	0.00109334	2.29955	1.20135	0.000283422	1.55102	up	C00655	Purine metabolism(ko00230);;Metabolic pathways(ko01100);;Nucleotide metabolism(ko01232)	--	--	--	--	HMDB0001554	523-98-8	Organic compounds	Nucleosides, nucleotides, and analogues	Purine nucleotides	Purine ribonucleotides	Microbe,Animals
meta_945	Fastigilin B	7.07778e-06	1.81695e-06	4.43081e-06	1.02146e-05	1.13405e-05	4.89259e-06	3.07713e-05	3.40618e-05	2.86181e-05	1.24185e-05	1.4394e-05	4.86013e-05	6.62886e-06	2.81441e-05	4.2457	2.086	0.00979749	1.3665	up	--	--	--	--	--	--	--	--	--	--	--	--	--
meta_959	MurNAc-6-P	9.28122e-05	0.000148476	8.32862e-05	6.69299e-05	0.000238689	9.19405e-05	1.18227e-05	2.81815e-06	2.69757e-12	2.59317e-12	2.13211e-05	1.41314e-05	0.000120356	8.3489e-06	0.0693685	-3.84958	0.00756162	1.40361	down	--	--	--	--	--	--	--	--	--	--	--	--	--
meta_965	Uridine 5'-diphosphate	0.000470114	0.00122856	0.000456806	0.00124568	0.000404932	0.000307738	0.00200812	0.00368502	0.00238872	0.0018967	0.00129905	0.00157812	0.000685639	0.00214262	3.125	1.64386	0.00621436	1.34159	up	C00015	Pyrimidine metabolism(ko00240);;Metabolic pathways(ko01100);;Nucleotide metabolism(ko01232);;Biosynthesis of cofactors(ko01240);;Neuroactive ligand-receptor interaction(ko04080)	--	--	--	--	HMDB0000295	58-98-0	Organic compounds	Nucleosides, nucleotides, and analogues	Pyrimidine nucleotides	Pyrimidine ribonucleotides	Microbe,Animals
meta_966	Phenylacetic acid	0.000112235	3.57947e-05	2.1484e-05	0.000169573	5.12706e-05	0.000140307	0.000804545	0.000474543	0.000895001	0.000874808	0.000757453	0.000985766	8.8444e-05	0.000798686	9.03042	3.17479	7.53146e-05	1.66877	up	C07086	Phenylalanine metabolism(ko00360);;Metabolic pathways(ko01100)	--	--	--	--	HMDB0000209	103-82-2	Organic compounds	Benzenoids	Benzene and substituted derivatives	_	Microbe,Animals,Plants
meta_971	(4Z,7Z,10Z,13Z,16Z,19Z)-4,7,10,13,1 6,19-Docosahexaenoic acid	2.46987e-05	3.21107e-05	3.82604e-05	5.331e-05	4.06944e-05	4.25253e-05	2.07526e-05	2.89319e-06	1.91704e-05	1.47036e-05	1.98896e-05	2.11982e-05	3.85999e-05	1.64346e-05	0.425768	-1.23186	0.00138578	1.43262	down	--	--	--	--	--	--	--	--	--	--	--	--	--
meta_985	N-Acetyl-D-lactosamine	7.97326e-05	8.91686e-05	6.47141e-05	6.50645e-05	0.000105736	6.97849e-05	3.30283e-05	3.89762e-05	2.01703e-05	3.30259e-05	3.6251e-05	4.86357e-05	7.90334e-05	3.50146e-05	0.443035	-1.17451	0.000412156	1.53717	down	--	--	--	--	--	--	--	--	--	--	--	--	--
meta_989	2-(3-Carboxy-3-aminopropyl)-L-histidine	0.000300995	0.000134786	2.47105e-12	0.000142737	0.000397149	0.000332202	0.00132069	0.00134547	0.000701206	0.00152128	0.000651663	0.0025896	0.000217978	0.00135499	6.21615	2.63602	0.00993354	1.36699	up	C04441	--	--	--	--	--	HMDB0011655	--	Organic compounds	Organic acids and derivatives	Carboxylic acids and derivatives	Amino acids, peptides, and analogues	Microbe,Animals
meta_1006	Nomilin	8.76729e-05	2.85687e-05	9.04282e-05	3.32121e-05	6.03802e-05	6.68922e-05	8.155e-06	2.57542e-12	4.85919e-06	5.18674e-06	1.71685e-06	1.14018e-05	6.11924e-05	5.21992e-06	0.0853034	-3.55125	0.00309458	1.49685	down	C08773	--	--	--	--	--	HMDB0035772	1063-77-0	Organic compounds	Lipids and lipid-like molecules	Prenol lipids	Triterpenoids	Animals
meta_1007	Histidinyl-Glycine	5.34689e-06	1.22304e-06	3.92502e-06	6.98236e-06	6.82548e-06	5.93143e-06	0.000152937	0.000172734	0.000136098	0.000154425	8.86925e-05	0.000163136	5.03904e-06	0.00014467	28.7099	4.84348	8.61506e-05	1.69155	up	--	--	--	--	--	--	HMDB0028885	2578-58-7	Organic compounds	Organic acids and derivatives	Carboxylic acids and derivatives	Amino acids, peptides, and analogues	Animals
meta_1013	beta-Ionone	6.10693e-05	3.22525e-05	4.20123e-05	3.24403e-05	2.60732e-05	4.91172e-05	3.47279e-05	9.08077e-06	9.97365e-06	8.40819e-06	8.78164e-06	2.45845e-05	4.04941e-05	1.59261e-05	0.393294	-1.34632	0.00570957	1.30524	down	C12287	--	--	--	--	--	HMDB0036565	79-77-6	Organic compounds	Lipids and lipid-like molecules	Prenol lipids	Sesquiterpenoids	Microbe,Animals,Plants
meta_1015	Oleyl alcohol	0.000783423	0.000722945	0.00118727	0.00104211	0.000265383	0.00133198	0.00143316	0.00186587	0.001814	0.00143908	0.00253133	0.00282712	0.000888852	0.00198509	2.23332	1.15919	0.00394306	1.36758	up	--	--	LMFA05000684	Fatty Acyls [FA]	Fatty alcohols [FA05]	-	HMDB29632	506-42-3	--	--	--	--	--
meta_1017	3,5-tetradecadienoyl-CoA	0.000287208	0.000436366	0.000351262	0.000201333	0.00047911	0.000319336	2.05347e-05	1.62118e-06	1.2987e-06	1.44138e-06	3.81043e-05	6.58226e-05	0.000345769	2.14705e-05	0.0620948	-4.00938	0.000349474	1.62265	down	--	--	--	--	--	--	--	--	--	--	--	--	--
meta_1029	Parthenolide	0.000104601	9.87172e-06	9.63397e-05	0.000317828	4.8225e-05	4.13953e-05	0.000370012	0.000386657	0.000186131	0.000181408	0.000327297	0.000471554	0.000103043	0.00032051	3.11043	1.63711	0.00777352	1.28497	up	C07609	--	LMPR0103090002	Prenol Lipids [PR]	Isoprenoids [PR01]	C15 isoprenoids (sesquiterpenes) [PR0103]	--	--	--	--	--	--	--
meta_1032	Myricetin 3-O-glucoside	2.55999e-12	2.44723e-12	2.47105e-12	2.55314e-12	2.54955e-12	2.48195e-12	0.00237944	0.000273807	0.00215742	0.00137535	0.00293048	0.0028894	2.51049e-12	0.00200098	7.97051e+08	29.5701	0.00484815	1.4779	up	--	--	LMPK12112420	Polyketides [PK]	Flavonoids [PK12]	Flavones and Flavonols [PK1211]	HMDB0303631	--	Organic compounds	Phenylpropanoids and polyketides	Flavonoids	Flavonoid glycosides	Microbe,Animals
meta_1037	Viloxazine	0.00142259	0.0026691	0.00253123	0.00249996	0.000979043	0.00192659	0.00299118	0.00642294	0.00507572	0.00283089	0.00506267	0.00373231	0.00200475	0.00435262	2.17115	1.11846	0.00738984	1.32928	up	--	--	--	--	--	--	HMDB0259807	--	Organic compounds	Benzenoids	Phenol ethers	_	Animals
meta_1040	Geldanamycin	0.00010416	7.80863e-05	0.000125297	0.000114061	6.20913e-05	0.000111021	1.71929e-05	7.69571e-05	5.92222e-06	1.01264e-06	5.55785e-05	5.43057e-05	9.91192e-05	3.51615e-05	0.35474	-1.49517	0.00296723	1.37492	down	--	--	--	--	--	--	--	--	--	--	--	--	--
meta_1041	Histidinyl-Methionine	0.0570756	0.0429676	0.0357063	0.0624559	0.0382205	0.0576703	0.134343	0.135394	0.151924	0.150375	0.149584	0.189822	0.049016	0.151907	3.09913	1.63186	4.87302e-06	1.69325	up	--	--	--	--	--	--	HMDB0028891	2488-11-01	Organic compounds	Organic acids and derivatives	Carboxylic acids and derivatives	Amino acids, peptides, and analogues	Animals
meta_1059	precorrin-1	1.31091e-05	2.84886e-05	1.48997e-05	1.32116e-05	6.61175e-06	1.43428e-05	2.61182e-12	2.57542e-12	2.69757e-12	2.39305e-06	6.04776e-07	2.83714e-06	1.51106e-05	9.72496e-07	0.0643587	-3.95772	0.00440781	1.46839	down	C15527	--	--	--	--	--	--	--	--	--	--	--	--
meta_1060	Geranyl acetone	0.00381105	0.00131124	0.00182435	0.00475032	0.00303841	0.00273043	0.0101571	0.00569804	0.00483379	0.00500329	0.00809866	0.0106368	0.00291097	0.00740461	2.54369	1.34693	0.00624193	1.36444	up	--	--	LMFA11000696	Fatty Acyls [FA]	Hydrocarbons [FA11]	-	--	--	--	--	--	--	--
meta_1067	Ferulic acid	0.000244357	0.000497273	0.000193249	0.000183553	0.000424844	0.00023201	0.000124749	4.9746e-05	3.86176e-05	4.37902e-05	7.06988e-05	5.87144e-05	0.000295881	6.43861e-05	0.217608	-2.2002	0.00684461	1.40283	down	C01494	Metabolic pathways(ko01100)	--	--	--	--	HMDB0000954	537-98-4	Organic compounds	Phenylpropanoids and polyketides	Cinnamic acids and derivatives	Hydroxycinnamic acids and derivatives	Microbe,Animals,Plants
meta_1076	D-Sedoheptulose 7-phosphate	0.000281951	0.000435446	8.79572e-05	0.000455912	0.000176701	0.000110089	0.000740687	0.00112724	0.000520831	0.000579162	0.000555342	0.000464131	0.000258009	0.000664565	2.57574	1.36499	0.00836018	1.28037	up	--	--	--	--	--	--	--	--	--	--	--	--	--
meta_1077	Dopamine	9.34881e-06	9.55122e-06	2.78454e-05	2.87833e-05	3.02898e-05	1.95718e-05	9.65516e-06	7.56622e-06	2.54857e-06	2.50272e-06	5.46118e-08	6.18154e-07	2.08984e-05	3.82424e-06	0.182992	-2.45015	0.00564774	1.38078	down	C03758	Tyrosine metabolism(ko00350);;Metabolic pathways(ko01100);;cAMP signaling pathway(ko04024);;Neuroactive ligand-receptor interaction(ko04080);;Gap junction(ko04540);;Synaptic vesicle cycle(ko04721);;Dopaminergic synapse(ko04728);;Prolactin signaling pathway(ko04917);;Bile secretion(ko04976);;Parkinson disease(ko05012);;Cocaine addiction(ko05030);;Amphetamine addiction(ko05031);;Morphine addiction(…	--	--	--	--	HMDB0000073	62-31-7	Organic compounds	Benzenoids	Phenols	Benzenediols	Animals,Plants
meta_1078	7-Methylguanine	0.00329662	0.00327807	0.00314379	0.00406641	0.00252959	0.00322942	0.00516201	0.00925096	0.0066408	0.00681125	0.0078232	0.00572979	0.00325732	0.006903	2.11923	1.08354	0.00113781	1.53408	up	C02242	--	--	--	--	--	HMDB0000897	578-76-7	Organic compounds	Organoheterocyclic compounds	Imidazopyrimidines	Purines and purine derivatives	Microbe,Animals
meta_1079	2,5-Diamino-6-(5-phosphono)ribitylamino-4(3H)-pyrimidinone	9.27442e-05	0.000125882	0.000120768	7.96795e-05	0.000134957	9.23101e-05	3.11289e-05	1.96257e-05	1.54028e-05	1.41461e-05	1.68899e-05	2.79703e-05	0.000107723	2.08606e-05	0.19365	-2.36848	0.000100647	1.65962	down	C18910	Riboflavin metabolism(ko00740);;Metabolic pathways(ko01100);;Biosynthesis of cofactors(ko01240)	--	--	--	--	HMDB0304043	--	Organic compounds	Organic oxygen compounds	Organooxygen compounds	Carbohydrates and carbohydrate conjugates	Microbe,Animals
meta_1089	S-(Formylmethyl)glutathione	1.12192e-05	6.73966e-06	1.37295e-05	7.04465e-06	1.79145e-05	9.54288e-06	3.47922e-06	2.19674e-06	1.06046e-06	2.59317e-12	5.83035e-06	7.70936e-06	1.10317e-05	3.37936e-06	0.306331	-1.70684	0.00573877	1.31128	down	C14871	Metabolism of xenobiotics by cytochrome P450(ko00980)	--	--	--	--	HMDB0060507	--	Organic compounds	Organic acids and derivatives	Carboxylic acids and derivatives	Amino acids, peptides, and analogues	Animals
meta_1092	Diltiazem	0.000200711	0.000285122	0.000157273	0.000174823	0.000244849	0.000134439	5.45988e-05	4.86592e-05	1.25939e-05	1.32191e-05	6.03517e-05	5.56046e-05	0.000199536	4.08379e-05	0.204664	-2.28867	0.000504812	1.57165	down	--	--	--	--	--	--	HMDB0246186	42399-41-7	Organic compounds	Organoheterocyclic compounds	Benzothiazepines	_	Animals
meta_1094	2-deoxy-D-ribose 5-phosphate	0.000228054	0.00030811	0.000222033	0.000414428	0.000135426	0.000135831	0.000841578	0.000956439	0.000796975	0.000521037	0.000679287	0.000504073	0.000240647	0.000716565	2.97766	1.57418	0.000524691	1.52383	up	C00673	--	--	--	--	--	HMDB0001031	102916-66-5	Organic compounds	Organic oxygen compounds	Organooxygen compounds	Carbohydrates and carbohydrate conjugates	Microbe,Animals
meta_1097	Biotin	2.55999e-12	2.44723e-12	2.47105e-12	2.55314e-12	0.000365223	2.48195e-12	0.00071914	0.00172445	0.00256674	0.004157	0.00181171	0.00387739	6.08705e-05	0.00247607	40.6777	5.34617	0.00657138	1.43188	up	C00120	Biotin metabolism(ko00780);;Metabolic pathways(ko01100);;Biosynthesis of cofactors(ko01240);;ABC transporters(ko02010);;Vitamin digestion and absorption(ko04977)	--	--	--	--	HMDB0000030	58-85-5	Organic compounds	Organoheterocyclic compounds	Biotin and derivatives	_	Microbe,Animals
meta_1106	Adenine	0.00232695	0.00164565	0.00142133	0.00238678	0.0020744	0.00230323	0.000609815	0.000214497	0.00130825	0.000570486	0.000773138	0.000299569	0.00202639	0.000629293	0.310549	-1.68711	0.000116914	1.55119	down	C00147	Purine metabolism(ko00230);;Metabolic pathways(ko01100);;Nucleotide metabolism(ko01232)	--	--	--	--	HMDB0000034	73-24-5	Organic compounds	Organoheterocyclic compounds	Imidazopyrimidines	Purines and purine derivatives	Microbe,Animals,Plants
meta_1107	xanthosine	2.55999e-12	2.44723e-12	4.8056e-06	4.63389e-06	2.7492e-06	1.12541e-06	3.72161e-05	1.8327e-05	1.94128e-05	1.17878e-05	2.2229e-05	3.43009e-05	2.21902e-06	2.38789e-05	10.761	3.42775	0.00251055	1.51276	up	C01762	Purine metabolism(ko00230);;Caffeine metabolism(ko00232);;Metabolic pathways(ko01100);;Nucleotide metabolism(ko01232);;ABC transporters(ko02010)	--	--	--	--	HMDB0000299	146-80-5	Organic compounds	Nucleosides, nucleotides, and analogues	Purine nucleosides	_	Microbe,Animals
meta_1108	17-Beta-Estradiol-3,17-beta-sulfate	5.46891e-09	2.67897e-05	3.0694e-06	2.55314e-12	2.61048e-07	2.48195e-12	4.02075e-05	3.67778e-05	4.57896e-05	4.27002e-05	6.82715e-05	4.66641e-06	5.02094e-06	3.97355e-05	7.91395	2.9844	0.00690935	1.31868	up	--	--	LMST05020041	Sterol Lipids [ST]	Steroid conjugates [ST05]	Sulfates [ST0502]	HMDB0041620	--	Organic compounds	Lipids and lipid-like molecules	Steroids and steroid derivatives	Sulfated steroids	Animals
meta_1110	4beta-(hydroxymethyl)-4alpha-methyl-5alpha-cholest-7-en-3beta-ol	9.56473e-05	0.00021992	0.000147316	0.00022482	0.000111056	0.000317608	8.57944e-05	5.04777e-05	3.46776e-05	3.30855e-05	5.16279e-05	2.7122e-05	0.000186061	4.71308e-05	0.253308	-1.98103	0.00873201	1.38134	down	C04814	--	LMST01010203	Sterol Lipids [ST]	Sterols [ST01]	Cholesterol and derivatives [ST0101]	HMDB0304207	--	Organic compounds	Lipids and lipid-like molecules	Steroids and steroid derivatives	Cholestane steroids	Microbe,Animals
meta_1115	Artemisinin	6.1139e-06	2.44723e-12	1.30067e-06	4.63725e-06	5.55533e-11	1.27665e-05	2.1498e-05	8.28617e-05	3.32921e-05	3.66144e-05	3.37177e-05	3.35832e-05	4.1364e-06	4.02612e-05	9.73338	3.28294	0.00836794	1.3716	up	--	--	--	--	--	--	--	--	--	--	--	--	--
meta_1121	alpha-methylmethionine	0.000794056	0.000452124	0.000877897	0.000289345	0.00157695	0.000800134	2.61182e-12	2.57542e-12	2.69757e-12	2.59317e-12	2.58905e-12	2.585e-12	0.000798418	2.60867e-12	3.2673e-09	-28.1893	0.00707626	1.42246	down	--	--	--	--	--	--	--	--	--	--	--	--	--
meta_1124	5-Hydroxymethylcytidine	0.000134378	0.000110268	0.000134033	0.000118863	0.000134164	9.44333e-05	7.84057e-05	6.28488e-05	3.52692e-05	2.54085e-05	8.11972e-05	7.16563e-05	0.000121023	5.9131e-05	0.488592	-1.0333	0.000497147	1.50013	down	--	--	--	--	--	--	--	--	--	--	--	--	--
meta_1125	L-Kynurenine	0.0435704	0.0500137	0.0190512	0.0116863	0.0161587	0.028769	2.61182e-12	2.57542e-12	2.69757e-12	2.59317e-12	2.58905e-12	2.585e-12	0.0282082	2.60867e-12	9.24791e-11	-33.3321	0.00679846	1.43543	down	C00328	Tryptophan metabolism(ko00380);;Metabolic pathways(ko01100);;Biosynthesis of cofactors(ko01240);;African trypanosomiasis(ko05143)	--	--	--	--	HMDB0000684	2922-83-0	Organic compounds	Organic oxygen compounds	Organooxygen compounds	Carbonyl compounds	Microbe,Animals
meta_1126	beta-N-acetylneuraminate	0.0317939	0.0227663	0.0164153	0.0116084	0.0428391	0.0268222	0.00852347	0.00364465	0.00265478	0.00293968	0.00319886	0.00379723	0.0253742	0.00412644	0.162624	-2.62039	0.00500437	1.44108	down	--	--	--	--	--	--	--	--	--	--	--	--	--
meta_1131	(1/2,5,6)-2-(3-azibutylthio)-5,6-epoxy-3-cyclohexen-1-ol	0.000115501	0.000664913	0.000422214	0.000269176	0.00046755	0.000375296	0.00023168	2.93877e-05	2.17635e-05	4.23135e-05	4.31659e-05	7.4328e-05	0.000385775	7.3773e-05	0.191233	-2.38659	0.0073242	1.35783	down	--	--	--	--	--	--	--	--	--	--	--	--	--
meta_1135	Limonene	0.000174167	0.00022947	2.54219e-05	0.000113991	7.74723e-05	2.48195e-12	0.000675656	0.000772282	0.00115566	0.000950082	0.000850491	0.0012282	0.00010342	0.000938728	9.07683	3.18219	7.34115e-05	1.66019	up	--	--	--	--	--	--	--	--	--	--	--	--	--
meta_1142	dcSAM	0.00185214	0.00178684	0.000589788	0.000891269	0.00155892	0.00289428	2.61182e-12	2.57542e-12	0.000449092	2.59317e-12	6.78243e-05	2.585e-12	0.00159554	8.61528e-05	0.0539961	-4.211	0.0053942	1.43595	down	C01137	Cysteine and methionine metabolism(ko00270);;Arginine and proline metabolism(ko00330);;Metabolic pathways(ko01100)	--	--	--	--	HMDB0000988	22365-13-5	Organic compounds	Nucleosides, nucleotides, and analogues	5'-deoxyribonucleosides	5'-deoxy-5'-thionucleosides	Microbe,Animals
meta_1146	6''-O-Acetylglycitin	8.74333e-05	2.23154e-05	0.000108511	7.49963e-05	4.98545e-05	5.99121e-05	1.08927e-05	3.70384e-07	2.69757e-12	2.23777e-09	1.02189e-05	2.25519e-05	6.71705e-05	7.33934e-06	0.109264	-3.19411	0.00365023	1.44635	down	--	--	--	--	--	--	HMDB0039489	134859-96-4	Organic compounds	Phenylpropanoids and polyketides	Isoflavonoids	Isoflavonoid O-glycosides	Animals
meta_1151	cerulenin	3.55515e-05	4.35962e-05	3.09429e-05	3.88524e-05	4.33865e-05	4.83074e-05	1.51503e-05	1.6105e-05	8.41979e-06	4.56476e-06	1.71221e-05	1.89702e-05	4.01062e-05	1.33887e-05	0.333831	-1.58281	1.62413e-05	1.62613	down	--	--	LMFA08010013	Fatty Acyls [FA]	Fatty amides [FA08]	Primary amides [FA0801]	--	--	--	--	--	--	--
meta_1158	octyl beta-1,6-D-galactofuranosyl-alpha-D-glucopyranoside	0.00335611	0.000832951	0.00640792	0.00543188	0.00391468	0.00879411	7.37195e-05	4.14532e-05	0.000123699	0.000104125	0.00023977	0.000103296	0.00478961	0.000114344	0.0238733	-5.38846	0.00864873	1.40553	down	--	--	--	--	--	--	--	--	--	--	--	--	--
meta_1160	25-Hydroxy-6,19-dihydro-6,19-ethanovitamin D3	3.13446e-05	2.84032e-05	2.47105e-12	1.97569e-05	1.13813e-05	9.30936e-06	0.000122219	3.13905e-05	0.000102273	0.000104466	5.89814e-05	9.65266e-05	1.66992e-05	8.5976e-05	5.14851	2.36415	0.0029376	1.46415	up	--	--	LMST03020673	Sterol Lipids [ST]	Secosteroids [ST03]	Vitamin D3 and derivatives [ST0302]	--	--	--	--	--	--	--
meta_1161	CDP	0.000553043	0.000872758	0.00057822	0.0011759	0.000530904	0.000396689	0.00207617	0.00283416	0.00240912	0.00154792	0.00195438	0.00187601	0.000684586	0.0021163	3.09135	1.62824	0.000132388	1.58582	up	C00112	Pyrimidine metabolism(ko00240);;Metabolic pathways(ko01100);;Nucleotide metabolism(ko01232);;Biosynthesis of cofactors(ko01240)	--	--	--	--	HMDB0001546	63-38-7	Organic compounds	Nucleosides, nucleotides, and analogues	Pyrimidine nucleotides	Pyrimidine ribonucleotides	Microbe,Animals
meta_1163	Tryptophyl-Glutamate	2.55999e-12	2.44723e-12	2.47105e-12	2.55314e-12	2.74356e-05	4.66254e-05	0.00616698	0.00192003	0.00238028	0.00217509	0.00188905	0.00488621	1.23435e-05	0.00323627	262.184	8.03444	0.00757726	1.42201	up	--	--	--	--	--	--	HMDB0029082	--	Organic compounds	Organic acids and derivatives	Carboxylic acids and derivatives	Amino acids, peptides, and analogues	Animals
meta_1165	Protopine	4.02796e-05	6.13482e-05	3.98849e-05	4.56039e-05	9.56179e-05	2.7554e-05	3.50996e-06	8.30294e-06	5.64084e-06	3.83252e-06	1.94283e-05	7.52504e-06	5.17148e-05	8.03992e-06	0.155467	-2.68532	0.00593869	1.40802	down	C05189	Metabolic pathways(ko01100)	--	--	--	--	HMDB0003920	130-86-9	Organic compounds	Alkaloids and derivatives	Protopine alkaloids	_	Animals,Plants
meta_1178	Orotidylic acid	0.000140926	0.000107574	4.51712e-05	0.000118154	7.58776e-05	5.30687e-05	0.000145225	0.000277636	0.000312789	0.000104239	0.000325646	0.000300949	9.01286e-05	0.000244414	2.71184	1.43927	0.0086317	1.35167	up	C01103	Pyrimidine metabolism(ko00240);;Metabolic pathways(ko01100);;Biosynthesis of cofactors(ko01240)	--	--	--	--	HMDB0000218	2149-82-8	Organic compounds	Nucleosides, nucleotides, and analogues	Pyrimidine nucleotides	Pyrimidine ribonucleotides	Microbe,Animals
meta_1184	.beta.-Cryptoxanthin	0.00445007	0.00170954	0.00180386	0.00310037	0.00193588	0.00617214	2.61182e-12	2.57542e-12	2.69757e-12	2.59317e-12	2.58905e-12	0.000609189	0.00319531	0.000101531	0.0317751	-4.97596	0.0080295	1.40117	down	--	--	--	--	--	--	--	--	--	--	--	--	--
meta_1187	Tolbutamide	4.77024e-05	0.000112087	4.47402e-05	6.42956e-05	9.70371e-05	6.90967e-05	2.28861e-05	5.69154e-06	2.69757e-12	2.59317e-12	1.96571e-05	1.06637e-05	7.24931e-05	9.8164e-06	0.135411	-2.88458	0.0014939	1.51414	down	C07148	--	--	--	--	--	HMDB0015256	64-77-7	Organic compounds	Benzenoids	Benzene and substituted derivatives	Benzenesulfonamides	Animals
meta_1188	Streptozocin	0.000108567	2.16969e-05	9.5577e-05	8.05225e-05	5.65813e-05	5.94483e-05	2.28051e-05	1.2247e-06	1.58441e-06	1.50241e-06	2.51208e-05	2.55342e-05	7.03989e-05	1.29619e-05	0.184121	-2.44127	0.00473847	1.38978	down	--	--	--	--	--	--	HMDB0258513	--	Organic compounds	Organic oxygen compounds	Organooxygen compounds	Carbohydrates and carbohydrate conjugates	Animals
meta_1209	Amygdalin	0.000281138	4.5272e-05	0.000305687	0.000153145	0.0002496	0.000190483	4.37136e-05	2.8952e-06	7.71155e-06	7.31993e-06	1.69799e-05	5.31524e-05	0.000204221	2.19621e-05	0.107541	-3.21704	0.00497	1.43325	down	C08325	--	--	--	--	--	HMDB0035030	29883-15-6	Organic compounds	Organic oxygen compounds	Organooxygen compounds	Carbohydrates and carbohydrate conjugates	Animals
meta_1216	alpha-D-glucose 1-methylene-phosphonate	0.00175346	0.00127761	0.000876065	0.000622666	0.00248992	0.00148925	0.000322713	0.000125267	7.80651e-05	9.87704e-05	0.000115145	0.000181426	0.00141816	0.000153564	0.108284	-3.20711	0.00527011	1.44512	down	--	--	--	--	--	--	--	--	--	--	--	--	--
meta_1232	2-octaprenyl-6-methoxyphenol	0.00482769	0.027146	0.0207894	0.0169802	0.0244678	0.0195508	0.0116579	0.00468899	0.0031427	0.00322285	0.00445898	0.00597177	0.0189603	0.00552387	0.291338	-1.77923	0.00655272	1.37311	down	--	--	--	--	--	--	--	--	--	--	--	--	--
meta_1239	3-dehydro-4-methylzymosterol	0.000322594	0.000427911	9.2155e-05	0.000162748	3.20278e-05	0.000178434	0.012593	0.00496257	0.00595058	0.00414724	0.00921059	0.00925089	0.000202645	0.00768581	37.9275	5.24517	0.0023084	1.53892	up	C15816	--	LMST01010167	Sterol Lipids [ST]	Sterols [ST01]	Cholesterol and derivatives [ST0101]	--	--	--	--	--	--	--
meta_1273	L-Ascorbate 6-phosphate	0.000484686	0.00116471	0.000634668	0.0011199	0.00040875	0.000517039	0.00163532	0.00286692	0.00278504	0.00177365	0.00234992	0.0018519	0.000721626	0.00221046	3.06316	1.61502	0.000346523	1.54175	up	--	--	--	--	--	--	--	--	--	--	--	--	--
meta_1291	Diethanolamine	0.000101396	0.000116003	0.000112547	0.000162528	6.014e-05	0.000105336	4.3881e-05	6.19847e-05	3.8473e-05	3.10275e-05	2.80454e-05	5.65814e-05	0.000109658	4.33321e-05	0.395156	-1.33951	0.00289474	1.44198	down	C06772	Glycerophospholipid metabolism(ko00564)	--	--	--	--	HMDB0004437	111-42-2	Organic compounds	Organic nitrogen compounds	Organonitrogen compounds	Amines	Animals
meta_1295	Gamma-Glutamylcysteine	0.00016804	0.000152712	0.000177925	9.59272e-05	5.61882e-05	0.000164621	0.002239	0.00135887	0.00120212	0.00148818	0.00105827	0.0020209	0.000135902	0.00156122	11.4878	3.52204	0.000643256	1.61586	up	C00669	Glutathione metabolism(ko00480);;Metabolic pathways(ko01100);;Biosynthesis of cofactors(ko01240);;Ferroptosis(ko04216)	--	--	--	--	HMDB0001049	636-58-8	Organic compounds	Organic acids and derivatives	Carboxylic acids and derivatives	Amino acids, peptides, and analogues	Microbe,Animals
meta_1299	Ethylcinnamate	8.3764e-05	0.000131098	9.41887e-05	7.90217e-05	0.000108986	8.13126e-05	4.28215e-05	4.46649e-05	1.36129e-05	2.64321e-05	2.95679e-05	2.27878e-05	9.63952e-05	2.99812e-05	0.311024	-1.6849	0.000116312	1.6038	down	--	--	--	--	--	--	--	--	--	--	--	--	--
meta_1305	7,8-Diaminononanoate	2.10706e-05	3.95508e-05	3.06939e-05	6.31604e-05	3.99196e-05	1.99053e-05	0.000123715	7.28276e-05	5.68016e-05	6.25388e-05	6.68419e-05	0.000101223	3.57168e-05	8.0658e-05	2.25827	1.17522	0.00670892	1.32483	up	C01037	Biotin metabolism(ko00780);;Metabolic pathways(ko01100);;Biosynthesis of cofactors(ko01240)	LMFA01100062	Fatty Acyls [FA]	Fatty Acids and Conjugates [FA01]	Amino fatty acids [FA0110]	HMDB0304236	--	Organic compounds	Lipids and lipid-like molecules	Fatty Acyls	Fatty acids and conjugates	Microbe,Animals
meta_1318	Leukotriene F4	0.0283311	0.0146708	0.0189542	0.0311277	0.0192615	0.0338424	0.00907988	0.00792596	0.00586485	0.00508468	0.0178786	0.007469	0.0243646	0.00888383	0.36462	-1.45553	0.00286901	1.40074	down	C06462	Arachidonic acid metabolism(ko00590);;Metabolic pathways(ko01100)	LMFA03020009	Fatty Acyls [FA]	Eicosanoids [FA03]	Leukotrienes [FA0302]	HMDB0006465	--	Organic compounds	Lipids and lipid-like molecules	Fatty Acyls	Eicosanoids	Animals
meta_1321	3-(3-Hydroxyphenyl)propanoic acid	0.000431934	0.000827434	0.000274116	0.000569434	0.000528151	0.00111362	8.12233e-05	5.25259e-05	0.000163063	9.18353e-07	4.04528e-06	0.000413722	0.000624115	0.00011925	0.19107	-2.38783	0.00725428	1.32852	down	C11457	Phenylalanine metabolism(ko00360);;Metabolic pathways(ko01100)	--	--	--	--	HMDB0000375	621-54-5	Organic compounds	Phenylpropanoids and polyketides	Phenylpropanoic acids	_	Animals
meta_1326	(2R,3R)-2,3-Dihydroxy-3-methylpentanoate	5.39641e-05	2.64177e-05	4.38403e-05	2.6547e-05	3.50986e-05	2.93258e-05	1.91343e-05	7.90572e-06	3.28735e-06	1.13724e-06	2.26423e-05	8.73027e-06	3.58656e-05	1.04729e-05	0.292003	-1.77594	0.00144845	1.42644	down	C06007	Valine, leucine and isoleucine biosynthesis(ko00290);;Metabolic pathways(ko01100);;2-Oxocarboxylic acid metabolism(ko01210);;Biosynthesis of amino acids(ko01230)	LMFA01050452	Fatty Acyls [FA]	Fatty Acids and Conjugates [FA01]	Hydroxy fatty acids [FA0105]	HMDB0012140	562-43-6	Organic compounds	Lipids and lipid-like molecules	Fatty Acyls	Fatty acids and conjugates	Microbe,Animals
meta_1331	Cinnavalininate	0.000789608	0.000372998	0.000384963	0.00030125	0.000341778	0.000878108	0.00492932	0.00329438	0.00281882	0.00241493	0.00241921	0.00364329	0.000511451	0.00325333	6.36097	2.66925	0.00061234	1.59274	up	C05640	Tryptophan metabolism(ko00380);;Metabolic pathways(ko01100)	--	--	--	--	HMDB0004078	--	Organic compounds	Organoheterocyclic compounds	Benzoxazines	Phenoxazines	Animals
meta_1335	Glyceric acid	0.0832108	0.0397875	0.105728	0.0506095	0.106514	0.0503638	0.00108933	0.00396563	0.0122527	0.00318705	0.0164396	0.00106132	0.0727023	0.00633261	0.0871033	-3.52113	0.00233576	1.5062	down	C00258	Pentose phosphate pathway(ko00030);;Glycine, serine and threonine metabolism(ko00260);;Glycerolipid metabolism(ko00561);;Glyoxylate and dicarboxylate metabolism(ko00630);;Metabolic pathways(ko01100);;Carbon metabolism(ko01200)	--	--	--	--	HMDB0000139	473-81-4	Organic compounds	Organic oxygen compounds	Organooxygen compounds	Carbohydrates and carbohydrate conjugates	Microbe,Animals
meta_1353	Mevalonic acid-5P	0.126573	0.0904979	0.132872	0.0848072	0.216029	0.117682	0.00302417	0.00724343	0.023583	0.00954266	0.0144817	0.00618664	0.128077	0.0106769	0.0833634	-3.58444	0.0015442	1.54979	down	C01107	Terpenoid backbone biosynthesis(ko00900);;Metabolic pathways(ko01100)	LMFA01050415	Fatty Acyls [FA]	Fatty Acids and Conjugates [FA01]	Hydroxy fatty acids [FA0105]	HMDB0001343	73566-35-5	Organic compounds	Organic acids and derivatives	Organic phosphoric acids and derivatives	Phosphate esters	Microbe,Animals
meta_1354	Pyruvaldehyde	0.000624155	0.000640102	0.000510112	0.000725304	0.000458583	0.000613234	0.00088053	0.00174422	0.00115895	0.00132917	0.00157752	0.00112645	0.000595248	0.00130281	2.18868	1.13006	0.00203107	1.49818	up	C00546	Glycine, serine and threonine metabolism(ko00260);;Pyruvate metabolism(ko00620);;Propanoate metabolism(ko00640);;Metabolic pathways(ko01100);;Diabetic cardiomyopathy(ko05415)	--	--	--	--	HMDB0001167	78-98-8	Organic compounds	Organic oxygen compounds	Organooxygen compounds	Carbonyl compounds	Microbe,Animals,Plants
meta_1355	Deoxyuridine	4.88153e-05	7.66596e-05	4.39977e-05	2.56482e-05	7.51955e-05	4.42255e-05	1.62951e-05	2.57542e-12	2.69757e-12	1.39456e-06	2.39201e-06	6.50966e-06	5.24236e-05	4.43189e-06	0.08454	-3.56422	0.0013368	1.53387	down	--	--	--	--	--	--	--	--	--	--	--	--	--
meta_1356	Misoprostol (free acid)	8.30163e-06	3.04298e-05	5.31701e-06	5.48714e-07	2.10865e-05	6.0636e-06	0.000134514	0.000158493	0.000149518	8.56485e-05	2.73987e-05	0.000132275	1.19579e-05	0.000114641	9.58708	3.26109	0.00327226	1.48264	up	--	--	--	--	--	--	--	--	--	--	--	--	--
meta_1359	Echinacoside	0.000164302	0.000268442	0.000148515	0.000117764	0.000288522	0.000156775	1.71435e-05	2.57542e-12	2.69757e-12	2.59317e-12	3.83153e-05	2.11853e-05	0.00019072	1.2774e-05	0.0669779	-3.90017	0.00124914	1.55693	down	--	--	--	--	--	--	HMDB0251686	--	Organic compounds	Organic oxygen compounds	Organooxygen compounds	Carbohydrates and carbohydrate conjugates	Animals
meta_1367	Histidinyl-Lysine	6.58806e-05	5.32011e-05	0.000125994	5.63013e-05	0.000101567	8.26016e-05	1.56188e-05	1.3517e-05	5.52816e-06	3.94875e-06	4.98482e-06	1.17485e-05	8.09242e-05	9.22433e-06	0.113987	-3.13306	0.001419	1.56001	down	--	--	--	--	--	--	HMDB0028890	37700-85-9	Organic compounds	Organic acids and derivatives	Carboxylic acids and derivatives	Amino acids, peptides, and analogues	Animals
meta_1370	9(S)-HODE	3.84104e-05	5.30822e-05	6.61759e-05	5.49198e-05	3.88425e-05	5.52795e-05	1.99517e-05	2.50083e-05	5.57183e-06	1.45659e-05	1.50744e-05	8.90541e-06	5.11184e-05	1.48462e-05	0.290429	-1.78374	8.35143e-05	1.60879	down	C14767	Linoleic acid metabolism(ko00591);;PPAR signaling pathway(ko03320)	LMFA02000188	Fatty Acyls [FA]	Octadecanoids [FA02]	Other Octadecanoids [FA0200]	HMDB0004670	73543-67-6	Organic compounds	Lipids and lipid-like molecules	Fatty Acyls	Lineolic acids and derivatives	Animals
meta_1373	Coniine	0.000390413	0.000125411	0.00024669	0.000199272	7.61153e-05	2.48195e-12	0.00139267	0.00164031	0.00438407	0.00284918	0.00347988	0.00269201	0.000172984	0.00273969	15.8378	3.9853	0.00234761	1.53495	up	C06523	--	--	--	--	--	HMDB0030285	458-88-8	Organic compounds	Alkaloids and derivatives	_	_	Animals
meta_1380	pyrithiamine phosphate	0.000464423	0.000451682	0.000319942	0.000215069	0.000695386	0.000320979	0.000104291	1.00751e-05	5.89956e-06	3.66564e-06	4.10806e-05	6.06561e-05	0.000411247	3.76114e-05	0.091457	-3.45076	0.00227502	1.50499	down	--	--	--	--	--	--	--	--	--	--	--	--	--
meta_1382	Uric acid	0.000157088	0.00019651	0.000162206	0.00021669	2.54955e-12	7.86263e-05	0.000450325	0.000621984	0.000458929	0.000543515	0.000332036	0.000467466	0.000135187	0.000479043	3.54356	1.8252	6.78476e-05	1.58101	up	C00366	Purine metabolism(ko00230);;Metabolic pathways(ko01100);;Bile secretion(ko04976)	--	--	--	--	HMDB0000289	69-93-2	Organic compounds	Organoheterocyclic compounds	Imidazopyrimidines	Purines and purine derivatives	Microbe,Animals,Plants
meta_1386	bacimethrin	0.00194229	0.000649178	0.00160281	0.00134998	0.00125444	0.00111639	0.000794324	0.000555562	0.000294696	0.00031414	0.000647771	0.000706213	0.00131918	0.000552118	0.41853	-1.2566	0.00593028	1.34991	down	--	--	--	--	--	--	--	--	--	--	--	--	--
meta_1387	6''-O-Acetylgenistin	3.82833e-05	5.54567e-05	4.68714e-05	2.96679e-05	5.42639e-05	4.94946e-05	4.30124e-06	2.57542e-12	2.69757e-12	2.59317e-12	2.58905e-12	2.16761e-06	4.5673e-05	1.07814e-06	0.0236057	-5.40472	8.05896e-05	1.68971	down	--	--	--	--	--	--	HMDB0029528	73566-30-0	Organic compounds	Phenylpropanoids and polyketides	Isoflavonoids	Isoflavonoid O-glycosides	Animals
