# Supplementary material for: Synergistic Responses of Tibetan Sheep Rumen Microbiota, Metabolites, and the Host to the Plateau Environment
Source: Int J Mol Sci. 2023 Oct 3;24(19):14856. doi: 10.3390/ijms241914856 (PMC10573510; doi:10.3390/ijms241914856)
Supplement: Supplementary file 1 [file ijms-24-14856-s001.zip › Data S3 Rumen epithelium differentially expressed genes.xlsx]

## Sheet: Sheet1
#ID	MA1	MA2	MA3	MA4	MA5	LA1	LA2	LA3	LA4	LA5	HA1	HA2	HA3	HA4	HA5
gene-ACADS	199.796	218.186	175.793	285.86	149.016	217.896	216.081	124.693	219.824	155.023	192.605	97.1188	119.736	87.1787	135.811
gene-ERMP1	23.2595	28.3333	21.8748	32.3547	17.1201	35.1749	23.0418	17.1805	28.2342	40.1281	28.9069	12.9357	16.0699	22.5118	14.8372
gene-NPPC	0.200226	0.621749	1.03333	0.242709	0.735466	0.071993	0.396189	0.72464	0.248919	0.118354	0.27435	0.460335	1.99424	1.23956	0.456439
gene-GSTA1	14.3137	6.6509	36.1526	47.7521	7.09652	183.875	76.5399	5.90863	2.42016	74.0806	61.4768	82.9996	27.8515	68.9646	0.974878
gene-SARM1	2.24579	2.41853	1.93354	2.00094	1.85373	1.91394	1.99275	1.38825	2.11331	2.32362	4.67517	3.82307	2.60191	5.58273	2.00807
gene-MARCH1	1.14167	1.36006	1.56154	1.78664	1.37675	1.55054	1.44156	1.01817	1.04863	2.43892	2.67837	3.06363	1.27644	3.51124	1.41729
gene-FAM162A	226.98	220.629	187.702	240.127	155.099	245.971	196.089	122.709	194.194	332.254	193.754	168.518	121.47	144.213	111.437
gene-XCR1	0.379485	0.658116	0.284667	0.865486	0.171552	0.547978	0.158731	0.162417	0.384661	0.644381	1.16848	1.20002	0.831656	3.09783	0.244905
Ovis_aries_newGene_9671	10.4449	11.9735	6.94591	11.1516	6.29828	10.9761	10.477	7.04447	11.9951	25.0678	25.5968	36.1916	11.0538	21.557	7.12484
gene-MTHFD2	4.23077	4.40429	4.18311	3.61811	2.63076	2.55377	5.37345	6.69714	5.44988	8.92501	4.91804	12.1715	4.55504	10.7266	3.90572
gene-LOC101115315	6.39219	4.94202	4.09081	6.23818	3.37478	5.52505	5.00614	1.93718	4.26736	2.52954	4.66282	2.79615	3.5683	3.37695	2.74895
Ovis_aries_newGene_5160	0.560407	1.0682	0.639243	0.645217	0.411866	0.568285	0.255361	0.353769	0.267095	0.300752	0.774636	0.231324	0.563097	0.498264	0.348141
gene-SH3D21	7.24065	12.3542	10.0821	13.7851	4.90529	9.33669	17.5404	6.38684	17.8943	9.24798	11.2023	2.71938	6.72973	3.78223	6.73114
gene-FAM83C	14.171	11.2197	11.2462	13.7686	11.0993	16.2993	17.3912	6.02458	18.1193	14.8924	17.1976	5.91463	7.83035	10.9936	8.11626
Ovis_aries_newGene_1669	1.90664	5.5201	4.50339	2.01059	2.46293	1.96266	1.66937	1.04809	1.96216	1.43208	2.45759	1.95374	1.82968	1.49176	4.16265
gene-POLE2	0.686714	1.16216	0.564267	0.752979	0.971209	0.971685	0.956269	0.736677	0.911601	3.33383	2.16898	2.49666	0.904855	1.91555	0.618381
gene-CRIP2	126.439	109.938	109.124	105.415	101.721	97.7815	99.0686	86.5314	87.8584	107.135	69.5069	70.3424	83.4012	68.9233	80.392
gene-CRIP1	40.45	40.7747	21.1168	31.1745	27.7193	25.2192	20.2307	14.9699	13.0541	25.1748	21.2384	28.0543	12.7139	20.2806	14.648
gene-THSD7B	0.171868	0.59307	0.228311	0.103613	0.570263	0.081175	0.743731	0.77285	0.514385	0.504703	0.962017	1.21964	0.603429	0.67837	0.938436
gene-SUGCT	0.565989	0.719501	0.795247	1.20655	0.690824	0.515647	0.524736	0.534177	0.802774	0.57238	0.604687	0.393791	0.694891	0.189866	0.512073
gene-LOC101119869	1.69893	2.37348	10.7249	8.01768	1.59854	2.589	2.01882	2.31732	6.8279	0.719711	1.48516	2.78832	2.35735	1.43317	1.47131
gene-XG	10.6362	9.54797	12.2745	8.7147	15.3892	9.07469	10.8147	16.0784	12.7589	8.96483	16.5525	12.4301	24.4123	20.2405	18.0601
gene-TACC3	3.58398	4.7548	1.94394	3.97711	2.08861	5.16673	4.20883	2.48555	3.20516	9.80282	5.82184	7.04287	4.03507	9.35117	2.81883
gene-FAM184B	0.592557	0.976908	0.848577	0.651438	0.53737	1.11828	0.662008	1.06429	1.11068	0.622158	0.504912	0.587167	0.448412	0.505467	0.665939
gene-ANO9	4.83923	6.25326	5.04354	7.80991	4.98745	5.67448	4.10346	2.43617	5.99769	5.60676	5.8911	1.81987	4.10038	3.7601	2.34333
gene-TTC9C	4.89829	4.15154	5.95482	3.91452	4.9909	4.5687	5.51203	5.11345	4.2553	6.32291	7.61067	9.85485	6.79553	7.24718	6.41183
gene-LY6D	60.0084	210.859	112.68	54.1759	81.2105	79.7958	47.2546	11.2115	72.9861	163.294	44.5655	29.0899	13.3448	51.5503	33.988
gene-LOC105607811	2.34458	2.84225	2.85522	1.60008	1.17203	1.87677	2.0208	2.4069	2.68043	3.21068	1.70042	1.28034	1.58272	1.51494	1.91626
gene-FABP3	7.42415	14.2285	8.02189	5.36077	7.04659	2.52813	5.40484	4.27527	6.82803	6.02657	4.32533	7.16732	6.51577	4.5004	7.74846
gene-LOC114117259	4.34565	58.3622	8.79917	52.0595	4.18573	6.4376	7.39302	5.7335	6.68417	7.68207	7.55622	17.3887	6.89936	21.3365	9.12107
Ovis_aries_newGene_715	33.7953	0	9.43583	109.933	69.1773	49.2155	0	25.8303	47.3533	16.5826	176.889	106.459	61.3173	44.7885	68.9526
gene-EBF2	0.812414	0.624365	0.952709	0.17474	0.774189	0.146206	0.27889	0.458035	0.125341	0.459427	0.246621	0.528603	0.441887	0.3115	0.265088
gene-PYGM	17.3829	15.3625	6.89337	7.80989	17.2113	6.12503	16.5428	16.299	8.68524	8.18162	4.9071	9.56865	9.5046	6.96268	11.502
gene-NOXA1	4.78319	5.41667	6.60075	7.20819	3.45269	6.74085	5.99918	2.79668	6.35667	4.96397	6.68853	1.78539	2.64445	2.17412	4.06754
gene-PON3	0.307025	2.18806	0.269387	2.69589	1.64644	1.60242	0.363082	2.13855	1.18334	1.25358	0.024421	0.283924	0.46325	0.040238	0.67458
gene-INSIG1	23.0991	17.6185	16.0651	35.127	17.3549	9.51041	21.8103	13.0494	22.2531	20.4407	19.8532	12.3791	9.36454	7.98527	12.8159
gene-CXCR5	0.130407	0.188285	0.128612	0.198758	0.171096	0.11358	0.128767	0.297686	0.070481	0.126024	0.245141	0.401792	0.256419	0.448481	0.338012
gene-CXCR2	0.452273	1.15052	0.646063	0.484997	0.424709	2.2929	0.513815	0.705944	1.15065	1.61695	3.00317	2.11123	0.498679	2.52784	0.454821
gene-LOC114118433	1.52085	1.64614	0.755772	3.25042	1.0299	1.57668	1.31761	0.36864	1.1006	0.224875	3.36913	1.45772	3.80242	4.36131	1.06554
gene-SCD	11.5982	4.2339	4.3226	3.50628	10.7338	3.50105	5.25132	4.74664	3.39994	9.4903	5.21011	3.97422	3.28185	4.99462	2.32982
gene-C5AR1	4.17737	6.56522	7.43057	2.55167	4.90345	3.43808	2.60359	3.29691	2.28744	4.27343	4.84122	7.05304	5.54411	7.08416	4.27388
gene-C5AR2	2.27313	3.58372	3.18982	3.54575	2.08962	2.10866	2.84275	1.55975	2.27839	2.07638	3.05509	4.71844	3.18659	4.36333	3.12252
gene-CD300LB	1.60528	3.33717	3.13426	5.10776	2.05762	3.15651	3.54085	3.9114	6.3138	2.80684	1.9262	0.945503	1.75813	1.89289	1.23289
gene-ADD2	1.20946	2.1952	1.34118	1.0779	2.71433	0.515033	2.51123	2.82922	1.30411	0.442768	0.324864	0.753099	1.2714	1.26926	0.284925
gene-GDNF	0.991459	0.249015	0.568766	0.232701	0.59085	0.234922	0.306449	0.391757	0.191588	0.431164	0.6029	0.659897	0.740768	0.616757	0.664037
Ovis_aries_newGene_8713	46.0506	265.886	186.336	64.6928	54.2781	77.775	46.9588	83.5675	62.3669	54.6395	84.2702	79.7061	45.0128	70.3399	54.977
gene-BST1	11.0448	6.46024	9.03933	3.75308	2.58245	0.23631	4.0955	6.5265	0.372915	6.75844	11.7142	6.05196	5.47591	11.2133	10.2797
gene-PRKCG	0.797505	0.458238	0.330713	0.609048	0.150663	0.156815	0.338503	0.20792	0.342492	0.536366	0.326154	0.109633	0.173756	0.210418	0.091026
gene-CENPW	0.7407	1.25894	0.617365	1.43942	0.502751	2.02387	0.819072	0.997223	1.08641	3.55725	1.98313	3.5087	1.29345	2.79919	1.10846
gene-CENPA	3.7502	5.23842	1.23563	4.54485	2.41364	7.1933	4.73291	3.00399	4.01925	17.4259	5.60848	9.13232	5.09144	8.15124	3.21266
gene-CENPM	1.10475	1.29637	1.0866	1.04183	1.33556	1.47235	1.59444	1.59664	1.21099	2.53179	1.47852	2.59153	2.34296	3.25864	1.82472
gene-CLDN23	1.00448	1.98239	0.886199	4.94134	1.23468	6.91212	4.95475	1.57605	4.29501	2.00719	2.02042	1.10761	2.46685	3.13984	1.55493
gene-TAP2	17.5847	17.4487	16.2027	15.5329	14.779	21.5913	12.6827	14.8617	13.7388	22.0558	20.6847	32.1291	18.2312	42.8298	16.1419
gene-LOC114115866	3.07404	5.96526	3.10856	7.29291	3.25465	7.9243	8.12653	5.32833	7.76196	6.15269	14.9868	7.06562	7.32	10.6678	6.23258
gene-NEIL2	24.8377	23.6885	21.6573	23.9786	22.3828	26.1746	17.8056	18.4707	18.8335	19.3443	10.2315	10.7493	18.5095	8.87618	7.14958
gene-PHGDH	5.93081	5.50165	3.70824	7.8373	8.91955	9.27204	6.68767	8.29016	8.26017	16.8522	8.69939	8.77772	4.52454	11.1655	4.02001
gene-LOC114115282	59.3238	110.34	83.407	149.539	74.8283	101.877	100.791	75.9985	108.419	1.91989	54.4701	54.4272	50.9819	65.5855	53.2759
gene-LOC114115283	11.9103	21.5342	8.967	31.5732	18.7941	30.8902	22.5946	15.9321	19.2761	1.01448	13.6768	5.78125	13.7207	9.07731	17.1063
gene-LOC114115286	3.51973	2.64212	3.30866	2.6585	2.03255	2.05595	2.64048	2.30173	2.67003	3.63275	3.98942	10.1371	6.12376	5.52063	3.63916
gene-DGAT1	26.3469	26.2009	20.3569	23.8883	12.6701	20.2249	14.8133	12.8572	18.698	25.6258	17.983	11.1321	9.76119	11.0106	10.9985
Ovis_aries_newGene_11046	6.33552	7.45433	14.1337	3.88163	8.16005	5.20803	5.16874	8.16395	6.07542	5.08817	10.5512	10.7188	14.3577	8.57777	15.6005
gene-SGO1	0.620469	0.802637	0.348333	0.684395	0.459793	0.869865	0.663347	0.308128	0.837169	1.96866	0.943419	1.61492	0.760427	1.50452	0.623208
gene-LOC101111178	284.019	304.806	188.495	374.932	378.394	299.975	183.591	127.587	208.226	484.054	206.661	204.877	123.509	297.028	87.3657
gene-PTPRCAP	3.6686	3.11659	3.06686	6.18186	2.53164	4.32148	3.11415	3.34952	3.74368	6.88209	11.2392	16.4699	4.80948	14.3833	4.71944
gene-MILR1	1.61491	1.55195	2.21149	1.03829	1.22935	2.08528	1.11232	1.2812	1.65365	2.2052	3.76603	4.33337	2.35241	4.77997	1.27505
gene-PRAG1	1.72944	2.07145	1.67366	2.13864	1.3605	2.59836	2.7724	2.07692	2.71976	2.55701	3.05987	3.24701	2.0164	4.19223	2.73678
gene-ALPK2	0.341716	0.40522	2.09427	0.124511	0.364628	0.189628	0.314519	0.455158	0.323451	0.14981	0.120404	0.496431	0.715908	0.772244	1.83733
gene-MYO7A	0.158958	0.139647	0.275765	0.058152	0.153435	0.110192	0.077801	0.179618	0.0827	0.136168	0.218157	0.239568	0.268768	0.244095	0.209111
gene-LOC101103238	7.87997	6.22624	2.0553	6.09259	2.74857	23.5138	6.95893	3.83228	4.1557	19.5935	20.5016	22.8632	2.67661	12.3583	6.0295
gene-PLXNA3	3.16601	3.47686	2.78724	2.70537	2.20622	2.02766	3.10321	1.93787	2.68748	2.89203	3.10034	1.42917	1.64465	1.6787	2.06232
gene-TCAF2	3.25241	2.65941	2.71914	1.74132	2.16168	2.84188	1.36627	1.97521	1.67464	5.33526	4.35543	7.26405	2.31921	3.12569	3.4329
gene-LOC101109492	11.4855	12.7916	0.499908	7.04014	37.5075	3.14569	48.0555	5.2737	126.522	3.58482	1.47009	3.18259	8.81011	25.7214	0.878765
gene-LOC101107420	0.304798	1.37811	0.625076	0.745315	0.441309	1.77897	0.328857	0.531385	1.20824	2.85822	2.00451	2.98218	3.00372	4.46969	1.67127
Ovis_aries_newGene_6984	0.177405	0.997126	0.443789	1.05467	0.395488	0.731642	0.5662	0.399157	0.631405	0.574775	0.4928	0.166723	0.449259	0.327899	0.415264
Ovis_aries_newGene_7586	4.92305	5.1263	3.74011	5.92982	3.17711	3.29554	2.97676	0.856407	2.8425	3.76064	0.692807	0.608963	1.06242	0.888938	1.40246
gene-CD74	258.898	324.139	289.857	455.735	249.149	462.095	259.838	229.486	357.606	526.82	593.002	593.405	370.883	889.119	339.005
gene-C1R	52.3137	60.0412	51.7863	65.0087	45.473	82.0795	55.9805	56.9561	64.2874	107.058	124.587	164.407	104.669	172.777	104.904
gene-C1S	59.2699	61.3706	47.6892	62.962	46.2678	96.0415	51.6091	50.0803	61.3248	109.429	107.723	135.865	78.1378	137.424	86.9787
gene-XDH	0.63936	3.76189	0.477051	1.81058	1.31626	3.06259	1.20224	0.539087	0.85187	8.52904	3.98971	5.47308	1.91596	9.39618	0.955236
gene-GNG11	186.735	242.674	271.71	125.566	365.973	74.433	151.373	329.384	96.1393	113.643	108.803	138.678	236.155	163.382	164.235
gene-LOC101121216	28.9386	69.5376	43.0201	31.5176	15.1094	271.676	50.6893	25.929	45.1585	362.643	139.456	213.17	74.0218	284.09	92.2722
Ovis_aries_newGene_6516	1.80299	3.65291	3.19342	1.44848	1.10815	2.57025	1.22514	1.59061	1.09716	1.39567	2.42561	0.949504	1.15503	0.941998	1.09408
gene-PRC1	2.95388	3.73904	1.35065	3.67333	3.03202	5.27564	4.02099	2.18072	4.33308	14.1134	4.71047	5.16825	3.51358	7.45801	2.50016
gene-DKKL1	6.10897	5.30643	4.07854	6.66091	2.70942	6.78455	6.26222	4.07967	4.41428	5.11467	3.1958	3.34027	2.8971	2.0697	2.8581
gene-ALDH1A1	209.763	266.32	231.379	403.133	226.748	283.935	326.75	156.296	336.452	349.236	196.242	112.43	179.581	129.913	116.04
gene-TFCP2L1	0.526881	0.60912	0.616632	1.24677	0.535643	0.560845	0.585424	0.224574	0.601989	0.408636	0.366436	0.190639	0.670899	0.576926	0.145993
gene-LOC101118024	3.69505	20.5714	5.2908	7.49867	4.95818	15.6878	2.39213	2.37915	3.20461	60.1541	32.2972	33.9206	4.33124	81.4363	2.14575
gene-LIMD2	3.14395	3.76056	3.21413	4.20807	1.68312	3.569	1.67502	1.21137	2.61431	4.60014	8.54083	11.7063	4.16569	11.9702	3.86101
gene-LOC114110673	3.03381	2.19204	7.36587	0.780989	7.30755	3.60189	1.58114	3.04952	2.2593	0.912415	1.98641	0.90109	0.552133	1.74222	1.14755
gene-GMIP	2.71515	3.23406	2.31869	3.4636	2.0666	2.78237	2.23999	1.68479	3.19989	3.88088	5.95862	5.94001	3.24604	8.28115	2.73794
gene-HSPB3	3.74895	6.06319	3.6846	1.31318	5.94875	0.834577	1.3919	2.63505	1.23064	0.44984	0.651694	2.116	2.21581	1.11685	2.48269
gene-HSPB6	322.712	213.109	153.557	132.702	358.539	84.8617	191.314	254.599	115.701	106.297	50.6928	117.56	148.395	115.902	149.617
gene-MBD3	17.3117	15.9983	19.0767	14.691	13.1942	19.545	18.0182	22.1751	17.5628	16.8228	21.5018	28.9645	23.0085	27.6855	25.5346
gene-GRIP2	0.311265	0.440573	0.379576	0.373689	0.345208	0.222479	0.145586	0.214194	0.170106	0.407135	0.248964	0.177024	0.338353	0.186242	0.171692
gene-LOC101113965	2.54646	0	0.198609	4.08028	0.141184	0.316873	0.080721	3.493	3.00268	16.5589	27.5809	34.6419	13.4014	17.0851	0.495589
gene-LOC105606076	0.093876	0.145977	0.052863	0.151749	0.080464	0.091841	0.119506	0.038297	0.082644	0.141047	0.086988	0.016702	0.054518	0.03452	0.029447
gene-CPEB3	1.4789	1.36095	2.05949	1.28692	1.2618	1.61542	1.68902	1.83735	1.51558	1.08952	1.1727	1.01494	1.16849	0.959499	0.991116
gene-LDB3	9.1798	4.6199	7.69059	2.39716	8.77673	1.08392	5.77492	10.5529	3.91337	3.64289	1.87332	2.2535	4.24599	2.08829	4.90101
Ovis_aries_newGene_2662	16.3673	14.8631	30.4409	19.9869	18.651	20.3003	18.1557	25.3265	19.7681	22.5241	37.8046	28.9298	36.4726	24.2485	38.2165
gene-RIMBP2	0.087871	0.065274	0.27486	0.057503	0.111151	0.055663	0.075305	0.192227	0.077306	0.05899	0.213237	0.186643	0.508961	0.193587	0.172024
gene-LOC105605766	2.18576	0.83086	1.80365	1.93481	1.9692	3.15357	1.57659	1.54173	0.942826	1.47543	2.38647	6.2476	2.25242	3.96292	2.20657
gene-ABCA6	2.88652	4.05055	4.38536	2.79617	4.14344	2.23012	3.48163	3.84868	2.38666	3.54167	4.50428	9.83608	4.7525	6.7185	5.57618
gene-RPS3	775.058	396.292	473.766	847.758	737.245	1192.11	417.735	431.673	797.118	414.937	441.758	489.126	389.133	435.847	450.452
Ovis_aries_newGene_6358	0.795971	0.952216	1.13779	1.08773	0.735936	0.970757	1.61376	1.291	2.57696	2.02241	1.38412	1.1166	1.16593	1.81945	1.32363
gene-LOC106990358	4.31143	2.45462	0.917112	1.06085	0.86427	0.274026	1.76897	0.052711	3.14184	4.52389	0.614193	0.369205	0.198496	0.155213	0.618184
gene-COL14A1	20.2727	20.731	16.2294	16.6743	27.1682	8.70769	15.038	23.931	13.5777	20.8707	23.3256	36.9955	45.9024	34.6152	34.3902
Ovis_aries_newGene_6825	1.03708	0.650691	1.68974	0.938024	1.89143	0.656865	1.45616	0.977284	0.816083	1.49558	0.167367	0.846628	0.583836	0.64549	0.586367
gene-NIPSNAP1	12.8752	14.286	9.63033	21.7336	8.79225	17.4744	13.0976	7.38741	12.3672	17.9422	10.6012	8.76967	6.77046	8.15524	6.95149
gene-NPM3	4.31658	5.82847	4.50243	5.44325	6.1472	9.21983	3.63534	4.44368	6.15079	10.8687	13.6129	16.8502	7.80499	13.397	6.0141
gene-ARHGAP9	0.615259	0.604199	0.609961	1.00725	0.647085	0.943082	0.490872	0.322352	0.579464	0.947473	1.58003	1.59706	0.713249	3.02789	0.543242
gene-IPCEF1	0.399067	1.10417	0.527221	0.785324	0.492181	0.670345	0.655272	0.283994	0.649617	0.771822	1.42958	1.96676	0.826445	1.71733	0.390614
gene-GPR37	2.35862	2.16866	2.31194	0.610842	3.17972	0.860741	1.6697	2.97648	0.839052	1.06547	0.9794	0.75728	0.429007	0.658513	0.985745
gene-GPR35	0.345857	0.859804	0.66773	0.358531	1.23453	1.03467	0.62836	0.880498	0.692605	0.806183	1.9508	1.3058	0.950915	1.88213	0.81083
gene-LOC101110181	1.50796	0.709169	0.627121	0.50547	2.15422	8.48776	1.36684	0.677177	1.73786	1.52549	1.7019	3.37384	0.737671	4.61034	0.86584
gene-IVD	44.0183	45.5982	40.2997	41.3404	31.459	38.7729	42.362	28.6471	40.3167	39.9649	31.8933	19.046	24.0124	19.2794	20.0132
gene-APOLD1	15.7351	9.96399	12.6677	7.84187	9.76573	5.03009	3.66151	6.35836	5.21125	12.4209	14.0205	7.84148	8.85354	4.23567	8.27958
Ovis_aries_newGene_903	3.71243	4.22785	4.14918	3.1992	1.97122	2.02401	3.02143	1.82164	1.93593	6.94333	7.92584	6.81457	2.73446	7.56425	4.02409
gene-LOC101117325	3.93818	3.26142	2.16905	2.89052	1.66676	2.02723	2.90274	1.30783	2.69371	2.04759	1.968	1.22101	1.82383	1.82603	1.48841
gene-KLK12	19.7199	15.087	0.880489	4.65996	27.7422	6.94003	3.02775	0.082151	1.4704	21.9877	88.3502	3.8046	10.5719	26.2548	6.7758
gene-CXCL16	11.5253	17.7401	20.8857	16.3891	19.7733	15.5784	19.6467	15.0367	18.2805	16.4616	21.8197	27.8179	26.2743	37.5834	25.1887
gene-CXCL10	4.93942	4.87798	2.03519	1.17165	1.37462	5.80493	2.75563	2.80609	1.40436	8.8582	4.93357	21.0772	4.31069	12.0136	5.48762
gene-ELF5	10.2911	12.8477	7.87848	20.8086	12.0696	8.73944	9.09423	3.86356	6.69223	12.9528	12.5383	5.89302	11.2724	15.1659	5.50408
gene-FSTL3	12.3143	10.8519	13.2819	7.74857	8.96434	7.26593	6.13664	10.0616	7.20543	6.97098	9.60906	13.779	12.3343	14.6738	26.6119
gene-LOC101102969	1.17304	4.27039	1.74151	1.87047	0.794548	6.85354	2.93742	2.87325	1.3571	10.1337	143.627	104.467	10.1231	100.131	2.0944
gene-COL1A2	220.055	180.649	128.554	192.668	218.041	140.418	203.557	123.752	142.639	240.555	446.697	348.42	369.265	351.39	269.48
gene-ATP1A3	0.373456	0.084577	0.845303	0.064961	0.532863	0.192682	0.168856	0.268142	0.141636	0.143973	0.075985	0.599138	1.58258	0.400393	0.506237
gene-ECHS1	239.23	244.408	257.363	329.369	259.427	335.777	282.46	195.957	288.468	246.041	255.308	166.789	173.548	149.801	164.545
gene-SLC25A34	7.3291	10.1295	13.5261	19.198	6.60233	9.33566	10.8526	10.6818	19.3891	5.09218	6.79936	3.3503	9.08057	5.17618	7.56474
gene-CYP11A1	24.637	13.771	16.1828	7.31774	21.0101	5.02851	14.0417	15.8864	5.90682	9.39629	2.83944	4.1746	5.88817	6.03012	11.2017
gene-LY6E	9.35919	4.01427	3.48435	5.68916	3.47158	10.8173	3.95657	5.06874	6.11036	7.85072	9.87034	17.7083	8.26607	22.7179	7.11456
gene-LOC114109056	0.833573	0.953015	0.572436	0.710285	0.080545	0.448678	0	0	0.439786	0.120881	0.487919	0.204825	0.143611	0.441499	0.154536
gene-LOC114113917	1.53335	2.57345	3.16795	1.94075	3.71817	1.42886	1.80675	2.04535	1.93374	1.51231	4.07733	3.20833	2.35799	3.26263	2.6944
gene-MISP	0.205249	0.9591	0.095602	0.171193	0.101945	0.113213	0.395942	0.026986	0.28793	0.151404	0.14718	0.128024	0.13218	0.039484	0.032113
gene-CD164L2	2.49393	5.45473	4.70375	4.48224	4.20384	4.86092	3.91156	3.26677	4.39117	4.82008	3.53142	3.22271	2.73692	2.34089	3.14702
gene-C24H16orf54	1.77174	3.24406	1.86044	3.13196	2.01927	3.35077	1.78269	1.92832	2.22825	4.36836	3.73489	6.12431	2.54673	7.39328	2.6328
gene-SNTA1	2.27227	1.58124	1.79825	1.08924	1.95488	1.08828	1.59875	1.73768	1.30536	1.51755	1.16465	1.24441	1.14355	0.97028	1.34656
gene-LOC101119456	2.24956	2.46948	3.52831	1.80683	2.07291	3.60475	1.60506	5.38656	3.57889	5.32295	2.48388	4.51959	2.54088	3.28663	6.93248
gene-LOC114110327	57.5521	10.1322	16.3582	88.1798	10.4939	92.8343	68.0632	15.3014	81.3445	34.1549	28.4525	8.67998	39.979	445.178	462.012
gene-ESCO2	0.386368	0.466561	0.22964	0.636554	0.610089	1.22964	0.63774	0.30025	0.673116	2.59063	0.842099	1.35294	0.561145	1.54847	0.28982
gene-SDR16C5	15.6839	18.4567	17.9448	31.168	14.1102	33.5645	20.4106	15.6296	23.0186	22.4023	24.2917	11.2188	16.7191	8.71966	16.5484
gene-STK11IP	1.96482	2.64343	2.31338	2.49255	2.26536	2.20057	2.5682	1.93527	2.49632	2.44855	1.84361	1.41342	1.41906	2.05593	1.35972
gene-PCCB	37.8449	38.0995	33.51	43.9067	28.2159	41.448	45.6644	25.4986	37.3236	40.5196	31.1231	22.2121	21.292	19.2369	19.7859
gene-BDH2	11.0383	17.9032	21.2212	11.8037	18.1165	8.26645	21.6541	13.282	13.9741	16.1208	8.67794	11.0631	12.5584	6.00963	9.89581
gene-BDH1	104.877	132.923	113.361	162.742	75.1609	188.211	175.701	77.4934	141.338	146.356	107.386	53.9638	83.5786	49.4231	66.3133
Ovis_aries_newGene_9266	4.39886	3.54872	4.90496	3.76561	2.29771	6.59628	6.8128	3.31779	4.66881	6.16146	7.35158	2.89355	2.73018	2.51278	2.46683
gene-PSMB8	43.5249	38.143	41.9554	45.9925	37.3392	64.2236	30.7278	33.5688	35.4651	77.6708	67.8168	112.392	39.8387	154.558	40.4531
gene-PSMB9	21.571	22.9041	25.2242	25.6793	20.4021	34.4421	16.9811	17.0287	23.4006	59.7836	37.5248	70.6789	19.9646	99.219	26.095
gene-SIRPA	8.47852	8.62392	9.31255	6.84079	5.61096	10.6805	6.39036	7.33317	7.32652	10.9181	16.393	17.5997	7.82209	17.2192	10.4424
gene-PTPRN2	0.147238	0.170663	0.835921	0.105228	0.215669	0.208688	0.203545	0.41484	0.19463	0.338593	0.127699	0.343585	1.44045	0.505456	0.549126
gene-TRPV2	4.2457	4.86641	4.40243	4.79635	3.49296	4.2946	3.62538	2.92081	3.72604	4.31655	6.77864	8.8191	4.73062	8.72748	4.00827
gene-WNT10A	1.62765	1.32369	1.61509	1.28348	1.62743	1.1483	1.76702	0.35673	1.42372	1.67516	1.73166	0.360788	0.251033	0.699118	0.640437
gene-DNAJC4	10.5985	12.2677	12.6849	14.2065	16.0699	11.04	7.31651	11.8741	7.085	10.1678	8.00268	8.50473	10.3327	5.72899	7.86637
gene-C11H17orf113	0.231657	0.325926	0.526742	0.537927	0.450333	0.175647	0.366651	0.558914	0.324695	0.147825	0.250629	0.215596	0.280167	0.084804	0.198853
Ovis_aries_newGene_10151	12.51	4.30951	0.425779	25.9408	0.081475	0.876648	1.38894	0.416812	3.53218	12.8456	58.7765	28.7212	10.5643	69.469	4.00834
gene-DOK3	0.274977	0.230778	0.332666	0.402639	0.455741	0.779048	0.239796	0.280572	0.412808	0.80829	0.783937	0.832131	0.340706	1.19	0.58836
gene-LOC105606262	16.5968	10.194	10.2766	7.60637	14.733	7.13211	12.6191	9.0434	9.61353	6.73506	6.27495	6.3733	6.64121	5.61227	6.09588
gene-SELENBP1	530.71	588.313	378.269	844.277	340.37	763.242	675.71	418.607	682.991	550.516	454.872	178.943	348.75	227.096	369.841
gene-SRRM3	0.128156	0.135774	0.152982	0.275116	0.220804	0.358073	0.365871	0.261102	0.46813	0.330739	0.404912	0.214586	0.242949	0.344885	0.44065
gene-CHAC1	0.58751	0.871539	0.47156	0.186056	0.810218	0.551541	0.33689	1.06405	0.319367	0.361419	0.850741	1.12629	1.12506	2.75803	0.347784
gene-SELP	2.98186	2.47772	2.51911	1.26097	2.85845	3.84854	1.68822	2.30275	1.40119	4.30373	5.00531	25.472	1.91972	4.68351	2.99111
gene-SELL	0.346008	0.428077	0.128465	0.175743	0.224795	1.51135	0.294213	0.12809	0.170691	1.12055	1.48698	5.91308	0.610721	3.2193	0.336299
gene-LOC101121414	5.94716	8.19116	5.79882	4.98448	2.66399	8.72364	7.89347	3.32434	4.97342	12.8658	4.61754	4.43033	3.55595	8.18546	2.30176
gene-CARNS1	0.32311	0.537432	0.342306	0.124779	0.591419	0.11358	0.224116	0.671151	0.229177	0.11457	0.15565	0.221594	0.186051	0.084101	0.289629
gene-LOC101108745	37.1738	31.7371	15.9384	56.3588	24.4746	42.1454	29.3294	11.1513	40.7956	23.2895	19.4607	8.67656	16.6137	22.6867	15.9002
gene-LOC101110922	1.03205	1.73303	1.72389	1.83931	1.56444	1.35402	1.96817	0.910643	2.18124	1.4769	0.863805	1.41546	0.82727	0.536266	1.082
gene-LRRC3	2.9885	1.41676	1.41688	1.11593	2.71578	0.698998	1.17429	1.18641	0.88164	0.781502	0.468112	0.996153	1.12535	0.974155	1.04837
gene-CTLA4	0.598207	0.959403	0.668291	0.662092	0.050812	0.983784	0.544415	0.058408	0.05134	1.25067	1.39501	3.42117	0.310957	3.47625	0.629984
gene-PPCDC	6.43177	6.62745	6.41461	6.75484	3.54754	6.70932	7.33923	4.90695	6.51717	6.98423	7.02741	4.69938	4.06458	3.60381	3.318
gene-LOC101112990	1.67943	0.508833	0.767579	2.04527	1.9157	0.834734	1.20251	2.80938	0.642152	0.558877	1.36551	2.00887	5.27727	2.15785	2.76611
gene-CEP290	1.21766	1.0292	0.891939	0.813886	0.74562	0.372355	0.620598	0.721302	0.81469	1.37432	0.814843	0.625515	0.578112	0.501361	0.276532
gene-LOC105608705	2.2096	1.817	1.96239	2.9316	1.63601	1.96383	2.3267	1.32233	1.12202	2.21685	1.28383	2.09994	1.65969	0.547969	0.994413
gene-FCN3	1.08675	1.12826	0.858877	0.663964	1.05858	0.324383	0.816579	0.41897	0.277561	0.533549	0.260417	0.393673	0.495965	0.481413	0.494272
gene-MMP27	0.55632	0.32604	0.628924	0.843844	0.163091	1.16677	0.781705	0.853655	0.985548	1.0109	1.68858	0.724811	0.630639	0.796987	0.578366
gene-HINT1	195.793	44.4321	124.051	64.9053	36.3446	46.3526	177.582	89.9044	153.033	158.135	45.7546	41.4719	33.4395	33.7421	89.2868
gene-TDRD10	0.571824	0.909655	0.198556	0.661894	0.545209	1.75826	0.730593	0.438172	2.01231	1.76498	1.36505	0.633039	0.181362	0.638811	0.201122
gene-RBBP9	11.3898	13.3857	15.9056	12.9441	12.9764	11.6455	16.7348	18.5458	12.3702	8.00595	8.84783	7.41212	7.67593	5.533	17.07
gene-DLX4	2.2352	2.13279	1.59673	2.11435	0.705264	1.61896	1.29743	0.59118	1.43524	1.84736	1.14612	0.223881	0.195648	0.665216	0.468889
gene-RERG	4.61911	2.90773	3.58833	2.90361	5.42054	2.35891	2.97855	3.17058	2.42208	3.43734	2.93228	2.33635	2.84512	1.32499	2.27759
gene-LOC114108790	4.45451	4.56543	2.62833	4.57961	3.14019	4.58917	4.2259	1.40536	3.26308	2.1695	3.16241	2.19781	2.77654	2.94137	1.88679
gene-LOC101106374	7.38458	13.7325	65.6093	12.6586	16.3708	7.08822	8.29023	13.5586	4.26671	11.5899	11.9724	77.4014	5.37747	19.8504	32.6322
gene-FMNL1	3.99009	3.84517	3.56785	4.20646	2.69446	3.8566	3.15683	2.83872	3.75739	6.87827	7.52798	7.68609	3.29633	8.86576	3.96235
gene-DBN1	14.2882	6.70839	12.465	3.94402	6.65025	5.86372	5.38476	6.21072	3.56942	5.88568	7.24775	7.71266	9.02589	7.08235	8.43451
gene-PDCD1LG2	0.694579	1.05876	0.653582	0.917969	0.442931	1.74603	0.993771	0.851154	0.973201	2.43408	2.2203	2.70608	0.998611	3.04567	0.739385
gene-LOC114112644	25.6071	127.767	92.9207	37.5207	32.8684	43.9696	20.3968	42.9201	37.3043	28.3259	51.0255	47.151	24.3957	25.8981	28.6577
gene-TCAP	3.34649	6.35011	4.10588	3.33606	3.70843	2.72355	0.918984	6.89908	1.69147	1.76552	2.08113	1.51195	1.76475	1.20402	2.16024
Ovis_aries_newGene_5513	0.457351	0.913435	0.306675	0.731711	0.689634	0.622104	0.599751	0.528715	0.792694	0.889609	0.292349	0.083556	0.259162	0.818261	0.189247
gene-MADCAM1	1.95484	0.350302	0.963301	0.6029	0.740683	0.678957	0.428401	0.393296	1.02305	3.01589	5.23578	10.471	3.02319	5.42615	0.775856
gene-UGT1A1	42.697	59.3317	47.2321	87.4881	47.0271	91.858	83.1524	52.7219	101.397	66.6575	56.445	11.9897	37.1789	36.8942	41.1077
gene-UGT1A9	147.517	160.251	98.1229	255.855	109.328	176.978	164.569	96.0908	152.513	139.471	136.305	71.5563	113.699	84.9506	105.397
Ovis_aries_newGene_9731	3.59499	3.1991	6.08579	1.43045	5.29284	1.75822	3.61937	4.7447	3.3858	1.92947	1.66081	2.80778	2.56621	2.86192	3.08881
Ovis_aries_newGene_5531	2.88525	2.49553	1.99746	1.58195	1.45794	1.14969	1.50075	1.33234	1.39512	2.6615	1.83313	1.21016	1.27034	0.655498	0.877585
gene-IFI6	38.2897	21.5827	26.96	14.4523	79.0405	239.493	18.7967	13.5518	126.632	27.9175	40.8292	111.805	32.376	318.215	45.1213
gene-ANXA13	0.568576	0.596868	0.461201	0.657815	0.718488	0.300697	0.60811	0.721733	0.507597	0.358212	0.77844	0.906189	0.855819	1.21033	1.18827
gene-OCA2	1.3729	0.629911	0.945313	0.263886	0.935107	0.245341	0.727564	1.08728	0.689586	0.371476	0.652881	1.58997	1.3555	1.20068	1.55853
gene-SLURP1	11.2974	10.5261	14.4223	15.4121	16.0466	60.5459	14.6859	4.98942	36.186	13.4402	15.8055	6.74148	8.4535	7.98507	11.1028
gene-NTN4	3.15995	2.55288	4.38348	2.72639	3.68104	1.95023	1.93224	2.01099	1.95653	2.05495	2.15402	1.9503	1.89458	1.61667	2.51157
gene-EEF1A2	1.41402	2.27243	6.39503	1.15409	2.79949	1.4627	1.46858	2.96557	1.98499	1.25128	1.06963	3.80559	9.54561	2.43296	2.90885
gene-LOC105615767	28.2668	27.8409	31.7122	24.6904	19.1404	6.16616	34.3184	3.66945	20.4535	9.71912	11.5675	7.97397	21.2036	8.73965	6.32725
gene-KIAA2012	0.12623	0.125896	0.289333	0.101913	0.18027	0.139558	0.217885	0.252405	0.118916	0.218504	0.18863	0.241713	0.270116	1.38129	0.180446
gene-LOC101117129	10.7572	12.0519	6.6893	16.5084	8.81972	11.8408	10.7807	4.99021	7.88187	10.055	11.3702	5.84919	6.70966	7.27352	7.515
gene-KRT79	143.057	243.949	195.01	354.212	164.546	229.954	202.07	67.0005	270.643	229.933	180.855	143.855	69.5454	109.044	100.878
gene-SLC39A6	10.9238	9.83419	12.1895	8.16119	8.49979	8.20213	8.82416	11.0757	8.24484	8.92599	14.1269	18.2899	14.8715	14.1905	17.2483
gene-SLC39A8	1.08756	3.01745	0.947666	1.33341	1.17447	1.11996	1.24479	1.05263	1.24075	0.558945	11.0336	3.57635	1.46189	1.20413	1.78463
gene-LOC101118495	2.47925	2.33344	2.22806	1.1314	1.8536	0.59741	1.84388	2.2132	1.30492	0.836198	0.833231	1.38294	1.26629	0.869806	1.28263
gene-PRKCQ	0.534022	0.366186	0.333176	0.590193	0.252321	0.399726	0.286937	0.274771	0.271927	0.746426	0.874734	1.67978	0.615264	1.33284	0.457392
gene-NECAB3	1.1371	1.0764	1.45973	1.26138	1.14253	1.09996	0.792496	1.2107	0.402323	1.04251	0.763071	1.04924	0.617038	0.625425	0.777456
gene-CTPS1	9.51356	3.98584	5.54193	3.06217	5.63241	2.81549	4.83693	4.78738	2.65262	4.33122	4.62192	9.06601	5.45055	7.67079	10.9309
gene-CCDC24	4.68615	4.23646	3.39278	3.87892	1.94371	3.23516	3.24738	1.23363	3.47343	4.73109	3.51417	1.33387	1.17211	1.0185	1.37463
gene-MCCD1	0.282299	0.503433	0.276949	0.694157	0.557894	1.00494	0.885741	0.351914	0.907562	0.36497	0.988622	0.509547	1.04627	0.84886	0.834971
gene-AFMID	0.973121	0.419685	0.713093	0.919666	0.338611	1.15525	1.26847	0.74042	1.0056	2.01616	0.432923	0.818154	0.640861	0.652693	0.860298
Ovis_aries_newGene_8349	1.35108	1.37393	1.64948	1.02463	0.771765	0.970881	1.12572	1.35184	1.57412	1.03784	0.788819	0.54196	0.985434	0.66772	0.843541
Ovis_aries_newGene_8348	0.786921	0.529434	0.717141	0.256976	0.967064	0.204528	0.605993	0.206403	1.01331	0.26795	0.714074	0.213056	0.204109	0.164705	0.19968
Ovis_aries_newGene_8697	2.08694	1.04332	1.35046	0.814406	0.466392	0.758522	0.485694	1.63757	2.30495	0.347114	0.351504	0.057807	0.484927	0.285075	0.702017
gene-CPVL	0.642342	0.425969	0.466665	0.180234	0.344757	1.21537	1.08055	0.33998	0.541645	0.582899	0.554078	0.569791	0.225741	0.139877	0.249466
gene-CHCHD6	8.46316	10.7559	18.7364	13.3403	12.7462	7.80699	13.1264	10.6584	13.233	6.24924	5.5487	7.64592	8.33281	7.95034	9.3666
Ovis_aries_newGene_9569	0.260145	0.366165	0.533892	0.399215	0.481179	0.356163	0.535811	1.06266	0.63032	0.216238	0.741265	0.750171	0.64256	0.58302	1.03952
gene-ALDH2	140.201	134.316	159.658	108.921	163.516	194.916	196.81	152.455	189.149	133.847	100.958	98.164	118.892	91.1761	116.69
gene-C1H21orf62	1.34165	1.33741	1.51962	1.10869	1.22351	0.930137	1.61216	1.34411	0.895724	1.26933	2.19137	3.99045	1.38633	1.13004	2.53675
gene-LOC101114758	2.6666	1.82248	5.4782	2.74851	3.4415	2.55425	3.7636	2.82072	5.11153	4.72925	7.09202	8.59127	5.76355	10.5073	2.15503
gene-GPR132	0.744604	0.539955	0.644017	1.31997	0.529875	1.25012	0.677304	0.591781	0.820151	0.863428	2.07202	3.36912	0.975544	2.55005	1.07609
Ovis_aries_newGene_1579	4.1638	3.47423	4.65225	10.1505	2.27983	5.91144	8.15767	4.93171	7.20672	12.804	4.08963	5.26837	3.47041	6.45579	4.29996
gene-TFPI	3.53461	2.57443	3.1443	4.18058	2.05943	3.74714	4.91519	4.4453	4.55153	4.31975	4.10298	2.75359	2.81332	1.84534	3.77585
gene-GADD45G	3.85253	5.02882	6.43316	3.61685	4.4887	2.20445	3.44483	4.05807	2.40032	2.79069	2.22903	3.27067	4.64681	2.63474	4.13291
gene-CCDC112	1.87093	1.53245	2.65001	1.25297	1.38676	0.693432	1.19504	1.1027	1.15526	1.85996	1.30214	1.06509	1.07616	0.870922	0.823299
gene-BUB1	1.53906	1.6414	0.60871	1.99408	1.00352	2.54038	1.96109	0.911843	2.12589	4.76337	2.53279	3.36952	1.44938	4.39687	1.15236
gene-LOC101121762	0.495136	0.760309	1.63186	0.837631	0.168273	0.667412	0.89317	0.374968	0.616269	0.745055	1.22595	2.29229	1.21868	2.12452	0.520618
gene-LOC101123403	0.363757	0.353391	0.322521	0.256345	0.146904	0.577475	0.366628	0.149411	0.350976	0.686301	0.68334	0.688773	0.324809	0.710844	0.324331
gene-SPHK1	3.84703	4.30481	3.15307	5.48872	2.01539	8.61053	5.67848	3.23083	8.50387	7.90005	7.51404	5.71001	3.30034	8.06842	3.67248
gene-SPHK2	20.8995	19.4482	16.557	19.0227	10.0187	25.13	19.7704	10.6074	22.7824	19.6849	20.3608	8.92642	12.7506	11.1033	10.2977
Ovis_aries_newGene_9684	1.65045	1.02242	0.132011	1.35541	1.09627	0.34203	0.876103	0.313464	0.202729	0.109197	0.241807	1.79595	1.45198	0.777774	1.50111
gene-SOX6	0.997769	1.43682	1.16857	1.88074	1.1244	0.922546	1.08722	0.737804	1.22612	1.36012	1.46454	0.291098	0.837258	0.375766	0.628555
gene-SOX4	1.98393	1.28221	2.00265	1.32153	1.62037	2.24548	3.09896	2.00517	2.04574	2.56249	4.68515	3.3195	1.92823	2.02776	2.64141
Ovis_aries_newGene_157	1.15006	1.52251	1.67598	0.803856	0.88361	0.942799	1.07353	1.57697	0.817315	1.02839	0.783131	0.768423	1.17101	0.207943	0.481504
gene-SCNN1D	0.454721	0.677336	0.230207	0.227544	0.183946	0.38685	0.193467	0.051481	0.262894	0.16962	0.360661	0.471156	0.49859	1.40041	0.232949
gene-LOC101118514	21.7613	18.781	38.205	41.7415	11.8949	78.9323	17.3571	31.9853	4.766	46.2091	83.8881	77.5904	30.7782	64.8485	56.1225
gene-TPSB2	2.11605	2.59025	1.12119	1.27062	2.36629	0.746379	1.05808	1.29129	1.33752	4.10578	4.41556	6.7804	3.62902	2.27946	3.02522
gene-B4GALNT1	1.42314	1.28358	1.59906	1.41272	0.88809	1.25786	1.34596	1.14006	0.343441	1.41978	1.45998	3.15402	1.70169	3.96394	2.05613
gene-ACTA1	187.147	129.769	46.6847	28.5323	64.9104	23.7458	50.2324	65.7066	34.1891	82.078	15.0143	18.9773	26.7208	39.1878	48.0999
gene-ACTA2	121.917	127.739	106.792	186.488	319.552	116.146	81.0361	131.676	67.7049	179.424	67.6538	144.037	132.008	76.3382	128.041
gene-RASL12	2.71486	3.13379	6.52501	2.09455	8.20092	1.67353	1.78709	3.06916	2.08158	1.63597	1.81587	1.62847	1.19118	1.52651	1.65634
Ovis_aries_newGene_8555	1.13762	0.300215	0.517935	0.243821	0.06667	0.476988	0.33855	0.531063	1.44287	0.496461	0.383425	0	0.046784	0.074818	0.535557
gene-TYROBP	16.8836	25.6371	29.0471	23.0249	12.7342	19.6206	15.704	14.6098	15.2049	28.6536	33.0721	40.6483	20.5025	42.4976	19.8707
gene-SLC35F3	0.475733	0.277379	0.269623	0.104807	0.332183	0.848409	0.68175	0.872208	0.349882	0.14069	0.43762	0.286216	0.771005	1.12994	0.721016
gene-SLC35F1	0.912267	0.632537	1.06664	0.331616	1.11682	0.640277	0.809817	1.53262	0.745213	0.896067	0.763882	1.4649	2.10347	1.30171	1.34547
gene-PQLC3	9.05754	9.28029	6.42488	7.62131	6.17067	5.8456	6.63592	4.60426	5.81037	6.65554	12.8731	11.6743	9.73651	10.678	6.30618
gene-LOC101106040	1.16291	1.16061	1.92312	2.18735	2.05252	1.92089	4.37048	2.62672	1.80492	2.77995	2.47953	5.23936	3.40108	3.81136	8.27677
gene-PGFS	3.12892	2.96837	5.96436	5.42066	3.40514	3.15673	1.74219	4.17392	3.06922	2.63613	4.95749	8.30407	6.21546	5.44003	4.95785
gene-TMEM130	0.371318	0.193621	1.29512	0.38045	0.527991	0.182016	0.565051	0.578471	0.083868	0.772567	0.451781	1.18758	2.06149	0.50874	1.08199
gene-TMEM136	0.461912	0.612249	0.737982	0.309996	0.632038	0.226909	0.425125	0.354887	0.187125	0.254538	0.245512	0.335912	0.374564	0.207335	0.377335
gene-CDH4	0.282356	0.436298	0.784241	0.378168	0.635138	0.118844	0.183448	0.096683	0.096072	0.046798	0.519149	0.060089	0.075933	0.238286	0.230716
gene-PCP4	514.042	297.396	519.927	190.705	666.255	155.054	318.573	465.074	230.918	215.092	111.282	294.256	301.854	175.953	339.825
gene-FGB	0.408785	0.174112	1.38086	0.978335	1.60437	0.674668	0.630078	0.636507	0.131235	0.204335	2.05888	2.3003	2.49028	1.48282	1.52849
gene-MYOC	13.2963	15.6073	31.6731	17.9737	19.0802	15.6774	22.3849	36.5982	21.0285	13.277	17.9301	27.6684	35.5292	36.1388	36.94
gene-LOC101119853	2.60697	2.29839	1.86463	4.12125	4.01692	2.88675	2.67511	1.36632	3.70689	3.55735	2.08297	1.21379	1.76238	2.41306	1.57054
gene-IFFO2	6.20895	24.5436	7.00718	9.49097	7.81737	8.39129	9.31707	6.92126	8.37061	6.79921	8.78795	5.87713	6.996	5.27113	8.35862
gene-BATF	1.5807	1.05025	0.775539	1.92094	0.864375	1.74921	1.11556	0.552986	1.62968	1.57751	4.71197	6.30187	1.26247	4.342	1.5863
gene-ASIP	61.3031	35.2045	36.1761	41.3559	0.10993	73.1959	71.3699	37.6239	78.997	65.8394	33.0706	36.7223	0.380928	1.16698	0.606508
gene-NEIL1	4.27794	4.11467	5.18178	3.09188	2.70095	3.77478	4.03294	2.10972	2.5894	4.0333	3.16773	2.54953	2.48539	2.18125	2.45335
gene-LOC101112249	232.098	247.969	163.019	487.92	194.29	252.905	191.366	127.227	236.082	388.189	273.8	190.217	65.4723	205.835	84.6067
gene-LOC101111915	7.65765	8.08547	5.80704	12.3426	4.26238	2.65092	16.2958	4.47306	8.51276	9.52979	23.252	15.2679	6.4012	17.974	13.2597
gene-LYPD3	165.867	246.921	170.452	347.771	208.631	279.379	209.893	132.48	246.121	273.913	219.293	118.656	151.939	187.181	134.641
gene-C1QTNF3	14.2199	13.6577	10.8787	5.12584	11.4437	8.16271	9.037	7.09101	6.84638	7.67176	14.4927	12.0859	14.6455	11.309	17.6069
Ovis_aries_newGene_10889	1.55104	2.0951	1.601	2.70767	2.14388	1.78269	1.16952	1.00133	1.30378	1.51148	1.49192	0.796743	1.29528	1.15107	0.816491
gene-C1QTNF6	1.58998	1.46026	1.11145	0.913844	1.50444	0.876796	0.931313	0.649454	0.501729	2.22672	3.79729	4.02993	1.95269	4.10118	0.985564
gene-LOC101110131	1.04813	0.900759	0.878706	1.02271	0.805887	0.455263	0.771576	0.943433	0.658314	0.861797	0.597763	0.659814	0.910932	0.45372	0.621479
gene-OSM	0.180779	0.260197	0.026777	0.052069	0.094949	0.536454	0.050839	0.069286	0.088331	0.539629	1.02256	2.1551	0.105847	2.56289	0.131884
gene-CCDC3	4.21439	5.20443	3.70831	4.90708	7.073	9.33808	5.44814	7.71681	5.38925	4.57083	7.17473	12.7706	12.9986	8.54792	8.28059
gene-THBS1	54.0987	47.2315	51.4483	38.6891	35.8504	28.5982	26.555	27.6228	24.123	36.9472	47.5018	65.3604	35.3645	30.7096	59.9103
gene-THBS3	5.7699	5.47852	4.87901	3.4073	8.35446	2.55913	5.00936	4.58655	1.63675	3.78912	4.10546	4.7649	4.3159	4.00003	4.1897
gene-THBS2	11.6193	11.3771	14.7346	6.6942	9.69458	9.1542	8.20432	10.5232	8.06687	5.7114	14.2282	14.4968	13.2266	10.9502	16.1974
gene-THBS4	164.23	112.026	101.072	118.754	158.69	97.5342	182.8	229.781	141.73	105.594	145.732	273.198	177.237	191.546	318.975
gene-PDE6A	1.12676	1.50224	1.01938	0.94865	1.58812	1.08112	1.17446	1.38644	2.0411	2.33138	1.1962	0.352041	0.502663	1.07605	0.254574
gene-LOC101109701	5.18522	3.6206	82.5348	99.8801	4.10401	182.682	67.3785	70.328	82.9194	197.121	173.12	184.644	138.197	153.291	168.517
gene-B9D2	7.10685	6.81992	7.65556	5.13785	4.96064	7.42268	8.70052	10.6017	7.86395	9.93193	11.2336	11.4101	10.0673	11.0834	9.48217
gene-CNMD	0.669327	5.81542	3.62006	0.859244	0.769369	1.97125	2.47289	0.185668	0.664928	2.13747	0.593135	2.0733	1.31541	0.75347	0.161734
gene-SULF1	5.34153	4.51178	5.0385	2.80104	4.63122	2.61117	4.53369	4.09575	2.30075	4.43245	6.4055	8.52628	4.1578	6.30264	4.94151
gene-MEGF10	0.345598	0.385905	0.577999	0.271495	0.413479	0.151365	0.210472	0.352853	0.19792	0.169942	0.265466	0.447461	0.464566	0.377723	0.262205
gene-ARNT2	0.180708	0.179488	0.248437	0.155604	0.084161	0.23378	0.204623	0.195596	0.261689	0.182401	0.539315	0.320798	0.455479	0.346569	0.3206
gene-TOM1L1	17.554	23.8217	17.0343	29.4434	24.9632	20.1934	19.9262	13.485	18.663	29.7501	18.2498	10.7827	13.9721	14.0777	15.8052
gene-ARNTL	5.81659	3.56102	3.98382	3.62175	3.25428	2.39107	2.38851	2.50581	1.75738	3.58318	3.22866	2.68022	3.58704	3.74625	3.74255
gene-PRPS2	1.1422	1.29811	1.70244	1.27121	1.3837	1.0175	1.22284	1.33228	1.06524	1.92171	2.04966	3.30876	1.98315	3.45193	1.86816
gene-EVPL	17.0535	18.6016	20.1473	34.9825	17.2487	27.9702	28.9412	15.2279	30.7119	26.2349	26.3619	11.4452	18.5536	19.825	16.09
gene-TPBGL	0.878759	0.477057	0.328099	0.70816	0.382035	0.59552	0.505087	0.329798	0.457281	0.540444	1.00864	0.681666	0.558571	2.40858	0.674729
gene-PCDH18	2.66096	1.33882	1.80406	1.91234	2.61301	2.68302	2.99373	1.91826	2.55328	4.18326	3.33273	3.78657	3.91537	2.411	3.82825
gene-CLDN17	1.3721	2.96486	1.94924	0.561149	0.783997	2.25243	1.04347	0.302404	0.948447	0.566416	9.22649	4.00213	9.83824	9.40391	4.13206
gene-ACADSB	21.4709	23.4664	23.4072	38.6848	15.6401	23.5596	22.6696	13.5293	25.5169	28.0026	19.9894	8.71448	19.3171	8.09267	11.6901
gene-LOC114108697	2.64005	2.91567	3.07941	3.21459	3.31658	3.16639	2.8089	4.5341	3.34056	4.51736	2.27084	2.56553	2.64607	2.18837	2.92698
gene-CBS	12.8051	13.5274	6.54444	13.9092	9.55928	16.9503	10.9354	5.22976	9.59529	20.0484	11.1523	7.68752	6.53173	8.46329	5.92851
gene-CYTH4	2.0304	2.57458	1.978	2.74723	1.30768	2.53075	1.45675	1.33319	1.27955	2.83962	3.56991	5.68188	2.05339	5.92641	2.00085
Ovis_aries_newGene_6289	0.913053	0.86965	0.572334	0.780492	0.430075	1.16865	1.15624	0.671012	1.42901	1.69123	0.689324	0.476014	0.032728	1.12201	0.651738
gene-KIAA1958	0.573753	0.732516	0.755212	1.35294	0.548773	0.55493	0.765127	0.460549	0.748803	0.714264	0.345078	0.287931	0.473129	0.278411	0.352637
gene-RARRES1	8.72542	11.3641	14.6881	9.93876	12.2981	3.73885	8.0589	5.04731	4.85396	6.55776	5.70007	17.4415	8.61844	10.0393	10.5818
Ovis_aries_newGene_10926	2.62455	3.87243	3.77484	3.84686	2.078	3.55619	1.43134	1.4252	3.32324	2.8543	3.766	1.34855	1.39043	2.46949	0.792402
Ovis_aries_newGene_9077	0.294803	0.130894	0.231719	0.272494	0.360908	0.183478	0.222356	0.289033	0.398069	2.02428	3.20798	3.37873	2.11394	0.447241	0.08243
gene-LOC101120084	5.1501	4.72244	3.17544	2.91489	2.81204	4.67943	2.44856	2.66817	1.52728	1.91461	8.38704	5.40312	3.89665	5.29115	2.46277
gene-FPGS	33.9308	27.7169	22.1507	36.0291	15.9428	43.8893	32.4402	13.9061	34.5818	27.7448	30.6853	8.04689	13.8964	11.1286	12.1417
gene-METTL26	19.737	17.1844	20.0459	25.4072	11.4191	21.1459	13.7876	16.0657	22.2998	23.1481	13.8305	10.3002	15.1672	12.9154	12.4928
Ovis_aries_newGene_398	0.627742	0.694259	0.691654	1.47302	0.544366	0.223113	0.352071	0.513427	0.379077	0.327555	0.377175	0.239896	0.482288	0.160605	0.289215
gene-CD207	7.4091	7.35338	6.31368	4.46285	3.31791	13.1235	8.65378	7.19529	14.8759	12.1262	6.30506	2.80005	3.0107	7.00662	4.16173
gene-STAC2	1.43959	0.747977	0.675907	1.07982	0.75081	0.404301	0.513936	0.324294	0.503544	1.44659	0.724983	0.622665	0.345488	0.192134	0.297564
gene-FOSL1	0.325816	3.56585	0.374561	0.58931	0.562045	1.41713	1.08486	0.635171	0.593979	1.46595	2.89602	3.46363	0.997898	2.87812	1.47622
gene-CDHR4	0.912762	1.83442	0.653991	0.833371	1.01492	0.95583	0.748122	0.274405	0.789014	2.04457	0.492212	0.211923	0.132892	0.420195	0.293044
Ovis_aries_newGene_6956	0.168277	0.433046	0.163574	0.551015	0.106863	0.743892	1.41886	0.637764	0.0638	1.05031	0.133714	0.432946	0.195241	0.983106	0.791553
gene-ITPR3	10.6508	10.0496	5.28985	12.3579	6.57805	10.7012	10.1037	5.51787	8.03388	4.756	8.01974	4.27307	5.63525	6.40003	5.15158
gene-SLC1A1	0.156174	0.821371	0.300128	0.250961	0.259627	0.779033	0.552797	0.402254	0.286729	0.706344	1.37756	0.751852	0.261964	1.03797	0.513264
gene-SLC1A3	0.231002	0.167224	0.271043	0.217628	0.258811	0.17875	0.156793	0.227357	0.151072	0.242368	0.235326	0.549035	0.203496	0.523565	0.371344
gene-SLC1A4	4.32764	4.19566	4.96685	5.6576	3.15172	4.98301	7.27988	2.59163	6.62878	5.26169	3.36414	3.26556	1.86917	3.89295	2.24767
gene-SLC2A6	1.1629	1.57895	0.873945	0.960502	0.721962	2.60583	0.617619	0.552926	1.00821	2.52838	3.48692	3.72855	0.771678	2.79779	0.965125
gene-SLC2A4	19.4832	24.9767	21.5055	6.22208	18.0862	10.0601	17.0791	30.9429	17.3592	7.75265	6.82451	12.1825	12.699	10.9506	16.2656
gene-CDKN2B	4.85387	7.24045	11.2354	10.5447	5.25007	9.77166	8.60607	5.78376	7.11528	8.16809	6.17206	3.44161	4.94425	4.69708	4.56548
gene-LOC101116756	6.46981	10.7595	7.01306	11.3703	9.61099	13.8635	11.2701	6.48716	19.187	3.68683	10.4501	3.15871	5.36658	7.89122	4.81756
Ovis_aries_newGene_6563	2.16844	2.90885	2.10164	2.08685	2.2257	3.03535	3.30944	3.9495	2.14851	4.83705	2.8339	4.48316	5.87187	4.40822	4.15641
gene-PI3	15.3674	47.6081	2.29426	5.15554	34.3225	134.751	16.0465	11.288	5.14984	417.75	651.407	446.243	133.444	1068.09	33.093
gene-PIGN	3.99778	7.20172	4.10386	4.94439	5.72586	3.47311	5.86911	2.43189	4.35884	4.02654	4.42042	4.382	3.02219	3.34315	2.57803
gene-LOC114112108	0.084088	3.59129	1.67128	13.7181	2.58504	8.00423	0	0.201243	5.36731	1.42788	0	2.95023	0.069878	0.106385	2.05916
gene-LOC100144429	6.20692	2.70487	2.13551	2.22528	5.78175	1.96243	4.53154	2.17152	1.2506	3.50203	5.1011	10.6702	8.82804	5.07843	1.33897
gene-AKNA	3.00097	2.70027	2.73823	2.54908	2.0588	2.74197	2.18803	2.09173	2.22106	3.72451	5.33658	7.01479	2.99937	6.70561	2.98717
gene-ECHDC1	69.6068	91.4991	88.9069	70.5933	45.3962	79.4709	93.5802	41.6723	79.2423	97.8464	77.609	49.0974	46.0006	48.2996	30.9604
gene-KCNA5	0.97994	0.623184	0.941931	0.874751	2.50223	0.381577	0.812122	1.07653	0.568658	0.388293	0.498807	1.08431	1.56621	1.62205	1.59766
gene-TSPAN7	35.9896	36.2259	38.1425	36.1008	32.2308	38.5297	33.1695	29.2808	35.3545	32.1686	26.7551	19.4512	23.4321	22.368	23.8839
gene-TSPAN1	3.56282	12.4002	1.53896	2.09319	1.10466	8.32578	1.29882	0.129192	1.49137	8.53412	10.6454	12.5102	2.6069	30.839	1.43358
gene-NPM1	112.514	132.458	157.15	117.941	123.028	134.158	129.24	152.831	133.392	176.44	217.072	238.682	178.178	177.523	213.541
gene-GGT7	1.43332	3.05606	2.72664	1.74251	1.9605	1.11505	1.36741	2.36807	1.39985	1.58358	1.14762	0.834324	1.12148	1.10939	0.626878
gene-LOC101112084	2.15591	0.778343	1.85442	1.74231	0.500829	0.756046	1.23294	1.3932	1.18284	1.40751	3.24915	1.91029	1.39217	3.67752	0.877877
gene-TRIM66	0.234155	0.093232	0.120278	0.46525	0.180666	0.417658	0.482844	0.200304	0.162464	0.203591	0.13356	0.076681	0.177259	0.14227	0.074836
gene-FSBP	0.521291	0.72151	0.872518	0.578267	0.731988	0.454004	0.550046	0.513867	0.506585	0.976882	0.448425	0.364056	0.456461	0.515822	0.214246
gene-CASTOR2	3.96599	3.64095	3.5862	2.66043	3.97219	2.88483	5.21095	7.31074	4.04626	1.84437	3.72796	5.7199	8.88453	4.93235	6.21636
gene-RFTN1	4.82583	4.61189	6.06109	6.65208	5.05981	5.49107	4.36304	3.99586	4.57907	6.13608	6.87559	9.84472	6.89229	10.2717	8.36883
gene-PHYKPL	4.17579	3.55359	3.3005	3.01041	3.94948	2.53306	2.85411	2.97555	3.78476	1.8451	2.19941	2.16249	2.49162	1.86084	2.5059
gene-LOC101102327	1.43541	1.87949	1.79272	1.23385	2.54524	2.14684	1.35393	2.10188	1.1325	1.34045	1.63401	0.851844	1.0646	0.796863	0.999008
gene-SLCO2A1	14.9709	19.5528	16.5108	20.7901	19.4056	22.8312	18.8091	7.82513	24.632	19.1966	14.6329	12.886	10.3303	16.7935	7.63702
Ovis_aries_newGene_1630	164.67	50.8559	47.3263	205.086	139.37	119.759	23.4527	78.0934	106.55	29.6029	178.837	37.6502	206.435	209.963	129.146
Ovis_aries_newGene_25	2.08507	0.592627	0.110371	0.398931	0.297405	1.40085	2.2009	1.36879	4.08459	0.095427	0.098002	0.083101	0.037374	0	0.336772
gene-PTPN6	7.03938	9.00123	6.59727	7.75027	4.78681	10.0064	5.44949	4.91195	7.79575	12.5785	13.8555	15.2968	7.76744	17.3878	7.11708
gene-PTPN7	1.49653	1.9	1.11792	1.4272	0.702813	1.37639	1.35299	0.96194	1.03523	1.81831	3.18258	3.75121	1.32285	4.65758	1.1205
gene-LYZ	12.6829	27.275	10.9332	20.9781	6.93119	32.1921	16.6207	7.86985	13.4901	44.1177	47.0361	86.1717	16.7292	51.1632	17.0399
gene-HEY1	1.95467	2.46561	3.1407	2.01901	2.06388	1.76733	1.60137	2.58226	1.76085	1.78385	3.35309	2.98883	3.50049	2.61256	2.87506
gene-MMAA	16.6531	12.4821	11.2454	14.0497	9.2464	16.2371	10.7923	7.30988	11.8494	19.0928	9.49465	9.27585	7.72595	10.1195	6.2598
gene-NFAM1	0.956662	2.06313	1.5992	1.4179	0.629235	1.75845	0.772128	0.933617	0.801607	3.22563	2.93652	4.00388	1.78068	3.8949	1.16676
gene-COTL1	17.1499	18.7117	12.3561	19.7949	12.8639	18.7614	12.3928	16.347	13.4628	24.4648	28.6064	46.259	23.0873	52.0161	24.5755
gene-LOC101121590	4.44517	4.43716	4.32468	4.64676	4.85714	8.6875	5.64032	6.45942	6.1501	7.67923	6.00182	7.5971	6.03556	4.56679	6.57123
gene-LOC114110259	33.6284	46.3666	40.8493	43.5821	63.9052	62.521	59.9261	27.5186	67.4158	79.4767	47.2493	20.4573	24.0426	23.6359	27.3535
gene-ITGA5	15.6816	17.1946	28.7365	11.6539	22.12	9.65527	14.6188	20.4839	17.5662	10.2182	18.1119	19.9774	21.0812	29.2577	28.0515
gene-SVEP1	5.3288	3.9831	5.81986	3.68657	6.64831	3.90532	6.6124	11.0252	6.78452	4.1663	6.1147	7.09293	12.7211	10.7384	12.8987
Ovis_aries_newGene_1174	0.324935	0.247096	0.635525	0.219436	0.796965	0.229584	0.382717	0.562725	0.050011	0.479115	0.845878	1.09597	1.67633	0.545644	0.940756
gene-STIP1	44.5798	41.421	42.7779	42.3794	35.2107	42.1651	39.4919	43.3706	41.2054	57.5443	46.4157	99.4078	70.0344	84.3671	61.1382
gene-CES2	78.794	123.822	116.448	161.998	65.5298	177.32	171.531	75.956	208.027	87.8026	126.099	50.0918	93.7671	66.8521	103.149
gene-GPR65	0.441429	0.608989	0.459745	0.674234	0.277916	0.443736	0.169515	0.470626	0.503484	0.852769	1.98668	2.07483	0.439689	1.63632	0.547444
gene-ABCA10	1.23278	0.751819	1.43108	1.67992	2.05352	0.922922	1.25269	2.44382	1.28915	1.07252	1.34353	3.41774	1.78179	2.87974	2.71281
gene-ABCA12	0.213939	0.388072	0.103608	0.179573	0.072654	0.280032	0.182349	0.211536	0.061043	0.569663	0.884138	0.988362	0.275801	1.47918	0.48711
gene-LOC101103439	108.289	137.028	161.542	172.38	112.945	167.764	180.029	97.4315	192.43	181.609	164.453	70.8219	91.0322	68.4956	105.941
gene-PPP1R14C	14.5246	13.8641	13.1311	11.2569	16.3623	9.42901	11.5953	5.45604	11.2386	14.4924	13.1448	7.37765	6.9575	7.1853	7.67051
gene-LOC101112166	0.740056	0.717187	0.394404	0.666038	0.308391	0.334499	0.056954	0.094807	0.49101	0.108971	0	0.096168	0.034128	0.122349	0
gene-GHSR	0.161709	0.444533	0.143141	1.26606	0.647302	0.342744	0.367104	0.127288	0.177589	0.057954	0.391717	0.18547	0.869195	0.307073	0.436642
gene-SERPINI1	2.93	1.55069	1.44926	1.77035	0.867367	1.16501	1.24185	1.00713	1.39178	1.84085	1.08665	0.636464	1.27602	0.595841	0.532174
gene-LOC101117600	1.424	1.23029	1.03673	1.13311	0.783837	2.39193	1.32485	0.681578	1.72682	1.84289	1.44572	3.03714	1.46084	5.16326	1.55087
gene-LAT2	4.46448	4.27402	5.28161	4.85075	2.6553	5.65819	3.83861	3.37014	3.83501	6.35128	7.2397	9.51731	4.76302	11.0833	4.57316
Ovis_aries_newGene_4699	1.37153	0.48656	0.248704	0.841291	0.769455	0.855527	0.749024	0.601794	0.739421	0.079958	0.072044	0.015884	0.529233	0.316217	0.075369
gene-SHMT1	12.9721	16.6271	15.34	19.325	12.5985	19.3985	17.7571	8.42837	19.2915	17.7141	15.8193	8.24525	9.93539	8.42736	8.94209
Ovis_aries_newGene_2448	2.37555	4.78754	4.04169	6.57116	3.59535	5.12004	8.84793	4.08572	5.20561	6.22183	7.18642	3.95959	3.2522	2.04112	4.80908
Ovis_aries_newGene_2449	1.67102	1.66522	0.8658	0.9493	0.511753	0.684721	0.788459	0.317002	0.8839	1.19284	0.919621	0.754832	0.396607	0.331831	0.307855
Ovis_aries_newGene_3318	1.43713	1.29136	0.473197	0.620418	0.372027	1.1187	1.52972	0.38488	1.60319	0.688145	1.15428	0.46572	0.517879	0.172042	0.35473
gene-KIAA0408	0.840105	1.29675	0.578695	1.01994	0.536933	0.784686	1.29899	1.76512	2.09515	1.80856	1.0679	0.814709	4.06757	0.711804	1.4055
gene-PLEKHA7	2.60945	3.21649	3.01125	3.56919	2.48562	2.53446	3.56366	1.04514	3.34115	3.91696	2.87551	1.54786	1.90895	2.24867	1.57022
gene-PLEKHA6	9.42602	7.89231	6.86336	14.518	8.0312	12.5983	11.3985	7.12896	12.6609	7.32583	9.60348	2.82184	6.81659	5.0557	7.55987
gene-AHCYL2	158.036	194.71	142.712	204.518	112.909	199.621	165.604	74.5196	194.349	233.077	150.247	80.3428	118.665	89.8621	86.9468
gene-DGKG	2.27683	2.30364	2.63023	1.52549	4.77638	1.37537	2.27129	3.58815	2.32362	0.778738	1.45907	1.48025	2.15485	1.51664	2.38881
gene-LOC100192427	2.14261	2.79365	1.82499	3.47566	2.43525	3.04835	2.4414	3.43325	3.01186	3.24376	5.12818	7.64187	3.07784	11.6288	3.82689
gene-PIK3CG	1.4087	2.1815	1.14155	2.22852	1.55696	1.5765	1.61224	1.29837	1.63485	2.04174	4.02205	3.1367	2.08658	4.41119	1.24625
gene-C7H15orf62	3.83117	3.26056	2.05084	3.62987	1.9779	5.2116	4.9986	4.15705	4.4422	4.20565	8.21917	4.37872	4.38565	7.0515	3.42725
Ovis_aries_newGene_4866	0.199084	0.207913	2.65865	0.026039	0.607667	0.487833	0.244716	0.896639	0.509436	0.418875	0.176821	1.41024	3.07447	0.764233	0.729321
gene-TAP1	11.9419	12.0536	11.4822	11.4299	8.84479	15.7696	7.81902	8.37303	8.66953	19.2584	17.2172	24.3207	9.45776	29.0021	10.5767
gene-SDR42E1	3.57049	4.15907	2.90715	4.42285	2.61591	4.08324	4.27095	2.00197	3.57132	4.67192	3.71049	1.16028	2.04787	2.25959	1.20514
gene-LOC101121387	11.4916	7.57285	9.90252	13.1219	9.10594	9.95327	21.6304	13.7953	17.6495	18.541	19.9636	19.1253	11.7264	12.0642	11.9659
Ovis_aries_newGene_11034	0.659597	0.950566	0.917918	0.597602	0.921794	1.5713	1.97029	2.63211	1.41923	1.26896	1.64524	2.23206	1.10267	1.62426	0.958436
gene-NRK	0.35494	0.136803	0.133826	0.062451	0.052211	0.087915	0.180856	0.169231	0.104284	0.292069	0.373453	0.599596	0.656729	0.684469	0.480358
gene-ASRGL1	16.1473	16.9802	24.3443	16.8919	15.6025	19.3247	13.7549	23.1637	12.1548	19.2391	23.0059	33.9609	20.5216	42.3857	22.4267
gene-LOC101116336	5.22797	13.1485	7.01373	10.9598	9.11393	14.272	15.1435	7.88497	24.3218	7.16296	12.3245	2.67024	5.59361	7.53962	5.41396
Ovis_aries_newGene_10340	0.514208	0.488766	1.79386	0.229144	0.777507	0.630793	1.01749	4.26847	0.87831	0.222154	1.24236	1.4689	3.24093	1.18961	2.16277
gene-LOC114113113	4.06625	4.15912	6.00376	3.25566	5.7386	0.828503	3.65782	3.45448	2.95756	2.41788	2.95411	4.26214	5.28503	3.83459	5.29611
gene-KPNA2	17.7403	16.1301	10.0598	13.5647	11.8702	18.9855	14.3844	13.8125	13.3343	31.3819	24.1628	38.9758	20.6712	32.0859	17.092
gene-DQA	18.4285	9.11072	40.3925	47.7416	11.6521	87.9644	29.562	28.6034	3.21473	52.1761	86.8704	88.0509	18.5422	60.0556	46.4608
gene-PTX3	0.342362	1.63999	1.94325	0.844992	1.50849	1.27657	0.934148	0.270059	0.45829	0.495489	1.35674	4.78707	1.90423	4.45129	1.4721
gene-RMND1	6.22583	5.56561	5.44152	5.45861	3.7455	4.88327	3.99825	3.3212	4.26871	5.54452	3.98619	2.77155	2.96019	2.31445	2.63035
gene-LOC101109425	0.800751	0.973156	0.990541	2.43947	0.553062	0.751461	1.55244	0.634771	0.749339	0.363808	3.01681	7.54524	0.964134	5.78805	0.242034
gene-TMOD2	1.0517	0.738094	2.03975	0.71306	1.37685	0.564504	0.79514	1.10181	0.446503	0.63731	0.546022	0.71162	1.29219	0.53625	0.509093
gene-C4BPA	0.477534	1.82075	0.12829	0.33964	0.091301	1.29444	0.806479	1.19984	1.14141	3.34334	1.54679	0.668996	0.181518	1.1204	3.42711
gene-CX3CR1	1.48668	0.908365	1.1235	1.6429	1.01935	3.10577	1.61204	1.65621	1.8546	3.13604	2.96093	2.00175	1.0478	2.91547	1.03073
gene-MRC1	10.1147	12.8342	16.4991	11.9704	13.3324	8.33556	11.4342	15.5096	9.19644	9.81361	10.9163	22.575	19.4528	23.4819	16.6187
gene-CD27	0.923299	1.93313	0.679789	1.73736	0.64033	0.643206	0.779917	0.610695	0.696562	0.95054	1.80072	4.43067	0.66092	6.12127	1.16985
gene-CD24	47.2663	50.4873	45.6755	58.7177	22.9541	28.1807	23.5585	24.8044	17.5851	49.3604	37.4576	7.508	21.9503	7.60666	9.3733
gene-HSP90AB1	218.105	210.94	214.325	228.788	193.091	262.309	220.19	193.077	246.585	272.083	278.915	428.504	288.846	388.061	340.519
gene-ELMO3	7.72452	11.5348	11.9116	14.118	8.06882	9.69735	10.2692	5.23669	12.1283	11.6758	13.1303	4.69036	6.65496	6.43995	6.54501
gene-PNPLA3	7.19673	5.40464	1.18144	1.25812	1.59961	4.60516	2.08798	2.24499	5.47213	3.89615	0.775266	1.54797	3.69816	0.820639	1.61621
Ovis_aries_newGene_6653	94.416	82.4319	90.9632	114.609	45.5788	60.1092	83.2608	64.6516	129.882	65.2442	82.1744	30.276	49.6658	44.0628	49.6172
gene-SCRG1	4.79477	3.01484	4.13786	2.83087	3.9981	6.00479	3.51989	9.1466	4.22667	3.36447	5.51911	8.95357	6.86209	5.36813	10.0135
gene-LMNB1	5.10671	6.38435	4.50042	6.89929	5.45594	9.26274	6.71593	3.64669	5.51398	16.4492	14.3265	20.1909	7.57228	19.1945	5.66941
gene-CCDC17	2.24942	1.88244	2.97235	1.28752	1.60763	1.20443	1.51663	2.17298	1.13755	1.09006	1.33335	1.13702	1.44291	0.820052	1.21361
gene-PTGR2	15.4188	19.1465	25.0219	21.5282	14.9864	13.3277	15.9484	22.9485	16.2322	19.1269	9.53651	12.4022	14.5783	8.4591	15.9198
gene-PTGR1	382.036	459.167	346.305	608.553	326.9	457.561	406.942	277.767	450.959	343.61	397.235	277.36	332.125	238.602	224.149
gene-RWDD3	9.7645	6.26301	8.98735	14.1979	9.26692	6.54844	9.60997	8.27229	5.69067	10.0039	11.9859	5.84523	6.35364	5.72461	2.72299
gene-UCK2	1.88166	1.62327	1.38784	1.2248	1.84357	1.37096	1.30619	1.3306	1.22123	2.10502	2.71525	3.56161	1.5739	2.66267	1.4424
gene-DERA	5.13514	2.6499	3.63197	2.4534	2.65048	7.34475	5.22117	5.43407	2.71341	8.43352	2.66386	10.9331	5.05114	7.3994	5.01456
gene-LOC101108131	35.5782	43.627	20.357	52.8092	25.8178	59.0031	33.6037	28.0603	32.201	116.689	110.407	157.424	75.1479	189.204	86.6519
gene-NUP210	0.785986	0.741599	0.564102	0.820757	0.380998	0.562016	0.294872	0.434085	0.324322	1.31743	1.48739	2.67989	1.06531	2.94243	0.761629
gene-ARHGAP30	6.20214	7.19099	5.26693	8.02403	4.14677	6.46699	6.37914	4.1102	6.1782	10.0464	12.8213	16.2032	6.99555	17.5199	5.98531
gene-LOC101105041	4.56788	7.52005	9.37573	5.88849	4.90387	2.59252	4.8964	4.48825	2.94821	5.58097	4.53722	4.19936	4.60143	3.73461	4.02323
gene-STMN2	3.72324	1.97589	9.81725	1.41964	4.4161	1.88078	2.90005	4.10396	2.11829	2.43058	2.71059	5.44912	13.3215	2.84968	5.03368
gene-STMN1	21.5662	21.5083	15.3517	15.421	14.0952	24.2811	26.0717	19.292	18.8458	38.5528	32.3455	44.703	35.2637	38.2699	21.4974
gene-RPTN	0.883666	0.624149	0.297013	3.06737	2.36674	10.9056	4.49926	1.16564	9.49455	2.09102	3.43789	3.56727	11.6953	1.30568	8.33117
gene-TEKT2	3.04634	0.355829	2.27153	4.92307	3.29954	2.55077	3.31629	1.66114	4.22342	2.41784	1.52753	0.432476	0.09449	0.858449	0.644174
gene-LOC114109642	8.97278	8.81167	9.72006	5.91526	14.8172	24.6479	29.5726	9.46167	11.6183	12.3636	11.9116	8.11581	35.887	11.2647	9.77229
gene-ACTN1	349.962	213.17	257.635	106.684	344.737	116.923	185.989	279.174	145.203	140.971	101.679	135.391	182.066	194.616	223.606
gene-ACTN2	36.5986	17.555	28.0204	10.7007	23.1173	13.2351	15.0198	25.7771	12.346	11.8476	6.67863	9.39584	11.1358	16.1176	27.6305
Ovis_aries_newGene_1851	1.28174	0.5654	0.349578	1.29502	0.385758	0.628897	0.720423	0.803401	0.370304	0.706536	0.262527	0.177116	0.743493	0.442754	0.269581
gene-PRDM11	0.607435	0.484233	0.77145	0.398668	1.00952	0.462375	0.849286	1.26268	0.87845	0.402428	0.76717	0.927055	1.28994	1.12117	1.28731
gene-GIMAP1	2.96037	2.68702	1.78981	3.59217	1.04147	1.54065	1.1956	0.968438	1.47284	3.39937	3.88573	8.63827	2.7365	9.54676	2.06011
gene-GIMAP6	3.07011	3.46688	2.3166	3.74885	1.88687	2.89438	1.66187	1.69611	2.2148	4.52163	7.2958	10.7167	3.74501	9.80441	2.18534
gene-LOC114113837	3.65117	7.75083	5.2222	4.09277	3.13803	5.46259	1.66318	2.53608	4.31769	2.93427	3.26793	1.44894	1.63976	3.33809	1.21955
gene-IL4I1	4.74096	4.79049	4.73566	5.66501	4.00837	7.52431	4.2527	4.85664	5.63701	7.30855	11.1135	8.92154	5.78638	9.80153	6.0068
gene-PSAT1	6.44902	5.06884	2.91709	7.58841	6.24005	9.92604	6.74144	4.46983	4.75877	20.266	6.91418	5.74025	3.34126	8.70356	2.95706
gene-PANX2	0.910763	1.00832	0.468463	0.713308	0.520095	1.17759	0.665302	0.329125	0.772504	1.62873	1.00642	0.345088	0.196944	0.689672	0.201057
gene-CD177	0.968518	1.97446	0.802659	1.15664	0.29381	1.46586	0.135035	0.130201	0.646066	8.34311	14.8714	7.75009	0.70031	23.6979	0.293976
gene-CDKN1C	13.4178	12.1863	20.3266	6.73266	12.6034	7.38137	11.5638	16.4248	10.5612	9.86296	14.0026	18.3792	20.9742	13.5299	29.9874
gene-EBI3	1.75174	1.03084	0.992182	2.06575	1.00957	1.93948	2.52908	1.4567	2.13861	1.71531	1.51755	0.982291	1.08311	0.991233	1.62858
gene-SLC28A3	1.03915	3.68052	1.77967	2.24857	1.23588	3.18368	2.25425	1.28826	1.91455	3.75733	5.39996	5.18057	2.02292	4.50502	2.1528
gene-MAP3K7CL	1.62886	1.1555	2.06365	0.570516	1.66782	1.44355	1.18937	3.10876	1.14355	1.16779	2.54723	5.56387	3.0454	4.20502	3.18334
gene-DUSP2	0.800921	0.987968	0.927531	1.03605	0.436647	1.02164	0.30267	0.303646	0.483837	1.80318	3.06801	2.17022	0.996996	2.64699	1.23435
gene-DUSP4	6.67191	4.08814	3.61574	6.11679	5.2554	5.28176	4.21844	2.63118	4.86689	1.81139	4.26048	2.15642	2.82675	2.90994	5.84061
gene-DUSP5	1.05223	0.365598	0.148744	0.327449	0.421829	0.585336	0.296932	0.149621	0.059982	0.676307	2.49307	1.72817	0.882407	2.69572	1.41105
gene-DUSP8	1.97836	4.3737	2.89098	1.33894	1.76262	1.70442	1.64441	1.59109	2.41771	1.28158	2.10019	1.96923	3.4581	4.07696	5.3311
gene-BIRC5	2.67367	3.87578	1.25047	3.15969	2.27251	6.2016	3.35792	1.64486	2.82184	11.0123	4.88803	7.62989	2.90704	8.31341	1.53538
gene-RUNDC3B	1.69323	1.89919	2.25476	1.23754	1.44815	1.97299	3.54696	1.87115	2.55218	2.13477	2.34535	1.00834	1.89658	1.37871	1.74834
gene-TEX9	0.953168	1.56929	1.54384	0.70706	0.828455	0.19889	0.523427	0.316544	0.208465	1.25392	1.17561	0.396014	0.572399	0.329237	0.092937
gene-CDCA8	1.68656	2.20569	0.613929	2.70846	1.23592	3.57477	2.12421	1.04162	1.76835	5.95675	3.39852	4.55231	2.30615	6.79814	1.1753
gene-CDCA5	1.52294	1.21772	0.443529	1.38944	0.973076	1.78456	1.18378	0.785928	0.883766	3.34806	2.23331	3.37505	1.47997	3.9378	0.985529
gene-CDCA2	0.605686	0.755127	0.376581	0.702866	0.343656	1.18292	0.683125	0.161732	0.66175	2.71386	1.10026	1.3985	0.671809	2.07006	0.707744
Ovis_aries_newGene_10857	6.86696	5.30659	9.06381	5.83518	3.74462	5.27382	7.94971	5.01305	9.0656	6.06506	7.29069	3.08815	3.95411	3.91429	3.56582
gene-SINHCAF	5.4159	12.3329	6.38559	7.4791	6.23303	11.5789	10.5288	5.93391	7.05603	9.94172	10.1053	3.75787	4.00794	5.26487	5.10882
Ovis_aries_newGene_5567	4.10576	2.51916	3.8929	2.97961	1.8118	3.60394	2.62457	2.85254	4.4685	4.83477	7.07832	13.8842	4.7933	1.95366	12.191
Ovis_aries_newGene_2186	1.25391	0.884596	1.57342	0.914144	1.34183	0.709154	0.691459	0.840811	0.73923	1.58485	0.78586	0.84969	0.763176	0.633016	0.634206
gene-LOC101113460	15.2796	16.6408	19.6337	31.0366	12.4471	9.61295	15.4152	5.25533	21.3329	7.91644	18.415	5.15862	17.3689	9.88198	7.17478
gene-ISYNA1	27.202	22.9039	13.3101	37.4247	17.2745	26.8035	16.3097	11.1264	18.1936	31.8866	13.4268	8.30094	11.8497	13.0832	10.8466
gene-LOC101122314	7.234	2.34983	3.11543	13.1069	3.72303	12.7881	11.192	6.33547	9.62399	10.7504	2.0551	1.60806	4.98479	6.72233	6.41637
gene-RNF157	9.3052	10.2841	6.52425	9.03216	7.33616	9.99748	7.99858	7.85694	9.86508	4.76265	5.58425	3.93735	6.71338	4.75661	6.6419
gene-RNF152	13.6159	12.8512	11.5008	16.7991	8.30172	12.9896	16.5633	7.99148	18.2255	9.97053	10.0198	2.7805	6.00786	3.8489	7.84279
gene-LOC101107641	25.7416	16.303	30.7688	10.1898	23.601	21.0525	11.6469	18.1041	12.1982	55.4368	18.5364	24.0624	8.38905	16.7944	12.8899
gene-CIITA	2.03527	1.80788	1.15533	1.38108	1.21818	2.01038	1.47693	1.24008	1.66443	3.00144	3.29673	5.17378	1.49165	3.69261	1.27874
gene-ACOT7	20.4757	8.27945	6.98562	13.3394	5.98602	9.47445	5.58194	5.05849	5.20545	11.2401	10.59	22.3559	9.72386	17.3247	5.98681
gene-LOC101120889	25.015	20.5018	14.7153	27.1824	11.3612	24.4348	20.8753	11.179	20.1258	13.865	12.5334	5.78284	13.734	10.8788	9.49274
gene-L3MBTL1	0.60096	0.815908	0.58579	0.618583	0.428844	0.400337	0.315857	0.315668	0.41702	0.539645	0.49455	0.272299	0.292098	0.228179	0.156861
Ovis_aries_newGene_4116	2.07565	3.69294	1.78875	0.95528	0.418499	0.790476	0.748087	0.298478	1.78505	1.07209	0.351674	0.044992	0.230351	0.329968	0.244698
gene-UBE2E2	14.9655	14.8797	18.389	25.3745	20.6688	16.3776	14.9194	18.2816	18.5749	23.0885	12.373	12.9208	12.0505	9.64474	12.5132
gene-CASP7	5.89613	4.27064	7.58413	10.9391	3.57215	7.82062	3.14083	5.13394	5.41142	12.7859	11.4078	20.1323	6.72912	15.4712	4.79089
gene-KIAA1522	9.23802	9.83833	8.59409	9.3442	8.25079	10.7614	14.8814	5.73739	13.2979	10.7158	10.908	5.01298	6.10565	8.26216	7.56122
gene-PADI2	0.469729	0.749224	0.436276	0.348268	0.240077	0.243474	0.210096	0.301751	0.242381	0.406241	1.1669	1.00145	0.428794	1.44509	0.186138
Ovis_aries_newGene_8641	1.53333	1.07435	2.17587	1.75849	1.73652	1.21989	0.430229	0.249207	1.47066	0.182824	1.23995	1.46899	0.952336	0.598053	1.04164
gene-POF1B	18.4498	22.4717	15.1157	30.934	12.5501	17.6221	17.3886	11.2279	17.1059	29.651	19.2404	8.77233	12.3637	13.1547	8.87079
Ovis_aries_newGene_8648	5.39625	8.8942	10.7917	4.57797	6.22913	17.0248	25.794	7.68191	9.24909	9.02239	5.3206	6.71205	7.94625	6.4772	7.19639
gene-SCCPDH	5.90472	5.95669	8.78469	5.97937	8.80669	6.90247	8.9071	14.9765	8.60203	13.879	14.9381	14.5054	12.4863	13.1991	8.59159
gene-LOC101109268	6.53502	10.6847	2.06996	2.55925	1.40465	15.7184	1.67527	3.52626	7.71515	11.404	1.75557	1.33419	3.30338	7.07328	2.53623
gene-ALS2CL	12.2045	9.94321	15.4253	9.1734	6.40248	8.81048	9.00071	7.79494	8.35386	7.48614	7.50683	4.87088	6.23339	5.48402	4.95531
gene-LOC101119638	0.571548	1.71182	0.964906	2.14015	0.438618	1.28607	1.69947	0.425444	1.11566	1.42175	1.38346	0.482537	0.384302	0.406725	0.398111
gene-LOC101106791	7.89663	7.5916	6.68817	8.14838	6.76934	9.91339	10.0168	7.1789	9.16509	11.3365	13.3745	13.6793	9.25139	16.1957	9.20501
gene-ATP6V1B1	91.8727	184.359	127.902	218.031	103.112	166.58	153.228	76.396	168.451	132.258	114.412	78.6729	86.7885	75.735	100.622
gene-KIAA0895	1.02203	1.12624	1.11932	1.31406	0.842588	0.8428	0.938999	0.591986	1.13349	0.685402	0.736733	0.351433	0.511606	0.608678	1.12016
gene-LOC114113840	0.768098	1.34947	2.86637	0.242455	2.82247	1.29343	1.81213	3.51328	2.10836	0.293045	0.379388	7.98641	18.9963	1.83539	1.807
gene-KLHL41	13.5673	11.8445	16.8866	4.32393	12.1257	10.1728	20.6307	25.3381	21.7865	6.60824	14.1954	28.6751	23.3677	22.6784	43.5735
gene-LOC114118098	3.15315	3.7078	4.38744	1.16916	3.75719	1.93605	3.16136	1.92623	2.52129	2.62746	1.1064	1.24601	2.06093	2.29242	2.15998
gene-KCNQ3	0.127059	0.135504	0.525314	0.106011	0.375394	0.176389	0.078087	0.182855	0.194016	0.11937	0.083649	0.404197	0.667223	0.24533	0.214062
gene-HSD17B13	170.364	262.71	258.107	369.44	217.359	271.111	346.344	238.441	327.829	261.941	238.368	151.822	232.624	55.8376	216.747
gene-FBXO4	1.01554	1.11455	1.49422	0.978563	1.43484	0.623339	1.27918	1.34081	0.598802	0.520771	0.748947	0.801445	0.994277	0.876282	0.499408
gene-LOC101112936	4.77629	5.77458	3.5127	3.95704	4.8119	17.3289	4.3953	2.41242	6.06404	12.1719	8.76084	15.3647	5.54589	16.685	3.86651
gene-MAOB	45.5518	51.4727	42.3763	66.4137	38.8813	85.1804	51.8982	32.2481	62.779	65.1842	38.619	29.67	39.4312	32.3527	43.518
gene-MAOA	114.653	102.972	95.6307	140.307	97.5191	99.055	114.634	100.74	114.893	120.013	68.7814	62.5294	92.2336	74.5844	86.9074
gene-LOC101117706	1.54886	2.06562	1.86763	1.69558	0.897319	2.14655	1.01639	1.11456	0.935629	2.36136	2.90206	5.95856	1.6969	5.15248	1.01392
gene-HERC6	0.817821	0.733372	0.582026	0.334315	2.57467	2.2633	0.49416	0.426512	0.668053	0.937976	1.38897	4.2512	0.928507	6.00032	0.809954
gene-HERC3	10.842	10.5573	12.3075	7.26456	9.1064	7.10285	9.90231	10.7877	8.27292	7.24589	8.76742	6.39497	8.77909	5.96748	5.06304
gene-TMEM61	3.43973	3.23834	2.43142	1.57571	1.69778	1.54082	2.39582	0.996014	1.23493	1.98304	1.23998	0.556749	0.947197	1.43202	1.36728
gene-CA3	0.779973	0.832718	3.30378	8.7508	3.30617	1.16881	4.11418	17.3347	17.7205	4.9163	2.16421	5.95621	5.12033	4.21888	3.75022
gene-CCN3-2	11.24	16.018	13.2129	22.6455	16.498	16.9076	14.2619	15.0384	7.28022	5.94614	8.82348	11.1873	9.94624	10.2273	10.4921
gene-LOC101104028	0.233941	0.238929	0.846502	0.048968	0.296008	0.208593	0.554398	2.0735	0.291105	0.439816	0.333979	0.934711	2.33262	1.24192	1.86944
gene-P2RX4	26.6375	29.576	26.9949	25.9933	24.0154	22.287	21.0611	15.9941	17.9106	25.0528	17.8017	20.5836	11.2938	19.4366	14.6879
gene-LOC101113636	3.26373	4.45179	3.10856	4.83916	2.97983	5.71936	4.0863	2.53934	3.74983	9.42611	8.88947	14.9761	3.70884	9.70416	1.77157
gene-LOC101119393	147.222	158.992	134.363	215.624	97.0237	186.181	153.851	88.436	172.584	208.096	158.735	81.1554	115.303	96.2057	77.6843
gene-MASP2	2.26923	2.04036	2.51581	1.99577	1.28854	0.867426	1.62982	1.41838	2.40682	1.12469	1.33599	1.41355	1.44486	1.06641	1.26624
gene-HS3ST1	3.97895	3.15249	3.70613	3.84237	2.39601	2.86988	1.52726	2.70943	1.69145	4.726	5.49676	6.09876	2.73805	5.84454	3.21755
gene-SERTAD4	4.88408	5.26808	14.3893	7.91634	12.7563	4.21995	3.79716	7.71384	6.30914	3.43682	4.10197	4.45095	7.38066	9.24631	7.8307
gene-LOC101104808	143.051	164.833	166.461	159.411	40.0547	99.0501	181.587	48.926	174.306	130.121	70.8326	19.5288	34.7561	27.6578	32.1694
gene-IL10RA	2.75599	3.61488	2.95642	3.08825	2.84867	3.23381	2.44733	2.32233	1.80645	4.16245	5.16064	6.45679	3.05504	5.6503	2.56913
gene-CCR8	0.458016	0.94752	0.876695	0.1892	0.552569	0.25874	0.46825	0.27179	0.186388	0.734796	1.63281	2.04945	0.414435	1.73976	0.578206
gene-ZNF684	0.78386	0.325481	0.429235	0.479599	0.638585	0.537846	0.704905	0.628742	0.353906	0.925663	0.351882	0.29739	0.611316	0.415981	0.217046
gene-KCNK5	26.3882	27.618	27.7878	31.8955	16.1825	39.5198	37.5207	23.8225	34.0848	37.4084	36.031	21.1182	18.6519	24.1466	21.8414
gene-SDR9C7	0.080906	0.774519	0.065411	0.019438	0	0.734344	0.230136	0.235481	0.190388	0.55844	1.02072	0.72304	0.550286	0.533529	0.165872
gene-TMEM229B	0.732474	0.970044	0.647063	0.586092	1.13568	0.950429	0.677381	1.5062	1.21288	1.63352	2.17391	2.76697	1.7457	3.39316	1.19456
gene-SCG2	1.09762	1.40164	5.27903	0.079725	2.5064	1.55242	2.01663	2.33731	1.22445	2.08022	0.69683	5.7832	10.7305	1.51437	3.13592
gene-SLC35C1	4.33851	4.17228	3.76088	6.0769	4.4322	9.78974	8.18099	5.68472	8.07407	4.526	7.71103	6.95317	6.75928	7.692	5.33176
gene-SMPDL3B	0.205341	0.71296	0.477972	0.456282	0.152588	0.657518	0.249089	0.631732	0.472304	0.209056	1.78823	1.27424	0.388439	2.40426	0.477527
gene-CDK1	2.47701	3.52806	0.764915	2.78346	1.9498	5.25716	3.06746	2.90964	2.35046	12.1496	5.52365	8.7793	3.54217	8.24666	2.23293
gene-LOC105603406	0.700335	1.34557	1.11671	1.68739	1.65494	2.50327	2.12159	2.2929	0.981439	1.60888	0.135569	1.22225	0.923681	1.07485	1.08645
gene-TSKU	36.7496	30.1448	26.3722	65.3424	30.1562	35.0699	42.0475	31.8822	44.7972	26.3488	30.0254	16.7966	22.4478	21.1388	30.3245
gene-C2H8orf58	8.77493	9.0138	6.27702	9.25201	5.55243	8.42542	6.07025	4.28545	7.39096	8.82861	6.68732	3.77552	5.86068	3.58607	2.34968
gene-LOC105611550	110.12	42.1237	100.5	98.4075	26.444	61.5876	94.3784	35.5753	83.5335	51.2642	45.146	25.1695	31.3574	26.8142	33.7559
gene-LOC114114762	2.53268	1.51433	2.17496	1.86858	2.98766	1.07458	2.56287	1.50207	1.35549	1.7067	3.87661	3.61878	3.24223	3.30864	3.2363
gene-LOC114114763	5.47126	3.74063	3.21854	3.57826	5.14618	2.32889	3.96255	3.05086	2.86056	3.55265	6.78558	5.54274	6.72375	6.65195	6.15512
gene-ERRFI1	17.4049	21.4845	38.1335	23.7417	17.4773	16.6755	21.3532	27.9498	24.7146	14.0268	19.521	24.4834	49.8419	72.0168	40.4105
gene-PSORS1C2	0.438977	1.66147	0.163274	0.159854	0.063135	1.72775	0	0	0.110616	0.610992	10.7824	4.46482	1.75441	24.5464	1.57322
gene-TTC38	43.3751	49.8406	36.3177	80.7861	40.451	92.766	71.1874	40.789	55.5278	55.1053	43.7568	18.8028	29.2594	22.5247	30.0446
gene-TTC31	2.07214	1.84449	2.17807	2.03768	0.941873	1.27776	1.41662	1.44922	1.91296	1.74243	1.57765	0.78246	1.23842	0.788457	1.35821
gene-SYT1	0.455666	0.423373	2.01467	0.084568	0.857803	0.45946	0.421083	0.768269	0.267518	0.462951	0.221358	1.20657	3.41823	0.562134	0.634418
gene-SYT9	0.455939	0.540276	0.609801	0.624458	0.540731	0.520155	0.524354	0.988909	0.599234	0.557867	1.01609	1.18084	1.39832	0.854523	0.886262
gene-SPSB4	0.230084	0.326847	0.377642	0.221613	0.334147	0.130361	0.254988	0.648147	0.143764	0.302642	0.410757	0.806276	0.42289	0.802796	0.852473
gene-PLBD1	3.13516	5.86355	4.69	4.95724	3.68831	7.71724	2.20314	4.00802	5.31989	8.18413	10.4985	9.2025	5.41739	10.8562	6.23652
gene-ADGRG7	0.205185	1.34922	0.623761	1.38644	0.04341	0.431752	0.172204	0.279798	0.26633	0.724642	0.932761	0.22699	1.36625	1.57376	0.236045
gene-LOC101120395	0.892009	0.107522	0.34902	0.951447	0.32592	1.6111	0.164678	1.62014	0.088455	3.59174	3.39017	5.10468	0.092259	6.53257	3.44369
gene-LAD1	30.6506	36.7185	37.894	52.1518	33.3379	49.1671	43.8929	26.5819	41.8087	53.2077	40.5164	24.8767	21.8554	31.6483	27.2829
gene-RELB	2.7958	3.05866	1.98939	1.37353	0.991244	2.83086	1.79276	1.5947	1.71455	3.18801	5.37041	6.06155	3.01649	4.36358	3.70228
gene-PSTPIP1	3.47869	4.59725	4.43751	4.24142	3.49907	3.53388	2.62018	3.19678	3.259	3.9064	4.38161	7.83597	3.9155	7.58068	3.31674
gene-GPT	12.8903	11.8139	15.0775	16.739	9.04647	16.4933	14.4325	7.53306	16.8085	16.7172	12.3622	4.12131	6.94548	6.22098	5.48915
gene-NKIRAS1	1.04695	1.67713	2.33885	2.01787	1.01341	1.4581	1.16951	2.62718	1.89747	2.76103	2.73926	3.53338	2.44026	1.93382	4.32546
gene-CXCL8	3.0515	4.31245	1.70202	2.10263	1.09953	7.50821	2.28889	1.52668	1.42876	5.69479	13.9133	19.2836	1.41074	40.9196	2.62873
gene-CXCL9	2.98919	2.85213	0.592823	1.34238	1.17999	1.46136	1.54759	1.54289	1.09746	3.49684	2.92163	19.7901	3.2576	7.79807	3.48274
gene-ID3	23.9447	16.165	28.5527	14.2027	12.6067	27.8542	20.9034	27.0385	25.7041	14.5725	46.7221	54.1045	36.1558	32.2827	34.6487
gene-LOC105602100	1.29491	2.14394	1.57821	1.54723	0.920835	2.36117	1.1047	0.862965	1.41145	2.79246	3.46509	4.68411	1.92939	4.70147	2.24917
gene-SSC4D	0.084901	0	0.25481	0.612921	0.10015	0.660744	0.901946	0.305006	0.689651	0.098856	0.150906	0.348108	0.39119	0.172478	0.235391
gene-POU2AF1	0.544883	1.21705	0.80001	1.15488	0.09785	0.421734	0.111861	0.056928	0.352782	1.11112	1.53499	3.07327	0.256167	2.75794	0.44192
Ovis_aries_newGene_7204	0.938518	0.851654	0.422095	0.698761	0.226928	0	0.501625	0.104919	0	0.199446	0	0.100428	0	0	0
Ovis_aries_newGene_3561	0.041064	0.022342	0.296329	0.143455	0.160535	0.25937	0.797535	0.331796	0.65111	0.166089	0.050117	0.225196	0.251726	0.53804	0.161825
gene-DLK1	0.915986	0	0.064551	0	0	0.590326	0.438777	0.290208	0.674624	1.89289	3.39036	4.4382	9.81502	6.57004	2.50321
gene-LOC114114520	2.17457	1.51878	0.806497	0.779604	3.16604	2.2763	4.11382	3.2893	0.792464	1.25743	0.341198	0.561712	1.97395	0.842076	0.539925
gene-KRT23	10.8713	36.3023	13.457	25.0464	21.4213	25.8834	6.7643	2.48035	14.4104	21.8665	68.7183	47.6585	41.8205	60.8962	15.9063
gene-PSMB10	16.8407	15.5567	17.8353	15.7833	13.7987	19.1372	15.7137	16.6839	16.5905	25.2033	26.0564	48.5837	21.4357	51.3425	17.5954
Ovis_aries_newGene_1239	2.29196	2.41577	3.62284	0.817314	2.24254	1.06758	2.35585	4.52924	2.86214	1.44005	0.983088	1.81384	1.68504	1.48623	1.78849
gene-LOC114109518	160.8	151.026	188.31	346.686	186.931	42.4571	59.4568	48.5209	215.673	67.7837	65.1206	213.751	67.1004	35.9855	42.01
gene-CA1	3882.65	2173.88	2100.29	3112.24	1074.43	4109.17	1498.22	406.228	1253.53	2861.77	2545.72	707.117	1475.42	963.083	1140.06
gene-CAT	67.2966	67.0291	76.5875	78.3955	62.8092	72.1688	74.8416	74.7483	63.9759	70.8154	54.6973	44.7126	60.2252	44.5421	44.5072
gene-DAP	141.636	195.287	144.441	210.275	124.956	183.517	194.585	109.093	210.468	120.585	96.4147	54.0045	89.6414	51.6467	126.294
gene-AIF1	5.95961	9.19906	7.71291	6.18911	4.24305	7.94505	4.97616	4.53531	3.3236	12.0815	10.5652	21.0928	7.48147	16.6789	7.24237
gene-SH3KBP1	2.32174	2.23277	2.21228	2.3762	1.58304	1.87505	1.9014	1.83959	1.91542	3.5862	3.60525	4.26096	2.73116	4.6196	2.08528
gene-TLE1	5.74526	5.74031	9.5127	3.91131	9.53509	5.10985	8.41459	14.6462	7.40508	4.45684	5.35369	10.3854	14.738	11.648	12.0667
gene-TWIST1	3.04115	2.42774	4.16658	1.88633	2.88609	2.17524	2.7208	3.51513	2.39715	3.49889	4.72846	5.12765	5.35409	2.70051	5.58278
gene-LOC101120029	4.55498	4.02795	1.51877	3.44745	2.6511	2.91774	1.9998	3.36988	2.23183	4.44303	5.15325	17.1869	7.21791	8.09203	4.95144
Ovis_aries_newGene_10957	0.130521	0.148348	0	0.183318	0.040459	0.208987	0.426104	0.259482	0.262533	0.331667	0.321054	0.041155	0.083357	0.083797	0.235701
Ovis_aries_newGene_9042	1.18448	1.29847	1.34377	1.10976	1.05545	1.01835	0.37656	0.589982	0.412624	1.43853	0.772569	1.27526	0.323821	0.683033	0.784759
gene-RGCC	18.1943	31.6066	47.4913	32.7366	34.8028	8.60869	22.2678	36.7837	26.3023	8.51877	19.2901	29.7118	51.0577	29.0798	39.6779
gene-LOC101105860	1.76189	6.45886	2.95192	0.837784	7.37114	7.53938	2.63352	3.51478	5.96714	18.2131	6.75132	4.78853	0.551248	0.844646	3.82633
gene-LOC101105867	8.31325	7.32999	8.09378	6.60745	6.2285	11.7812	5.12266	7.79927	8.72848	6.25718	13.4181	15.6485	9.88901	16.0278	9.08521
gene-ING2	2.36519	2.70521	2.16914	2.10066	2.49986	3.17734	2.7723	2.39248	3.12428	4.35169	6.7402	4.53488	3.08779	3.68745	2.63551
Ovis_aries_newGene_6073	1.29589	1.49261	2.0537	0.961962	1.88467	0.675692	1.04161	0.378466	0.650516	0.825826	1.61982	0.617825	1.42897	0.791711	1.09719
gene-AADACL3	1.17066	1.01523	1.09438	1.13565	0.93871	1.12709	1.01082	0.43341	0.720371	0.824348	1.39278	0.410697	0.416406	0.965127	0.491168
gene-SH2D2A	0.226444	0.752895	0.325808	0.890399	0.238365	0.573474	0.437274	0.240584	0.384095	0.904385	1.22287	1.50402	0.546986	1.53037	0.663042
gene-NDC80	0.933985	1.70793	0.504989	1.24193	0.743749	1.41636	1.07132	0.551955	1.00636	4.68697	1.75425	3.17319	1.03396	3.96237	0.723126
gene-CLDN7	0.542564	1.39285	0.895771	2.165	0.35824	3.06818	0.644451	1.12009	0.603857	3.77176	9.60146	7.52241	11.0183	16.4727	1.41596
gene-CLDN5	11.5349	11.9145	14.9704	11.4311	14.0518	6.42101	7.57945	14.7042	9.78855	9.04914	20.2656	15.7451	15.3552	10.1057	16.2156
gene-FAT2	1.78253	1.38976	1.46207	1.74308	1.14844	1.95878	2.01889	0.711791	2.02368	2.11364	1.87329	0.789875	0.756218	1.86025	0.673376
gene-FAT3	0.217429	0.040133	0.060327	0.118703	0.102247	0.109016	0.473862	0.700682	0.151541	0.166571	0.194651	0.410111	0.798387	0.312124	0.582925
gene-COL23A1	0.243712	0.144573	0.583935	0.193211	0.071525	0.228059	0.080431	0.475547	0.268118	0.2094	0.288789	0.632946	0.444913	0.358214	1.07406
gene-ZNF518A	3.25934	4.5131	4.25352	4.03142	3.12645	2.67197	3.16736	2.82105	2.75899	5.12196	2.99511	2.91935	3.2781	2.36748	1.97544
gene-CELSR3	0.086959	0.078357	0.182731	0.097717	0.033103	0.038723	0.071839	0.062851	0.075017	0.049283	0.199095	0.135739	0.136964	0.084787	0.087074
gene-COL4A3	0.454581	0.25924	0.206354	0.250595	0.402762	0.326242	0.326774	0.430019	0.333612	0.129549	0.438978	0.711703	0.661273	0.40452	0.54836
gene-COL4A4	0.446225	0.44648	0.326436	0.300888	0.468453	0.187875	0.375619	0.434533	0.303901	0.286063	0.747391	0.667918	0.655337	0.690522	0.411907
Ovis_aries_newGene_4238	4.06298	2.19731	3.51531	2.30768	1.68286	2.60742	1.5566	1.35811	2.6887	1.59827	5.83307	10.7159	2.80174	3.74978	2.43176
gene-HAS3	2.95044	2.17157	2.72304	2.87117	2.34117	5.10325	3.97035	2.52156	5.32958	3.71792	7.26343	4.40557	3.10508	6.45285	1.67909
gene-KCNN4	1.2086	2.15012	2.12001	3.51006	0.996626	2.37717	1.48888	3.71231	2.89767	0.810959	0.714738	0.706031	1.36146	1.51444	2.22493
gene-HYKK	1.33738	1.43104	1.68543	0.657507	1.96702	1.08289	1.35571	1.3193	0.998866	0.81176	1.12932	0.892936	0.890928	0.719395	1.10363
gene-NPNT	4.23868	3.75317	2.94333	4.01265	3.04887	3.70573	5.42888	3.56118	4.36426	4.64092	8.13429	4.6384	6.27872	4.38969	5.31046
gene-CHODL	0.219012	0.422586	1.47496	0.172046	0.761205	0.618147	0.527407	0.604481	0.42857	0.598997	0.313585	1.87804	3.4193	0.662903	0.726857
gene-CNTN4	0.882882	0.828832	0.829951	0.525453	0.692597	0.449006	0.63952	0.256903	0.485199	0.464628	0.621144	0.436479	0.554168	0.557477	0.30434
gene-CNTN1	1.1681	0.850719	1.64271	1.10055	1.9106	0.660214	0.944207	1.46464	0.69346	1.21635	1.68532	1.65997	2.96039	1.40218	1.82115
gene-CLEC5A	0.937838	1.25917	0.809887	0.704612	0.729568	0.833053	0.813199	0.690313	0.249351	1.15631	3.14126	4.22928	1.66382	3.23304	0.987577
Ovis_aries_newGene_5143	1.16215	1.27088	1.88692	1.79712	1.23312	0.978798	1.33114	1.0364	1.67779	0.691338	1.21408	0.322592	0.584363	0.074658	0.861183
gene-PCLAF	3.03699	5.06184	1.37081	3.7667	2.04809	5.72274	3.2228	2.78099	2.97084	13.8033	4.73869	11.2495	3.077	9.75727	2.01718
gene-IDH1	130.846	102.544	103.707	156.672	87.7148	172.844	125.182	71.7613	130.903	135.966	125.382	58.0631	104.381	58.4817	84.795
gene-CD79A	0.575605	0.963963	0.852001	2.12995	0.50384	0.606573	0.568216	0.501419	0.312714	0.896021	2.9915	4.38687	0.994356	4.73604	0.682598
gene-NOG	4.77667	1.95605	2.99667	2.50977	1.15221	2.92114	1.63962	3.31783	2.81273	1.49636	4.2675	3.61661	4.09169	3.86799	6.98747
gene-STPG1	0.267387	0.469392	0.665196	0.297501	0.450475	0.192241	0.4278	0.26431	0.371027	0.242212	0.230978	0.165618	0.176703	0.097483	0.158994
gene-KIF21B	1.20492	0.93399	0.653612	0.908434	0.427194	0.676443	0.64639	0.431442	0.595519	1.01081	1.50804	2.15269	0.87332	2.00129	0.464637
gene-LOC101122788	1.54328	0.42521	1.01392	1.9115	0.338719	1.74434	2.05984	0.864751	1.77229	2.29656	1.49059	0.551344	0.921944	0.586401	1.07014
gene-LOC114112699	15.3682	84.9959	61.5282	22.9129	20.6044	27.5761	17.1503	28.977	23.0645	19.0879	31.5448	29.5986	16.3524	25.6619	18.4093
Ovis_aries_newGene_7173	0.126998	2.43964	0.017155	1.57634	0.671306	2.65779	1.0112	0.170239	3.15496	0.736393	0	0.271179	0.050232	0.069951	0.818023
gene-IL36B	7.49169	17.3225	11.2682	10.4132	7.53902	24.2494	13.7086	5.7635	8.9958	24.53	20.272	24.4487	15.0149	33.7633	9.88959
gene-SASH3	2.92233	3.11311	1.90821	2.84842	1.96315	3.14998	2.53224	1.62854	1.90579	5.10441	6.66872	11.8672	3.16024	10.3409	2.36551
gene-TREX2	2.17494	6.43725	2.56032	1.8715	2.01936	5.49814	2.21367	2.32482	2.26527	4.09972	6.45486	8.38476	5.54824	14.8893	3.38835
gene-LOC114116100	0.849563	1.00261	1.19139	0.675043	0.723472	0.367827	0.348501	0.700557	0.63574	0.510901	0.158989	0.518887	0.495023	0.320762	0.74992
gene-LOC114116817	1.80598	2.36673	1.18323	2.9151	1.06963	3.83092	2.63264	1.57359	4.13945	3.74519	3.40302	2.73763	1.69688	4.50683	1.73448
gene-AP5Z1	4.96288	1.17598	1.39812	1.96074	1.01365	6.37617	5.75634	5.04805	2.86847	2.26588	8.35417	1.43536	2.0032	7.17863	5.97627
gene-RASGRF2	0.456111	0.583358	0.958922	0.367138	1.15247	0.318903	0.228539	0.734413	0.527096	0.213316	0.490143	0.264387	0.41738	0.611974	0.434142
gene-NEFM	0.087298	0.091105	0.366756	0.005097	0.351957	0.090355	0.070728	0.127748	0.05599	0.073766	0.044212	0.233221	0.586662	0.14232	0.104186
gene-LOC114117773	28.6232	111.708	70.4621	92.5334	63.9652	117.489	113.407	78.9342	220.099	35.3765	130.679	43.7095	75.8873	52.2059	27.1626
gene-ABHD11	32.7212	20.2868	18.8616	43.1442	14.8627	41.0651	30.333	16.004	29.0471	34.0673	23.502	22.2397	17.9354	19.9594	15.1803
Ovis_aries_newGene_3877	0.607783	0.427177	1.88672	0.370781	0.488737	0.723741	1.31716	1.09955	0.148741	1.61445	0.55394	1.2668	2.09479	2.4157	1.09158
Ovis_aries_newGene_2473	19.8365	15.3493	10.4489	12.6255	4.99968	2.81622	5.23883	1.62693	4.88077	8.18811	25.521	5.24067	5.03045	8.56066	1.80862
gene-CDC42EP2	5.36095	5.88336	7.54628	3.08694	3.87038	3.76578	4.00242	4.80362	4.18188	4.54362	8.42657	8.2121	10.5167	8.75384	12.255
gene-C1QL1	0.676734	0.634795	2.15861	0.489426	3.81029	0.614034	1.77335	2.19585	2.3689	1.23948	0.911006	1.26127	7.35456	2.57991	9.64489
Ovis_aries_newGene_10070	10.9338	9.86915	7.33926	12.5813	5.62859	11.5486	12.2781	6.55459	9.67912	13.1204	9.01665	3.67111	6.20491	4.96958	9.8498
gene-GIPC2	0.457919	0.393073	0.252211	0.231578	0.148976	0.2043	0.159699	0.195496	0.117197	0.507266	0.303516	0.129316	0.100452	0.200838	0.069242
gene-NLRC3	0.722842	0.697008	0.518132	0.743314	0.403187	0.54174	0.492577	0.408213	0.568064	0.746514	1.38193	1.36399	0.599369	1.11353	0.462166
gene-LOC101117749	0.084297	0.449995	0.189658	0.156542	0.239791	0.16774	0.306094	0.264455	0.261365	0.300909	0.776156	1.0697	0.40941	0.979488	0.486283
gene-EREG	1.97068	5.86207	1.31855	1.52084	2.82672	1.63744	1.40456	0.071594	0.517506	0.962436	1.73403	1.52982	0.73593	1.09973	1.40499
gene-LOC101119706	2.8101	3.28111	2.5561	5.68268	2.83442	2.66496	5.75757	4.7279	4.07854	3.55601	3.22209	5.39258	5.79471	5.57121	7.3945
gene-RAP1GDS1	3.69124	2.91944	2.65627	2.61464	2.77845	3.00202	2.90248	2.97119	2.49856	4.44624	4.71941	6.43304	4.40031	4.94704	3.16415
gene-HMGCL	165.76	114.898	102.091	178.644	82.7668	183.548	130.361	77.5407	156.156	108.82	73.2006	39.9868	50.9211	39.5958	69.2752
gene-LOC101104482	0.085589	0.773594	1.46839	0.874262	0.549665	0.644307	0.568053	0.101215	0.162513	0.339769	0.1316	0.303653	0	0.066579	0.063558
Ovis_aries_newGene_8118	0.248867	0.362202	0.514449	0.406919	0.453053	0.181354	0.32133	1.00251	0.406911	0.379249	0.244438	0.234122	0.417073	0.195992	0.196753
gene-HS6ST3	0.655946	0.43369	0.878849	0.085481	0.386096	0.470152	0.526643	1.90721	0.385344	0.151892	0.702828	1.37203	0.827359	0.730268	1.26811
gene-LAMC3	1.15363	1.30044	2.31233	1.26268	2.31632	1.30885	2.67642	2.71659	3.77701	2.60914	5.32498	1.8033	2.63784	4.18461	1.84606
gene-TFEC	0.922308	1.28537	1.00189	0.87225	0.601879	1.51487	0.661352	0.852715	0.704487	2.49782	2.53932	2.62005	0.969029	2.67456	1.02791
gene-RSPO3	3.64948	2.902	1.83194	3.84317	2.31904	4.50551	3.83671	3.89898	4.56885	5.14148	6.18634	4.82102	5.4447	4.51006	8.78954
gene-BAMBI	9.13959	5.04912	5.22784	7.58948	3.64201	6.43884	5.20141	3.12478	3.34199	4.82594	2.23202	0.912396	3.63998	1.74145	4.83598
gene-CD53	13.2669	15.4591	10.8159	14.3262	8.24327	17.8842	9.22611	8.94842	8.10294	17.4966	17.8651	29.031	10.3775	30.792	11.0513
gene-HSP90AA1	257.543	233.102	233.108	201.615	204.331	204.339	209.804	218.619	200.19	249.73	256.029	536.803	365.351	475.259	372.036
Ovis_aries_newGene_1087	10.8734	11.3595	7.92903	17.1129	4.49566	9.30485	6.33112	5.31875	10.2995	12.3832	17.8233	26.3325	8.99401	30.4967	7.26322
gene-CTHRC1	1.1873	1.3687	1.07388	0.835787	1.02798	1.13733	0.765763	0.37971	0.667188	1.26148	0.392194	0.67421	0.657878	0.324981	0.19369
gene-CROT	15.6533	18.0776	6.80971	23.9594	11.8302	22.9389	22.0621	18.6008	23.9458	19.0475	15.6527	10.4211	15.7671	12.5026	16.2258
gene-LOC101117891	3.53504	3.0141	6.51186	1.50599	6.18004	2.96458	7.01321	13.982	6.86953	3.10931	3.99067	10.9226	15.8173	8.97404	12.8899
gene-LOC105605808	3.10334	2.34328	2.81753	3.11828	1.82377	1.64395	2.89433	2.14568	3.76574	2.73807	2.1226	1.49134	2.12349	1.50375	1.96159
gene-TSSK6	0.497027	0.584918	0.695739	0.74522	0.683851	1.13793	0.685489	0.97706	1.07805	0.582613	0.334309	0.251017	0.626097	0.913114	0.462273
gene-TPMT	41.342	93.4684	75.5565	85.3499	66.6619	75.7251	71.4923	45.7572	59.4976	157.052	88.2625	62.6418	47.8917	60.7218	33.8672
gene-LOC101112585	6.97967	3.72909	5.5742	4.91279	3.62035	3.31386	3.40068	4.62561	3.51306	3.75073	3.34855	2.71709	4.26687	3.10453	3.34625
gene-TPM2	2754.46	1964.9	1654.38	1158.35	3543.45	838.722	1911.79	2562.34	1270.41	1045.23	597.976	1558.73	1755.99	1219.48	2053.6
gene-TPM1	2321.03	1686.32	1522.87	842.728	2737.43	610.836	1767.17	2176.11	833.691	840.214	569.339	1153.42	1475.41	969.1	1506.94
gene-SPINK9	1.9128	7.88454	1.23732	0.625418	0	8.38385	0.70157	0.417744	0.694893	24.3339	36.0465	22.2364	8.82015	21.9831	1.21443
gene-LOC101112639	2.42452	2.22309	1.06054	2.032	0.801288	1.7706	0.92233	0.984285	1.1052	2.08257	5.70955	5.69186	2.34057	4.76706	1.95618
Ovis_aries_newGene_9161	0.746955	0.571852	0.703782	0.599792	0.76041	0.358769	0.679343	0.456975	0.442188	0.781109	0.29329	0.445958	0.335327	0.336141	0.393427
gene-SLC4A8	0.346218	0.300226	0.230252	0.584785	0.351283	0.299315	0.401465	0.17258	0.26115	0.329591	0.272129	0.117148	0.288163	0.293435	0.132904
gene-SLC4A9	7.99376	9.54862	8.72539	12.1136	5.41689	6.83185	8.04652	4.62747	11.8855	7.12631	9.74083	4.14484	5.3658	5.67568	5.17434
gene-CSRP2	145.401	85.9063	60.7411	68.9229	42.4353	60.8397	66.1524	18.6343	54.6078	111.414	55.1316	43.658	40.7237	57.0773	29.6713
gene-RTP4	1.34388	1.49424	1.49098	0.860132	3.36684	6.64357	1.34593	0.598281	1.62481	1.43515	2.56307	6.94338	1.60723	9.39592	1.56862
gene-TBC1D10C	1.41445	1.25311	0.893932	1.77661	0.577504	1.03812	0.93379	0.690076	0.888164	1.88521	2.72977	3.73679	0.891175	3.33422	0.651894
gene-LOC101104720	3.61619	3.59452	3.31163	3.35444	3.18064	3.50794	4.51652	3.5316	4.66851	4.33378	3.67489	1.46282	2.36534	3.12112	1.71854
gene-ASL	14.0131	16.0707	17.0071	21.9388	12.7294	19.3874	16.783	11.2002	21.6537	15.4025	12.8414	8.17346	10.8757	11.776	9.89399
gene-ABCC3	42.1949	41.3788	34.9301	64.1826	42.2713	30.0268	41.3762	23.6564	49.8633	46.9152	38.2282	20.6319	29.9749	25.7124	23.8313
Ovis_aries_newGene_5414	0.246517	0.253747	0.589762	0.058324	0.426742	0.491373	0.864987	0.92492	1.01672	0.885771	0.992071	0.697857	0.730097	0.688469	0.919408
Ovis_aries_newGene_5419	0.574044	1.5015	2.44173	0.343781	0.725917	0.588382	0.603582	0.864442	0.575894	0.62051	0.694479	0.563766	0.967943	1.22412	0.782654
gene-LOC101103973	5.09865	3.65052	4.24398	1.66316	4.12503	1.79872	2.33675	4.95506	2.59204	2.84069	2.36995	2.35866	3.38673	1.73478	3.1104
gene-BSG	675.621	740.425	587.254	959.469	496.789	911.316	668.792	389.643	769.535	822.228	556.297	394.562	464.91	429.417	471.483
Ovis_aries_newGene_97	3.40352	2.8478	0.518658	3.94206	0.843686	6.89839	6.89576	2.24098	3.42625	3.93027	0.15787	0.112298	0	0.724483	1.59313
gene-LOC101106610	48.3167	106.123	126.02	126.168	82.8865	37.7333	94.805	25.4283	41.7285	66.9663	32.5141	14.4487	62.0789	15.2626	15.9758
Ovis_aries_newGene_3976	0.855742	0.77912	0.945196	1.32876	0.953773	0.698655	1.33029	1.16836	0.765613	1.7916	0.704084	0.752783	0.83851	0.418446	0.568027
gene-APOBR	1.35416	2.45238	1.46171	1.97751	1.52486	1.64905	1.45021	1.63192	1.58899	3.05198	3.52668	4.08374	2.61147	4.89376	2.00401
gene-UNC5A	0.162055	0.23862	0.325823	0.736307	0.404585	1.7065	1.04935	1.08638	1.33943	0.959972	0.603287	0.871223	0.270561	1.2675	0.633798
gene-FCER1A	1.52098	1.34388	1.03045	1.06173	2.04912	0.41137	0.79022	1.11033	0.457614	0.557465	1.05269	2.18034	2.0983	1.32535	1.05076
gene-FCER1G	6.14976	8.12807	9.10529	7.62074	5.48364	11.8936	6.33701	6.63674	5.65163	14.2506	12.5817	22.4739	9.07536	22.5778	10.4042
gene-ZNF114	0.458917	0.458759	0.332952	0.207137	0.20346	0.336791	0.311732	0.38208	0.175428	0.23922	0.410211	0.709775	0.860426	0.531491	0.462076
gene-LOC105612575	7.474	12.9084	18.031	13.4011	16.3374	14.0127	13.0671	15.6948	10.5172	9.576	10.6481	29.6654	16.4864	44.0348	27.2044
gene-LOC114109996	446.126	266.117	504.625	241.554	276.051	322.963	110.849	509.761	452.597	288.352	114.21	330.039	174.471	334.989	125.309
gene-LOC105613621	0.63086	0.643032	0.928525	0.417808	0.42352	1.66044	0.592804	0.793376	1.66622	0.536969	0.608487	4.97877	1.63458	2.03481	2.70336
gene-ADHFE1	2.88583	3.08107	3.06682	2.80266	2.65842	1.81036	1.95998	2.87981	2.51988	1.56039	2.05793	1.32526	2.11621	1.10072	2.02887
gene-SUOX	36.8984	47.1288	44.6244	44.3171	20.9566	51.3505	46.2872	19.3076	37.2885	39.8282	35.4634	11.1387	21.3195	15.4371	22.6629
gene-CXCL14	47.0956	29.7172	39.279	107.42	51.4876	125.65	104.992	70.1215	150.66	108.979	41.4994	44.3486	27.5933	62.2151	79.8058
gene-SEPT1	1.97388	1.97394	1.37838	2.58119	0.903299	2.0734	1.08977	1.17565	1.58062	2.19445	2.88641	4.96281	1.69209	6.6249	1.6822
gene-CXCL13	1.35546	2.62248	0.51964	3.82591	0.383236	8.73648	1.64887	1.64429	3.54735	18.9421	10.7258	23.0814	2.54009	13.8665	3.81326
gene-PILRA	0.332959	0.398843	0.565521	0.488919	0.312442	1.08952	0.700204	0.446458	0.336537	1.02346	1.19237	2.07076	0.85711	2.17063	0.589974
gene-LOC101113823	8.46055	5.8387	5.91263	12.9621	4.81376	5.62938	5.752	3.34891	9.21066	4.02314	3.19262	0.70313	6.50279	1.5206	2.81257
gene-PIK3AP1	1.34926	1.57458	1.17441	1.53889	1.44396	2.1837	1.50742	0.990881	1.53208	1.6929	3.38581	4.27771	1.99876	4.4085	1.62431
gene-KCNQ2	0.052008	0.050922	0.442925	0.021877	0.22999	0.052838	0.086399	0.216407	0.066912	0.036271	0.028808	0.255688	0.675963	0.160381	0.169251
gene-KCNQ5	0.176234	0.112427	0.219487	0.205109	0.136072	0.184179	0.14241	0.172393	0.229073	0.169373	0.323	0.284779	0.344819	0.328463	0.200703
Ovis_aries_newGene_2160	0.827453	0.470393	0.578055	0.533993	0.442235	0.366147	0.839943	0.470046	0.622354	0.577923	0.399787	0.16723	0.235196	0.224037	0.420919
Ovis_aries_newGene_3694	2.63045	1.47136	2.37285	3.02657	1.44879	2.5032	1.25366	2.16383	2.37304	2.35447	2.46382	0.686747	0.753967	1.36607	0.799458
gene-PAPSS2	135.04	160.964	100.352	172.475	80.3359	142.613	111.731	70.6943	143.921	193.71	124.964	83.7234	93.0138	69.7695	93.2516
gene-HSF2BP	3.60153	2.61673	5.2244	4.28712	4.45535	4.19662	5.27027	5.99729	5.57087	4.03807	2.2478	3.47902	3.50201	2.3302	3.66235
gene-PDZD3	9.31164	11.0761	10.7152	15.0524	7.83268	9.78091	15.0266	7.41182	15.2884	9.15138	9.2389	5.53532	8.07163	6.06752	8.63765
gene-LOC101102230	3.90045	4.03761	5.84407	2.85474	3.94458	3.13702	1.8206	3.41823	2.30562	2.70643	4.37371	4.2156	5.60731	6.06278	5.34684
gene-MTHFR	7.92441	10.3365	13.789	10.3535	13.9461	8.47288	12.0415	10.2644	13.0791	9.16751	9.87474	4.2142	6.59947	9.43573	8.3711
gene-WDR17	1.53983	1.62329	1.85892	1.14233	1.66461	0.772958	1.36467	1.74667	1.19353	1.00151	1.01383	1.16778	1.15947	0.852821	1.24768
Ovis_aries_newGene_7856	2.60062	2.59448	1.41487	3.76573	1.4975	2.28019	1.40345	1.81617	2.21756	1.56095	2.49798	1.0099	2.13682	0.592392	1.23619
Ovis_aries_newGene_7857	1.01535	0.509324	0.422491	1.21338	0.538503	0.513646	0.371499	0.279977	0.65855	0.437348	0.98632	0.277256	0.394527	0.283432	0.235525
gene-RASSF4	10.8215	15.2014	12.5938	6.64218	12.1976	7.39585	10.4622	10.7349	6.35729	9.37386	5.63857	9.62404	6.06164	9.14686	6.66474
gene-RASSF7	3.68993	2.59985	2.11823	4.01229	2.50029	5.31673	5.94811	2.13704	4.2199	6.85126	6.27274	4.98339	2.43344	4.75395	3.07055
gene-RASSF2	3.35624	4.40704	5.22334	4.69841	4.0759	3.66872	3.8427	3.3668	4.33082	5.05236	8.03795	8.46593	5.90923	8.96978	4.6527
gene-CH25H	2.03915	1.6	1.51902	1.46345	1.31481	2.65275	1.25463	1.30156	1.0607	2.05664	3.14312	5.12227	1.87326	2.73331	2.18222
gene-ESR1	0.26421	0.455675	0.789566	0.354988	0.78353	0.229088	0.276081	0.38243	0.158231	0.13274	0.164507	0.141994	0.193237	0.203251	0.171499
gene-CACNA1E	0.297974	0.227561	0.288755	0.147167	0.423925	0.056552	0.229804	0.270034	0.086369	0.64125	0.194345	1.23196	0.692758	0.463161	0.375001
gene-LOC114113976	265.147	268.464	119.319	396.247	301.113	304.974	239.081	194.39	236.16	495.627	185.468	195.017	167.551	320.649	100.709
gene-LOC114113977	220.162	255.076	133.941	318.896	220.783	334.482	311.508	94.8323	262.162	638.177	219.04	166.15	189.234	237.282	98.2811
gene-CHST4	10.2518	15.43	11.7652	23.682	19.0502	17.4183	11.1866	4.90039	14.4828	14.5279	11.4078	6.45514	9.76988	18.7804	8.52692
gene-CHST2	1.83123	1.41875	2.35777	2.07934	1.65698	1.31659	2.07464	2.538	1.92642	1.63081	2.432	3.16167	3.44803	3.55778	3.2008
gene-LOC114110580	4.77568	8.04168	4.14382	1.69454	1.51238	1.75134	1.38524	0.969109	1.67462	3.63459	4.06925	5.47388	2.15587	5.22497	8.03434
gene-MYL6	4284.26	3154.12	3671.42	2011.42	4821.83	1757.39	2962.33	4984.42	2199.68	1969.94	1488.92	2766.72	2869.03	2230.98	2829.99
gene-UBE2QL1	1.65171	1.30116	2.0346	0.686042	1.9667	1.56619	1.97953	3.54358	2.437	0.641216	2.24344	2.32579	3.46255	3.33618	3.85558
gene-SH3PXD2B	4.781	3.94806	4.28736	3.027	3.61708	2.54581	4.01186	4.61991	3.31166	2.73713	5.82463	4.78967	5.78626	6.3374	5.11519
gene-LOC101106542	1.28499	1.29981	0.932749	1.00985	0.749954	1.07201	0.450578	0.517453	0.327991	1.54239	1.76007	1.95135	0.914043	2.59645	1.34729
gene-LOC101111669	1.94744	2.12553	0.922152	1.38269	0.574829	1.71251	3.13116	1.05454	1.80864	1.97471	3.66148	2.36908	1.61897	2.47191	2.6964
gene-ADAMTS3	0.185552	0.144327	0.058341	0.111641	0.094542	0.134494	0.113788	0.167079	0.073003	0.116307	0.183072	0.422658	0.317588	0.228457	0.129087
gene-ARL4D	2.7091	1.84845	5.15234	2.36579	3.75679	1.37062	1.17864	2.52466	0.871518	2.15877	1.32746	3.192	3.21182	2.8517	2.5807
gene-LOC114108675	15.8808	44.1722	506.908	684.113	30.2018	44.4014	24.6812	126.086	30.0241	205.4	503.86	647.391	386.66	1483.69	68.3894
gene-MAZ	36.8562	37.7267	42.3227	25.3315	32.488	31.2882	38.1762	63.2458	45.0191	30.2504	46.1729	50.3305	56.7369	52.6835	71.1042
gene-KNTC1	0.638667	0.619838	0.386274	0.636616	0.465927	0.988083	0.762969	0.410605	0.657462	1.91527	0.828798	1.34854	0.647225	1.41877	0.372196
gene-AHSG	19.8854	83.5851	39.6503	57.7583	49.8192	37.3455	68.8727	42.5402	76.31	62.7854	54.431	19.2145	23.8693	52.5218	27.0316
gene-LYSMD1	3.30048	2.93579	3.48981	3.00302	3.66908	2.83153	2.99752	4.47462	4.32542	2.42515	3.45202	5.83735	5.77989	5.04393	6.91012
Ovis_aries_newGene_8679	1.12297	2.57057	3.02112	2.49768	1.0857	2.61863	3.01343	1.81461	1.80184	1.32843	1.47999	0.221626	1.14843	0.429505	1.82143
Ovis_aries_newGene_8678	3.73106	5.609	10.3963	4.49987	2.80803	7.49074	14.1968	14.7917	6.04148	5.31208	3.14646	5.90752	5.60251	1.82658	9.95913
Ovis_aries_newGene_8672	3.74463	6.48941	3.0782	4.10147	6.08818	1.91542	6.07086	4.98145	3.908	3.55314	2.69312	2.0822	0.096654	1.72934	2.07562
Ovis_aries_newGene_3061	0.149064	0.171833	0.066051	0.181922	0.012074	0.349671	0.105269	0.168382	0.113743	0.316818	0.857301	1.35901	0.422388	0.708252	0.201111
Ovis_aries_newGene_5381	78.7799	199.776	173.073	433.31	26.2649	13.4778	2.65668	0	27.3886	0	170.854	78.6456	11.947	190.827	13.4209
Ovis_aries_newGene_5382	56.332	121.124	121.257	485.331	7.42581	6.48283	6.05931	4.80064	30.4878	37.5581	55.259	78.0565	5.2773	83.2757	31.8021
gene-PLP1	0.615851	0.92601	1.8174	0.159291	1.48025	0.382435	0.458584	0.779148	0.325395	1.01906	1.14182	0.909012	1.28589	0.972336	1.20426
gene-PTGDR2	0.573928	0.948999	3.46147	1.16933	1.55846	0.64281	0.653164	1.19693	1.02074	0.332307	0.824312	2.36735	2.16153	2.08786	2.04893
gene-GNA15	6.88528	4.68927	3.71572	7.47855	5.14658	7.40098	6.26731	4.26781	5.69282	6.79509	12.5979	9.63471	6.2587	16.033	5.1323
gene-TMEFF2	0.916203	1.86303	2.99866	0.259287	3.00889	0.490567	0.508085	1.1493	0.494942	0.145469	0.804426	1.18064	1.85529	1.17784	1.1764
gene-SEMA4G	2.221	2.14432	1.78935	1.29366	1.5273	1.92577	1.61145	1.70766	1.9414	0.997172	1.74168	1.12453	1.46479	0.705199	1.25984
gene-CSMD2	0.282487	0.169673	0.298189	0.263119	0.123409	0.060923	0.339097	0.029942	0.310433	0.281005	0.049296	0.038854	0.045474	0.191332	0.098186
gene-LOC114117342	1.98124	4.10528	2.14665	1.67639	1.20816	3.23366	0.90128	1.33497	0.669271	1.41525	4.77345	3.188	4.11182	6.18046	1.50519
gene-CDC20	4.024	4.69177	1.28132	5.69329	3.37368	8.44509	3.84156	2.42476	4.7519	21.5613	6.02951	9.00362	4.90011	13.0586	1.92752
gene-CDC26	10.6079	15.0676	20.107	12.2445	10.5348	12.7121	19.2376	22.2819	19.914	16.492	14.7	26.8546	21.9109	19.3488	30.1505
gene-NSUN3	3.23389	2.91198	3.78275	4.06815	2.25802	4.35878	3.42927	2.39536	2.71917	4.13684	2.35649	1.54992	2.74015	2.72621	1.90699
Ovis_aries_newGene_1242	23.6571	19.6588	9.47891	12.2919	10.6111	4.85265	6.32155	6.25931	10.6549	25.1365	10.3551	3.2647	11.798	2.7321	11.2232
gene-EHHADH	7.26174	7.06604	7.14699	14.4248	6.6897	10.3233	10.6898	8.21112	11.2434	8.13258	9.23321	6.93507	8.08584	5.33033	4.1487
gene-KRT8	4.08033	1.66314	3.97697	0.645941	2.94656	0.894327	0.481969	1.70025	0.801199	0.652057	1.1384	1.76038	2.18378	1.36869	2.78639
gene-KRT7	2.02858	0.295249	0.407704	1.20443	0.240854	2.73002	0.869183	0.182579	0.854012	0.797858	0.565733	0.274454	0.291403	0.288566	0.395644
gene-KRT5	799.732	923.436	632.883	1398.01	949.087	1166.94	1078.2	582.89	1056.25	1268.93	836.779	553.08	470.764	728.345	545.838
gene-MOCOS	8.5561	9.81485	11.4858	6.74655	7.82778	7.75989	10.4189	5.21965	9.27683	9.42616	7.64845	3.38298	5.6398	4.40809	4.33223
gene-LOC105603639	19.9473	19.8304	17.473	28.5488	12.5211	17.7257	22.5475	9.95524	24.0101	22.3174	25.2981	5.30973	9.18228	7.503	7.9471
gene-C1QC	35.5186	32.6259	33.3849	44.2706	26.7306	45.6268	24.0839	24.4944	21.0579	45.6353	42.4465	71.0094	40.9733	84.1353	42.6716
gene-C1QA	41.1917	48.6019	47.1888	60.1879	40.4336	68.1505	32.4049	34.8047	33.9502	65.8325	59.1221	96.5029	61.0281	115.75	62.0757
gene-KIFC1	3.01754	3.80185	1.36205	3.23726	2.51839	4.33586	3.11904	1.66325	3.13752	11.3138	6.00404	7.39983	2.64065	10.4708	2.02915
gene-KIFC2	2.01896	1.83028	2.5918	1.67158	1.18564	0.934405	1.67345	1.53042	2.62845	1.48663	1.69623	0.717882	1.24093	0.791807	1.43044
gene-GPX1	143.022	244.821	184.595	154.846	150.968	108.492	72.3183	72.0499	64.7883	106.903	60.7502	62.0744	52.4242	64.9593	68.9102
gene-GPX2	7.48698	15.4142	3.33092	11.4761	19.171	23.026	22.2757	7.70151	15.4546	109.308	33.6413	22.0379	1.16696	35.9736	4.76842
Ovis_aries_newGene_852	22.6723	38.2903	24.8521	85.0776	32.2405	88.2153	78.6462	49.7771	81.8314	33.0754	58.2417	15.9421	32.9513	7.5106	51.1206
gene-PI16	26.3445	21.3889	21.0236	19.1777	34.1725	12.6129	16.7294	19.9649	9.16615	9.85182	20.7617	24.2134	15.629	14.9759	19.1833
gene-PI15	0.365838	0.59261	0.751789	0.779226	1.07138	0.182812	0.640543	0.657391	0.598528	0.919602	0.445289	1.49673	1.60238	1.56737	2.07123
gene-VEGFA	18.7029	14.1327	14.7698	12.8323	6.74616	14.8679	15.919	11.9821	15.96	17.4921	15.5002	8.61299	7.81182	6.75869	14.4172
gene-LBP	1.53693	8.43313	1.241	3.78338	0.30132	4.15833	1.56909	1.77228	1.39153	5.04587	17.3381	10.3252	8.55959	14.2032	2.76267
gene-TANC1	11.4712	17.2234	13.4486	16.8121	14.4942	13.5792	16.1515	7.86748	13.3421	14.6408	14.2349	7.74453	9.61084	10.0598	9.61774
gene-ST8SIA4	4.36971	2.59686	2.83433	3.22551	3.22089	3.90904	4.41805	3.44444	4.32188	5.35391	7.59152	4.82098	4.00806	6.16228	3.97642
gene-ST8SIA2	0.307495	0.223568	0.305839	0.112724	0.170366	0.287643	0.417313	0.213831	0.192119	0.2378	0.309128	0.440397	0.413837	0.309117	0.655583
gene-LRRC39	1.4651	0.905356	0.405253	0.523203	1.18788	0.137807	0.656065	1.05732	0.333063	0.146112	0.364214	0.247673	0.473246	0.321756	0.799331
gene-EYA1	0.237158	0.449182	0.975	0.378112	0.358787	0.386823	0.269498	0.056592	0.365279	0.386428	0.195309	0.035406	0.347276	0.33933	0.129837
gene-FCGBP	0.216054	0.183471	0.289392	0.373894	0.171671	0.191573	0.084039	0.283806	0.1339	0.148264	0.112186	0.086401	0.108051	0.248949	0.1497
gene-STEAP4	2.49898	2.92596	2.42092	1.27182	1.39393	5.01581	1.54463	2.44464	2.14482	3.47432	6.10495	7.73802	2.71589	4.81516	2.81709
gene-TMEM156	0.545852	0.936455	0.529807	0.249551	0.297511	0.841658	0.522021	0.170528	0.406447	1.52085	2.71593	2.87984	0.866156	2.67624	1.04139
gene-BANP	5.8858	2.09175	4.06792	5.1329	2.93041	3.30128	7.37667	6.66674	4.37544	3.1921	4.66402	10.0354	9.77297	8.38124	11.2441
gene-RAD50	3.69955	3.53734	4.14692	2.73965	2.31385	1.24402	3.18098	2.83129	2.76058	4.08025	3.3289	3.0842	2.12684	1.44731	1.36731
gene-RAD51	1.61564	1.3677	0.778997	1.87733	1.45531	2.83845	2.44963	1.03597	1.91986	5.02565	2.31196	4.14717	1.94922	4.46743	1.26851
gene-ADGRD1	2.32341	1.53859	1.57528	1.34785	1.46044	1.57227	2.79718	4.52399	2.4212	1.41152	1.49181	2.05208	1.73874	1.51893	2.77263
gene-GPCPD1	12.6202	16.4026	22.0167	13.3516	17.2576	11.5675	11.4349	15.3154	13.4483	14.8482	9.74118	10.6858	12.6906	12.007	9.17437
Ovis_aries_newGene_1982	1.42328	1.49745	2.13349	1.57361	1.00773	0.823286	1.06546	0.87835	0.995985	0.809194	1.71867	0.786617	0.943672	0.730586	0.791645
Ovis_aries_newGene_1986	1.2497	2.6436	1.7606	1.49314	1.27167	4.85556	2.77112	1.98462	2.0984	2.36137	1.97377	1.79954	2.01403	1.77283	1.459
gene-SEC31B	2.63418	2.19221	2.86176	1.74975	1.60042	1.73392	2.1304	1.75139	2.03313	1.96574	1.65978	1.49782	1.52965	1.30292	1.34953
Ovis_aries_newGene_2201	1.70829	0.539596	0.903075	1.17578	0.311965	1.41402	1.25817	0.573611	1.85633	0.786266	1.10356	0.606111	0.28452	0.907642	0.620606
gene-C11H17orf58	1.97932	1.97608	3.0712	1.06861	3.06023	0.748947	1.53041	1.91472	1.37825	1.14789	1.60923	2.85661	2.39535	1.48452	1.55263
gene-RNF186	3.02211	2.15711	3.71523	0.790981	3.10938	0.679849	2.83167	2.36652	1.65159	0.792491	1.24432	1.54202	0.976884	1.20934	2.22981
gene-VAV1	2.59099	2.56852	2.44447	2.7213	1.52258	2.83405	2.18031	1.90345	1.37718	3.46898	4.83894	5.84198	2.45558	5.52144	2.49986
gene-LOC114113733	0.465795	0.061802	0.070336	0.135766	0.24302	0.328076	0.304914	0.298644	0.426672	0.078478	0.253466	0.719115	0.297882	0.453813	0.457705
gene-RRM2	4.1647	5.57737	1.83588	4.39308	3.02537	8.49843	3.79302	2.25995	3.47665	14.9835	7.01238	12.3725	4.14309	13.9903	2.03406
gene-FNDC4	3.33969	4.24162	4.82505	2.4021	3.64954	2.42519	2.92117	3.8074	2.89716	1.92019	1.89565	1.72727	3.442	2.08873	2.60398
gene-GALNT15	2.64518	5.08906	14.0972	3.44215	6.21026	3.86385	5.26928	20.4047	10.5941	2.25386	6.89413	8.75557	17.1881	9.50772	22.9669
gene-LOC114114906	70.7552	54.9894	43.2349	77.9308	61.2669	88.0122	56.8543	62.4021	62.5824	59.1042	89.2901	160.092	98.7794	167.099	84.3315
gene-MSX1	3.46215	2.84473	4.53524	1.43118	4.63286	1.1948	2.37301	5.10004	3.32925	2.12525	4.10198	6.35475	8.69794	3.05008	8.6475
gene-DNAJC10	11.782	10.7741	11.7364	9.25349	8.78573	10.0384	14.7207	14.3876	12.848	14.5118	13.2069	23.4232	17.6091	19.2119	13.1162
gene-NID1	17.8834	20.9977	21.9618	15.2692	23.8462	16.3796	21.9493	26.331	23.2598	15.1714	29.9084	34.614	42.5292	35.8382	55.1363
gene-PPM1H	0.706691	1.22167	0.711964	0.437269	0.476466	1.89786	1.11751	0.664881	0.638258	0.820084	2.28124	0.952648	1.15255	1.65501	0.865893
gene-PPM1J	2.3038	1.3752	1.43268	1.52457	0.742819	1.15571	0.673696	0.476132	0.782578	1.02027	0.661676	0.697464	0.464877	0.541634	0.513322
gene-PPM1K	7.99379	6.13416	6.69977	2.6713	6.25081	2.95237	5.84886	5.02215	3.04884	5.26482	2.28384	3.54544	3.59627	2.20288	2.53782
gene-PPM1L	2.92226	1.96834	1.26509	5.18157	1.49102	3.35456	3.17805	1.34736	2.98724	1.17884	1.46473	0.686767	1.45071	0.971595	1.89337
gene-PPM1E	0.260253	0.960352	0.226495	0.294272	0.845621	0.074293	0.170154	0.179581	0.256929	0.19478	0.271094	0.262779	0.283381	0.263595	0.481513
gene-TSTD1	68.3058	74.1811	36.6905	116.803	30.6127	76.6	93.6716	26.4791	87.2022	56.086	57.686	37.8201	49.8854	19.8075	31.9227
gene-ALKBH6	6.18506	10.1156	11.1889	10.8718	8.07	9.16597	7.55296	8.9291	8.96252	10.0272	7.10743	3.62383	7.69399	3.76481	5.22042
Ovis_aries_newGene_2046	1.54132	0.935444	1.75503	1.69694	4.40817	1.17543	2.32624	1.18863	1.52327	1.36486	1.38106	1.55632	1.15172	0.555354	1.52977
gene-MELTF	0.236318	0.716622	1.04941	0.561104	1.65953	0.570103	0.815709	2.35113	2.13295	0.487315	0.621437	0.375383	0.699355	0.279748	0.636593
gene-PRSS22	17.1351	36.63	5.27385	23.9299	14.7623	17.8623	7.94557	7.59883	9.07148	10.6589	21.9114	26.928	12.8196	41.2233	13.8325
gene-PRSS27	24.1001	73.1737	14.8332	20.8335	8.32889	50.8508	11.1988	8.71717	13.2508	21.3685	65.7037	62.6191	13.8797	76.4803	15.1991
gene-ETFDH	64.5239	83.8225	67.8966	87.5652	47.5548	91.3497	105.464	64.9414	86.0498	98.6674	75.4795	33.7716	61.5803	49.8497	66.7122
gene-MTR	10.6689	12.1027	12.0199	12.6545	8.01837	10.39	11.3673	8.33273	13.4685	9.78626	8.29776	3.92993	7.23587	5.30086	6.0652
gene-SMIM1	9.56441	7.17614	5.43432	4.90378	14.724	2.64994	6.26514	14.2795	5.47756	3.71476	1.35706	4.3452	5.31769	1.98677	5.49016
gene-ITGAL	1.53238	1.70177	0.956923	1.79749	0.695005	1.80341	1.26207	0.970171	1.19045	3.06875	3.39237	4.63791	1.77576	5.94092	1.30685
gene-MYH7B	1.09348	0.965502	0.763157	1.05807	0.821466	1.03498	0.620682	0.545287	0.664006	0.954393	0.672186	0.300219	0.476917	0.562394	0.603111
Ovis_aries_newGene_1559	2.56148	3.79374	0	2.19984	0.158228	8.60203	0.071754	0	0.253108	28.4995	18.2565	22.1335	0.039853	63.7409	0.305599
Ovis_aries_newGene_1554	19.0499	18.4453	8.55265	25.3657	22.9153	24.4422	12.1129	34.3066	12.4475	5.89912	102.692	30.8217	30.9379	40.5251	20.5118
gene-COL3A1	318.666	245.016	185.241	206.898	253.984	188.458	266.954	165.658	144.009	334.257	560.511	472.039	460.855	466.51	350.583
gene-SLC12A7	27.4622	26.6668	22.1165	32.4718	16.0469	24.4087	26.6218	16.9158	25.9215	25.2108	23.0371	8.82848	14.9619	12.7781	16.0812
gene-HDC	1.01981	2.43851	2.38351	1.97262	2.45651	0.395762	1.70945	1.78214	1.19006	2.63141	4.39725	2.01317	3.92264	4.21689	2.33724
gene-TESPA1	0.811559	0.728684	0.729644	0.873979	0.588931	0.712216	0.448127	0.596376	0.494468	0.686669	1.61913	2.0127	0.540463	1.70167	0.697739
gene-PHF13	4.53697	4.4314	5.21055	2.80625	4.17272	5.1519	6.8372	4.61166	5.20947	6.29091	12.8422	6.46382	6.63854	7.43906	6.74594
gene-ALAD	7.51124	9.14058	8.07128	10.2828	6.90539	10.4099	8.79992	5.23208	9.55925	8.64113	8.09332	4.64141	5.84734	4.78958	4.73233
Ovis_aries_newGene_7044	0.620107	1.78969	1.80977	1.8978	1.48035	0.882853	0.510014	0.393262	1.02868	0.85455	0.697658	0.726915	0.625375	0.745763	0.815648
gene-MLXIPL	2.89287	3.58747	1.86133	3.0486	1.39744	1.96779	2.76724	1.51785	2.75942	3.50627	0.864492	0.30303	0.723072	0.407724	0.648002
gene-UNC79	0.698155	0.130645	0.085285	0.799105	0.386358	0.261215	0.141476	0.069991	0.213519	0.145214	0.151254	0.080187	0.144388	0.076084	0.137986
gene-MAPT	6.91906	7.42127	6.26025	5.85529	4.5747	8.1335	6.49336	3.9877	9.12786	9.63322	5.13598	3.60144	6.28665	4.02562	4.74227
Ovis_aries_newGene_176	0.516595	1.23961	0.293806	1.00203	0.470494	1.2081	0	0.557378	0.355695	1.52486	2.55654	2.74207	1.21533	3.16844	1.60992
gene-EMX2	0.430205	0.440091	1.05617	0.121154	0.746732	0.152098	0.875504	0.4094	0.294359	0.453462	0.341277	0.539846	0.827759	1.0613	1.90741
gene-C1RL	4.54682	2.96161	2.62916	3.30816	0.602385	4.56515	1.99829	1.73262	3.72144	2.66805	5.13568	9.75155	4.5382	5.07532	3.61223
gene-LOC101121285	62.2546	38.8522	44.45	25.5686	53.8968	21.6076	29.3733	115.802	25.1817	27.3767	10.7472	34.2592	29.414	21.0123	35.9297
gene-THOP1	12.085	7.4374	6.24582	14.9982	5.45041	15.7038	14.5842	9.8006	16.3554	16.4591	12.8413	8.95507	11.3674	8.8835	9.81514
gene-KHK	5.05173	5.70133	7.13656	4.84583	6.07224	4.73003	5.72984	7.11236	5.99714	4.81073	5.20053	2.50653	3.3317	2.47376	4.3312
gene-NQO1	18.0926	22.9166	15.3069	18.7089	13.4585	34.7428	33.9677	17.9188	24.521	31.0252	13.058	10.4243	9.78999	6.97687	14.3423
gene-KCNK2	0.134298	0.190606	0.201144	0.127266	0.128513	0.131201	0.199847	0.110555	0.157821	0.205083	0.440614	0.329838	0.569434	0.097795	0.143569
Ovis_aries_newGene_8533	2.27671	0.617421	0.965833	1.13036	0.838769	0.889118	0.730199	1.73164	1.93818	0.947802	0.372952	0.245061	0.358541	0.295334	0.985033
Ovis_aries_newGene_3711	2927.04	700.137	1025.75	2395.88	549.302	1010.7	4061.03	1966.43	1609.58	290.36	478.325	1828.26	328.568	497.223	679.828
Ovis_aries_newGene_7200	2.28181	1.57377	1.50763	1.37569	2.2492	1.20546	0.736767	1.27048	1.47051	1.6934	2.02951	0.790871	1.56696	1.34777	0.764132
gene-C14H19orf54	7.59323	6.92534	7.43044	7.7825	7.34172	6.04281	7.25618	6.87489	7.29724	6.62107	4.67927	3.87349	3.90463	4.92973	4.61668
gene-RND1	2.04855	0.893915	0.482568	0.416359	0.485428	2.01115	0.711796	0.647489	0.413103	2.0065	3.60608	5.16599	1.10182	3.271	1.15729
gene-RND2	3.59694	3.37728	3.26141	3.86584	4.43426	3.15069	3.59997	3.62837	2.81128	3.02299	1.53741	2.81187	2.76539	2.36082	1.95412
gene-TTLL10	1.70715	1.43915	1.1986	2.0568	0.562974	0.949014	1.61499	0.620542	2.24872	0.944414	1.19387	0.305759	1.05598	1.16043	0.604383
Ovis_aries_newGene_3230	2.66083	3.71644	0.786396	1.21736	0	0.023351	0	0	0	1.5569	1.61028	0.606649	0.797788	0.038617	0.501503
Ovis_aries_newGene_3231	2.56769	1.75522	0.439445	0.973776	0	0.011468	0.011382	0	0	0.817118	0.985144	0.183772	0.337069	0.134609	0.340676
gene-LOC101109377	7.53498	6.39381	4.1271	9.19428	2.52882	2.2271	7.97078	2.33716	5.90571	21.0298	5.00413	3.87875	1.25604	5.15294	2.61371
gene-GPSM3	3.18268	3.58568	3.65385	3.24273	2.33127	4.0214	2.80234	2.77686	3.3349	4.73207	6.17691	7.49211	4.22176	8.7879	2.57527
gene-LOC101103612	60.5946	114.952	12.9983	69.2164	43.1907	134.995	49.7391	13.0238	29.0024	114.598	109.813	219.139	96.9264	215.075	42.1688
gene-IDO1	1.9705	3.10327	1.17896	1.53764	0.486258	2.61995	1.52904	0.643272	0.856958	5.68218	2.0205	9.94904	3.1473	5.89062	2.55225
gene-TYMS	2.56941	3.94677	1.77095	1.76827	3.03956	6.21593	3.00923	2.22168	3.20162	6.50395	4.99324	6.14705	3.93148	8.34284	3.10448
gene-FES	4.18844	4.55566	6.00451	4.2407	3.95552	5.15974	4.64378	4.93727	4.26034	5.25666	7.75215	7.20232	5.26113	10.9777	5.88615
gene-OLFML1	5.08844	5.11146	5.85712	4.79858	5.32591	6.07557	4.93201	6.49894	5.08589	5.98463	7.47732	9.56561	9.82622	9.03699	7.6989
gene-MYRIP	2.47661	3.27337	3.4238	2.09026	4.11717	1.78112	3.31953	3.34894	2.09074	1.8498	1.73935	0.945598	1.03594	1.29215	1.44077
gene-GCLM	19.6327	17.2011	17.9942	23.2259	11.9227	19.3237	14.0673	13.7997	15.7278	32.6103	14.2175	9.26904	10.8804	11.7525	9.86663
gene-HIBCH	20.3016	25.358	23.2348	23.4157	12.8304	17.4417	24.6939	15.6837	14.9789	21.62	21.7804	13.834	15.626	11.5261	11.1532
gene-HOXB5	0.909892	0.709395	1.71985	0.56822	1.12374	0.69871	0.980356	1.14104	1.04092	0.656794	1.35391	2.17299	1.98344	1.22589	1.15435
gene-G0S2	22.6044	15.9368	17.5862	13.2642	7.8578	15.1901	13.0985	9.78437	9.40633	7.79311	17.6402	5.8568	10.9209	10.2257	7.53043
gene-CCDC88B	0.673818	0.668543	0.656999	0.77018	0.645146	0.665482	0.510941	0.708558	0.781378	1.40697	1.79634	1.82255	1.00435	2.27579	0.69123
gene-NLRC5	3.11556	2.65639	1.98754	2.33053	1.42524	2.34879	1.98841	1.81884	1.33233	5.01863	3.96821	4.81033	2.15106	5.91563	2.09473
gene-NLRC4	0.1845	0.657333	0.587091	0.360422	0.481422	0.410377	0.377675	0.330148	0.299625	0.431658	0.68749	0.639022	0.434998	0.97035	0.752167
gene-LOC101110111	5.18187	2.91978	2.61088	2.96865	3.40974	4.36346	3.76615	3.01177	3.01505	3.83494	5.95015	8.17152	4.47787	6.34067	4.58253
gene-SBSN	1.50215	1.29099	1.10305	0.957551	0.815444	0.96953	0.488497	1.05496	0.638764	0.302544	1.83394	1.19765	0.985777	4.69337	0.856056
gene-LOC101105114	0.602874	1.45965	12.2586	6.28506	4.09968	0.110746	0.208878	5.33979	6.03106	0.079229	0.482929	0.873247	1.78383	1.00931	1.93705
gene-ANKRD33B	0.519822	1.02327	1.16954	0.995911	1.55544	0.596977	0.587567	1.03774	0.439235	0.4051	0.633197	1.13558	1.1802	1.22856	0.51511
gene-HES2	10.3925	11.8302	14.0057	15.6283	7.23562	15.0871	17.5439	7.70179	13.5419	10.2925	15.9408	5.09492	5.92486	5.51671	8.30971
Ovis_aries_newGene_5818	21.1642	64.3518	40.7604	131.525	0	11.5482	14.8402	3.64469	14.0843	28.4907	51.6567	46.9512	5.34622	81.2871	11.2031
Ovis_aries_newGene_5819	28.4109	77.0859	51.1095	191.925	17.5562	17.8625	14.9121	4.73474	21.0516	33.5712	62.3622	62.5841	7.7713	95.0928	20.8113
gene-DHTKD1	4.06853	3.66807	2.62726	2.47539	2.73256	2.71143	4.47037	3.5732	3.33666	3.82866	2.72927	2.3683	2.59679	1.48152	2.41999
Ovis_aries_newGene_10591	1.26397	0.469149	0.712096	0.698327	0.295999	0.966111	0.887935	0.77117	1.98855	0.600499	0.509751	0.478122	0.441744	0.363625	0.671444
gene-CD7	0.905955	0.920303	0.535691	0.375855	0.391267	0.667029	0.277196	0.672967	1.53436	0.447847	1.58112	1.92184	0.820045	1.70098	0.528465
gene-CD4	2.89743	3.62326	1.83519	5.89677	1.93984	2.62281	2.77454	1.81456	3.11896	5.6819	6.51453	8.65542	2.99957	10.9826	2.24658
Ovis_aries_newGene_10435	1.42481	0.977448	1.91566	2.07577	0.435847	1.03629	1.69259	0.812581	1.42971	0.665102	1.05995	0.187274	0.777155	0.611009	0.643829
gene-MKI67	3.44898	4.11601	1.16607	3.27293	2.90107	5.13084	3.9852	1.62976	3.75548	13.6363	6.23283	9.5911	3.56603	14.4234	2.30787
gene-FNDC1	2.36382	2.86276	2.05165	0.936031	3.93576	0.972227	1.35393	1.24092	0.737058	1.13768	2.29689	2.51398	2.21544	2.04535	2.56158
gene-POC1A	9.73876	8.71953	8.30931	9.92465	8.08813	13.9082	9.1403	5.67794	10.4906	11.9436	9.64156	5.33324	4.69663	8.62029	6.72728
gene-LOC114113987	18.1124	19.6365	11.6968	22.7005	13.8508	28.5528	24.0984	11.7883	24.3461	19.918	20.9343	48.4836	23.6711	31.9937	22.4293
gene-LOC101120093	14.0995	8.74547	4.63269	8.56669	3.52665	23.9721	8.20303	5.44479	6.23079	22.7986	14.1528	53.4991	8.43366	30.8859	19.85
gene-AHCY	216.643	207.689	167.939	250.117	106.664	247.103	251.462	105.685	281.139	294.234	162.051	91.0811	81.8258	91.5516	81.6401
gene-ITGAM	1.62731	3.38254	3.30241	2.91144	2.37922	2.42933	2.35831	1.50878	1.58994	2.05795	3.49721	4.91441	2.95376	7.02068	3.07437
gene-CHRM1	0.193932	0.110075	0.139975	0.228359	0.175506	0.262568	0.170233	0.228952	0.388374	0.108665	0.292382	0.388527	0.799091	0.355584	0.32069
Ovis_aries_newGene_9012	1.00592	0.30729	0.976506	0.094306	1.66402	0.104258	0.258513	0.682531	0.038086	0.026909	0	0	0	0.069847	0.156984
gene-HDAC4	3.57386	3.47579	3.96124	2.63084	4.2134	2.50804	3.28147	5.05215	3.40951	1.77417	5.21002	4.2968	6.20996	4.71602	6.08495
Ovis_aries_newGene_10904	1.24073	1.12409	0.96878	3.77317	0.650215	1.67905	1.30794	0.864619	1.68544	1.01981	1.29305	0.906447	0.891907	0.643547	1.20786
gene-ITGA7	41.6315	24.7549	33.1114	16.0846	26.5443	12.32	29.0668	33.4083	19.4465	15.3641	20.7226	36.3182	38.2111	27.638	53.9394
gene-ITGA4	1.6255	2.34824	1.7592	2.89546	1.70362	1.82221	2.55659	1.00411	1.68601	4.664	4.08329	4.61886	2.72052	5.92572	2.14825
gene-BMP3	0.122376	0.164018	0.122214	0	0.664815	0.020518	0.146601	0.241612	0.079068	0.069203	0.257671	0.301319	0.471816	0.148877	0.277396
gene-EFNB3	0.799983	0.424545	0.373227	0.138184	0.478393	0.419724	0.79634	0.691762	0.839372	0.551588	0.450946	0.888159	1.64767	0.660301	1.12977
gene-INKA1	13.8708	15.1197	17.5856	18.9644	11.0501	21.5133	16.7857	10.3258	17.6828	19.7486	19.7613	9.16865	7.44947	10.8584	11.8477
gene-C3H2orf40	5.81628	2.33611	3.03246	8.32497	4.41504	11.1264	7.74004	7.98418	7.41369	4.2827	5.4327	7.73972	13.3638	6.63739	11.3463
gene-SH3GL2	0.251843	0.538351	1.55137	0.68661	2.01374	0.119406	0.468058	0.945473	0.408121	0.128303	0.537024	0.919676	0.895434	0.539172	0.963539
gene-PAIP2B	7.54676	6.60457	5.75409	4.17113	9.09092	6.74234	10.1128	10.5469	6.82984	5.58736	8.86126	8.87611	14.2069	6.34637	15.4806
gene-EIF2S3	48.9049	52.1452	63.6455	57.1078	48.5355	53.3854	62.3074	60.2736	60.9191	58.0201	94.6618	89.2931	87.1763	74.9865	84.7909
gene-LOC105615175	1.96298	1.51048	1.61615	2.59931	0.682082	1.04493	1.21755	0.809333	0.691429	1.94298	3.19813	6.91815	1.32418	4.77608	1.1857
gene-MRI1	4.54725	4.06935	4.84628	5.61801	4.06122	9.40551	4.2238	3.67286	5.22768	4.64191	8.20195	8.63743	7.12232	7.39413	5.6579
gene-GCA	0.619769	0.787348	0.866266	0.824322	0.535846	0.378946	0.367843	0.426363	0.190057	0.900492	0.347139	0.290222	0.310681	0.213251	0.208806
Ovis_aries_newGene_6973	1.33564	1.32209	1.98891	0.817901	0.641298	0.399446	1.05497	0.487181	0.977804	1.08314	0.893988	0.724797	0.797727	0.570191	1.08442
gene-HCK	1.6313	2.14373	1.26658	1.68022	0.977143	3.871	1.74603	0.991774	1.3187	3.4565	2.98267	5.61587	1.73762	4.9693	1.9505
Ovis_aries_newGene_7623	10.6818	4.51276	8.54418	10.9869	4.24648	8.13886	6.95059	6.41931	9.25528	7.1823	6.54798	2.9237	5.33993	6.81269	3.93849
gene-WARS2	2.40801	2.8964	3.75197	4.05422	3.18892	3.78666	4.93658	5.11544	4.83613	4.04865	7.07942	4.69552	5.07173	4.75507	6.43018
gene-CENPBD1	0.916317	1.02843	0.944785	0.899018	0.630739	0.717182	1.09985	1.158	1.12067	1.06973	0.779081	0.536191	0.771837	0.83404	0.563722
gene-FUOM	12.0844	12.7226	14.5129	19.8767	15.3101	15.2011	16.0138	6.11661	12.4679	7.66927	10.6834	7.27991	8.41498	11.2948	9.12114
gene-LOC101116085	8.48171	9.79404	5.81335	3.96027	5.44803	4.72484	2.50251	2.17991	2.11427	9.859	8.28319	15.2991	7.90334	11.6619	2.82642
gene-FXYD3	195.29	243.299	157.726	301.546	131.583	243.235	202.152	93.7533	247.169	266.696	176.138	107.259	119.64	140.785	114.183
gene-FXYD5	18.8377	18.1102	17.8797	17.1912	15.2922	18.6945	12.2471	14.9958	12.968	17.2544	25.3285	31.6107	17.581	33.2417	19.5841
gene-FXYD6	56.927	80.1899	63.3632	79.2443	61.8616	80.0091	76.2877	53.7629	82.7759	81.0986	65.968	35.7335	50.6811	48.8758	61.7128
Ovis_aries_newGene_10657	1.14433	0.677892	0.730884	0.697461	0.675117	0.985985	0.618407	0.757718	0.731926	0.776719	0.317442	0.236669	0.247067	0.302882	0.588977
gene-AK2	351.511	345.779	265.864	461.844	233.288	466.998	380.044	177.475	378.399	453.625	312.238	226.444	227.62	225.655	175.381
gene-IL27RA	11.9912	10.2395	7.38368	6.88367	9.78835	6.54196	6.55886	6.33901	4.49569	6.52798	10.3573	17.4851	8.60402	14.3521	10.2433
gene-LOC114118070	0.147656	0.214851	0.241831	0.419252	0.474302	0.2539	0.299311	0.287149	0.223127	0.41107	0.485373	0.69074	0.36201	1.16296	0.355874
Ovis_aries_newGene_5993	1.63723	2.09878	1.00662	0.976786	1.04139	0.789831	0.612134	0.250633	1.138	1.09171	0.835875	1.35349	0.967992	1.16081	0.287592
gene-MMP12	0.537362	0.329398	0.271734	0.063303	0.106483	0.107021	0.267076	0.214701	0.373184	0.063269	0.431975	1.3748	0.596214	1.17463	0.400105
Ovis_aries_newGene_8242	0.734027	0.499595	1.52144	0.681099	1.19312	0.511505	0.94684	0.834949	0.130722	0.57402	0.246827	0.103234	0.104504	0.45795	0.418392
gene-TGM5	11.1159	11.4817	6.89356	44.097	8.30526	33.107	18.7099	4.69382	11.807	16.651	8.36274	6.07563	5.61117	7.53393	5.52306
gene-TPBG	1.36036	1.76238	1.90732	1.89176	3.25779	0.840849	2.1143	6.27994	2.54239	1.31576	2.81086	4.27715	4.37212	8.056	10.0394
Ovis_aries_newGene_2672	2.04297	2.28917	1.34375	2.73243	0.603713	1.83564	1.1437	1.08993	1.68608	2.24743	1.23255	0.637439	0.229961	1.39161	0.285939
gene-CEMIP	5.26419	4.50335	1.46726	5.32161	3.69219	4.09255	4.047	1.95054	5.45372	2.33605	9.66678	3.25977	7.2204	5.62593	5.84146
Ovis_aries_newGene_5469	1.41302	1.87265	2.88129	1.169	1.2372	1.03005	1.06086	1.2803	1.63955	0.903096	0.889052	0.986913	0.856372	0.786477	0.897326
gene-LOC101115926	249.727	127.946	121.213	198.863	82.8992	74.6586	83.7794	122.88	66.0761	147.202	119.598	116.276	75.7415	67.2659	81.7727
gene-HEY2	1.13284	0.561069	0.808818	0.837098	0.808754	0.838796	1.0285	0.801436	0.860518	1.47163	1.02198	0.548715	0.710213	0.40059	0.524702
gene-FCGRT	52.7756	60.0067	89.7305	56.8829	63.4893	46.7397	49.4619	87.6189	57.8849	48.6447	81.3437	100.432	90.173	99.6717	103.236
gene-CLIP2	3.48901	3.30723	3.44852	2.38843	3.01508	2.75597	2.77595	2.72393	2.52346	2.66371	4.5256	5.29263	4.38103	4.562	4.05616
gene-RPRM	5.83174	3.4852	6.00503	1.75116	4.32871	2.27891	1.61205	4.23085	1.92626	1.26665	2.15402	4.32113	4.2599	1.65027	5.15489
gene-KIF26B	1.74718	1.30239	1.74718	1.0338	0.787866	2.22902	2.54347	2.93764	1.99226	2.28151	1.47879	3.46511	5.60377	4.1003	3.63074
gene-TMEM220	3.18052	3.53468	3.24676	3.8697	3.30276	4.07468	4.69223	3.71896	3.83593	4.99252	2.76699	2.81805	2.07661	1.31549	2.99182
gene-IRX5	3.84275	3.32136	2.70488	5.12901	2.66071	5.22006	3.3136	1.99629	4.47326	5.24319	3.32024	2.33144	2.61665	2.52923	3.05998
gene-BTK	1.21259	2.22158	1.88809	1.44997	1.71917	1.87959	1.23798	1.13748	1.3237	2.60084	2.9046	4.69873	1.79872	4.72775	1.75549
gene-HRH2	0.039622	0.288174	0.149441	0.193066	0.114337	0.06886	0.156748	0.127814	0.115401	0.141825	0.083399	0.456023	0.343904	0.264224	0.303253
gene-DOK2	1.28546	2.47183	1.68979	2.06181	1.29724	1.85525	1.51782	0.999082	1.14755	2.49987	3.48292	6.46583	1.78156	5.11934	1.73245
gene-IZUMO4	1.29899	1.17325	2.85144	1.22065	2.49571	0.826863	1.95705	1.85143	1.0512	0.927352	1.42935	0.912019	0.919466	0.398061	0.888027
gene-EPHB1	0.905067	0.392247	0.352626	0.279817	0.336553	0.170758	0.367487	0.386291	0.504734	0.24061	0.726593	0.580652	0.528611	0.769657	0.521415
gene-LOC101109746	24.0078	21.472	19.4028	22.8207	17.2762	35.3068	24.9989	19.4871	26.6608	42.0121	44.491	49.3692	20.2839	52.5753	20.6429
Ovis_aries_newGene_6832	0.523072	0.856467	0.674424	0.903107	0.645189	1.17302	0.832273	0.625065	1.15384	0.570625	0.764628	0.171387	0.4948	0.459192	0.337871
Ovis_aries_newGene_7122	0.325821	0.9232	0.953814	0.958213	0.486506	1.49239	0.817884	0.286892	0.563052	1.37248	0.179562	0.289784	0.443341	0.242585	0.795102
Ovis_aries_newGene_7129	4.20232	4.37451	3.81791	3.58125	3.10773	4.17922	4.42979	2.56341	4.9204	3.50738	3.00218	1.96759	2.86556	2.58701	2.18257
gene-ASS1	4.04183	6.07192	10.0702	6.24741	3.09816	2.02264	2.95279	4.30858	4.30544	2.75086	2.69267	3.95766	6.38436	3.93452	4.09295
gene-LOC101117657	245.737	264.75	221.774	270.943	124.077	341.649	216.402	142.555	212.015	325.437	260.133	104.304	200.765	126.864	124.83
gene-BNIP3	75.318	113.682	120.609	140.679	78.7711	170.552	137.962	120.499	124.547	148.965	86.91	102.563	78.5276	144.141	76.5519
gene-CCL19	1.63716	3.35112	2.45926	2.29646	2.01165	7.2762	3.74384	5.67604	2.13374	14.142	5.94965	49.9461	8.61595	22.1303	3.29666
gene-SOCS3	5.83617	10.3244	4.77646	3.65188	2.44745	10.4188	4.19497	3.08443	3.19974	7.39709	17.6401	23.5777	5.3969	14.9544	9.25197
gene-SOCS1	1.57915	1.71734	1.752	1.26158	1.12562	1.35268	0.899706	1.25095	0.964895	1.847	2.91065	4.24123	1.14464	4.26004	2.17747
gene-LOC101120367	2.32877	2.29582	1.48846	1.3196	1.85527	3.73205	1.73241	1.56534	1.85934	3.34868	3.92518	5.72291	2.36371	7.47662	0.979005
gene-LOC114117808	7.76359	7.16713	8.6214	8.3098	6.76888	6.28923	6.22261	8.22266	5.69769	6.06585	4.74181	4.03532	2.74284	4.66524	5.89605
gene-LOC101116298	59.2144	80.2539	93.7704	106.756	61.0336	95.0261	98.2175	65.5793	92.5156	47.3986	56.5796	21.7668	45.4603	36.9754	47.5856
gene-SMC2	2.00504	2.78585	1.52517	2.58708	2.27999	2.96731	2.65378	1.98502	2.18899	8.17555	4.01042	5.76207	2.6834	5.10406	1.50465
gene-LOC101115083	170.647	223.777	167.797	241.377	127.532	222.473	205.367	110.334	202.895	385.569	222.679	158.638	79.6889	161.935	98.4806
gene-LOC114116869	0.989078	1.98866	0.956119	1.02812	1.26035	2.13547	1.31854	1.07468	0.975503	1.31001	2.66207	1.98173	1.87451	3.16132	1.16738
gene-TEDC2	2.81404	3.16584	4.69399	2.38156	3.17389	1.28624	2.34211	2.12959	2.20637	2.25654	2.08194	1.92252	2.30499	2.18449	1.5056
gene-BEST2	2.16468	6.57277	4.37311	9.71266	4.5326	4.23051	5.82421	2.98894	4.78599	2.87802	2.07087	1.46649	4.53733	4.106	2.51521
gene-CFAP54	0.159549	0.151189	0.150657	0.152538	0.138629	0.015733	0.074713	0.025378	0.092325	0.12076	0.117789	0.059648	0.067512	0.074447	0.006469
gene-CFAP57	0.166405	0.351402	0.055903	0.050947	0	0.319178	0.008912	0.011522	0.008378	0.913076	0.642426	0.682866	0.026684	1.01331	0.048504
gene-TCN1	1.08017	1.20604	0.316859	1.2007	0.453393	1.10448	1.86767	0.315427	1.1702	1.97874	6.31051	6.42053	1.46544	3.76848	1.39148
gene-ID2	15.516	9.19266	20.474	11.9937	11.0693	13.4177	15.2555	28.743	18.2236	18.0646	22.9192	24.6207	20.7599	22.6054	30.7563
gene-RAB20	2.26536	1.53751	3.80723	2.05539	2.00727	1.93653	3.04628	6.31245	3.39104	3.01935	3.81495	3.77128	4.09385	5.6343	2.30655
gene-UPK1B	2.78586	1.12239	5.34193	1.03108	3.55122	5.34045	5.24484	3.99351	1.84543	4.58307	8.79052	7.8678	11.9555	19.6475	1.62835
gene-NLRP3	0.303907	1.07675	1.21023	0.510568	0.878056	0.340978	0.297334	0.609187	0.278541	0.452595	0.534776	1.06281	0.881677	1.3171	0.32497
gene-RCBTB2	2.77531	4.62943	6.17795	4.00685	5.1188	4.64632	6.49241	7.47424	5.71904	4.90866	7.56195	8.019	6.39293	6.90581	7.77678
Ovis_aries_newGene_4670	1.79866	1.44878	2.52805	1.20234	0.94802	0.209354	0.499904	1.176	0.248469	0	0.331616	1.43607	1.02901	0.637066	1.06528
gene-WNT7B	1.33938	2.50421	1.82309	3.09466	1.98267	2.52262	2.1578	1.42869	2.89661	1.54385	1.23303	0.371552	0.680238	1.55623	1.72962
gene-SOD2	134.856	256.556	167.248	121.138	137.495	247.153	125.391	149.395	165.775	259.925	296.546	607.043	209.962	644.726	189.997
gene-LOC101103714	0.67657	0.705065	0.576659	0.730187	0.359573	0.769936	0.552615	0.627269	0.838197	0.904323	1.21661	1.5834	0.647285	1.14436	0.837515
gene-SLC25A21	0.912383	0.908229	0.834348	1.33532	0.687033	1.26011	1.40515	0.907115	1.10616	1.0499	1.07695	0.508773	0.563441	0.644263	0.692418
Ovis_aries_newGene_2955	4.61552	2.99379	2.29023	4.78993	2.08308	4.8327	4.44582	1.6571	4.23882	3.06255	3.5313	1.99162	2.2803	1.18582	2.58286
Ovis_aries_newGene_2957	2.75701	2.11871	1.30025	3.30509	1.93438	2.44294	2.6013	1.07349	2.13224	2.46903	1.42663	0.932148	1.35309	0.772426	1.58409
gene-LOC101106871	15.931	22.9175	101.04	46.8866	17.6461	102.82	15.2525	20.2321	116.122	91.1386	120.892	98.2485	37.4571	107.635	38.9582
gene-SHISA3	5.85639	4.86542	4.70018	3.50318	6.00539	6.71614	3.42207	10.9451	2.3933	7.51047	12.9407	7.15156	11.8832	5.22238	6.98265
gene-TKFC	5.12641	3.8716	4.98073	5.07515	3.15765	4.87944	4.13401	2.78827	4.09886	5.20728	3.82235	2.89879	2.77627	2.88868	3.19793
gene-NUMB	22.7492	22.7174	21.5906	22.2214	20.6055	21.9954	23.2671	15.1772	22.8186	21.2444	17.8566	13.2417	16.8016	14.7732	13.5858
gene-FCGR3A	8.87513	9.99173	6.95256	7.65736	4.97408	17.9001	9.3901	6.57608	6.67267	19.1202	17.3191	29.7705	10.4761	24.6053	11.2284
gene-TLR8	0.943835	1.56412	0.779824	1.13311	0.857472	1.61111	0.941523	0.765934	0.838877	1.53229	1.76015	2.44422	0.994615	3.38525	0.951359
gene-TLR7	0.897484	0.988728	1.57099	1.57712	0.854504	2.09372	0.99831	0.550808	1.46717	1.94171	2.22028	5.94251	1.61907	3.67122	1.52094
gene-TLR5	2.98677	3.53992	1.80945	2.83135	2.13718	3.03552	3.64045	1.83478	3.10251	1.94783	2.17542	0.887605	2.44447	1.18089	1.77062
gene-TLR2	2.35148	3.50059	2.13041	2.02089	2.31841	4.59802	2.90467	2.00437	1.44084	2.9865	5.23234	6.92879	4.16282	5.92207	2.31484
gene-LOC101111694	4.78788	6.09115	70.9868	14.4712	42.8367	9.89994	3.58724	3.42193	3.6687	7.97228	3.24349	19.5651	1.51048	0.341118	5.3983
Ovis_aries_newGene_10986	31.4195	11.1009	12.8165	58.4137	33.4035	24.9061	8.2596	17.9382	28.1493	5.04363	43.6989	8.44606	54.7938	45.4487	26.8411
gene-TNFSF13	0.995354	1.00984	1.14567	1.50996	0.861441	1.62976	1.46207	0.922378	1.2064	1.78775	1.69605	2.28671	1.68877	2.47374	1.38171
gene-TICRR	0.315203	0.376578	0.117868	0.328459	0.335397	0.574419	0.586188	0.284733	0.561943	1.09077	0.757441	0.928391	0.431943	1.15573	0.146889
gene-DSP	188.148	182.951	131.533	261.397	201.043	259.207	241.575	97.7937	242.404	272.2	213.731	96.5896	145.457	185.585	136.808
gene-PGF	3.00941	2.50237	3.03137	2.02177	1.805	4.24749	1.67998	2.73143	3.8403	3.17347	1.56353	1.77134	1.18024	2.38675	1.91891
gene-C12H1orf53	2.37102	2.93343	3.81353	2.32919	1.65993	1.97277	2.95223	0.937948	2.57817	6.008	7.86121	4.58297	2.75192	3.50968	4.62836
gene-LOC101114408	332.123	235.834	199.051	444.386	219.386	317.845	326.014	132.974	271.584	360.757	203.338	97.2805	106.527	85.3851	113.627
gene-TPPP2	0.463775	0.481587	1.1073	0.083678	0.651023	0.290303	0.540694	1.30135	0.785646	0.259697	1.23923	0.682772	2.06576	1.1341	1.45135
gene-TPPP3	50.8103	51.7188	89.3579	50.288	72.6819	30.6179	36.1393	53.5684	24.8201	26.288	29.9346	48.6138	41.7817	37.9028	65.6591
gene-FASLG	0.648339	0.445097	0.230903	1.04328	0.37362	0.401181	0.385136	0.284951	0.277495	0.261456	0.788487	0.919056	0.53488	0.850381	0.195279
gene-IFI44L	1.62633	1.37102	1.57678	1.15268	3.19733	4.28314	0.994435	0.892748	1.65895	1.51142	2.38122	5.24667	1.33104	8.83245	1.02304
Ovis_aries_newGene_7	1.7416	1.42015	1.12893	1.08147	0.503918	0.997991	0.831116	0.640523	0.706542	1.94971	2.73701	5.43039	1.39839	3.92455	0.523764
gene-SLX4	1.9609	1.78273	1.81097	1.96568	1.80149	1.88138	2.28392	2.91158	2.48267	1.69987	2.24968	2.8222	3.12657	3.96968	3.22023
Ovis_aries_newGene_8	0.618473	0.485287	0.415416	0.33008	0.140049	0.252514	0.435726	0.336791	0.322437	0.501418	1.0091	1.77311	0.154366	2.00835	0.164193
gene-GFPT2	7.06959	5.84313	17.1541	5.61887	11.5011	4.58868	6.16747	12.9863	5.77868	3.02526	7.53763	14.1046	11.4534	9.27153	18.8273
Ovis_aries_newGene_11214	1.04783	1.4648	1.89113	1.09985	1.91282	2.10321	1.20432	1.54581	1.48418	2.06563	1.09726	1.39911	0.6922	0.522783	0.597642
gene-MCEMP1	0.364979	1.28448	0.551461	0.242284	0.731285	1.56364	0.211258	0.094902	0.186983	1.44309	1.45197	1.82388	1.18676	3.08766	0.609724
gene-WDFY4	0.878847	1.24087	0.760227	0.942613	0.620952	0.876677	0.557636	0.421011	0.803191	1.37551	2.11381	1.93794	1.01989	2.94054	0.693689
gene-LCP2	3.62284	3.3875	2.58587	3.58663	2.49417	3.45239	2.86133	2.18999	2.44323	5.16454	6.90645	9.94056	3.18572	8.54564	3.46989
gene-LCP1	19.6915	24.7896	16.9521	18.8829	9.81323	30.1073	15.3846	10.7151	16.2232	38.9276	38.6965	60.5783	18.6588	62.2311	14.1795
gene-MARC2	57.6713	60.2478	53.643	74.445	36.7879	64.1896	58.5772	26.8968	48.2191	75.2241	58.3962	27.7652	34.0686	32.5194	33.1677
Ovis_aries_newGene_6670	0.449602	1.08183	0.447554	0.711342	0.056598	0.146371	0.300641	0.052574	0.224232	0.177135	0.557157	0.071199	0.09834	0.10319	0.043261
Ovis_aries_newGene_6587	0.93379	0.779246	1.31376	0.842046	0.634762	0.900935	0.661295	0.838914	0.788162	0.677523	0.396431	0.601744	0.450417	0.3371	0.936991
gene-CLSTN3	1.18095	0.981145	1.29906	0.980091	0.744094	1.22054	0.74121	0.740065	0.813769	1.06865	0.389333	0.717436	0.994248	0.645597	0.578776
gene-ACSS1	35.3839	31.6397	26.1802	15.2029	49.8362	17.6451	29.6265	30.2462	22.206	17.4602	13.2097	22.3499	24.2558	19.9143	28.3468
gene-CNTNAP2	0.263473	0.499726	0.588231	0.258638	0.885452	0.371319	0.497056	1.03765	0.524781	0.49048	0.833815	1.29918	1.67049	1.3683	0.578669
gene-LOC114110557	94.7216	61.5868	23.652	8.74651	18.3044	11.0519	21.5625	4.57871	3.41488	18.3747	13.3654	0.476949	0.278356	8.32118	3.22316
gene-LOC101117764	81.3028	72.5233	36.7151	125.246	48.389	42.0718	54.0624	46.4027	71.9618	86.5695	70.3665	44.1347	69.526	23.3587	21.3746
gene-P2RY13	1.42902	1.19145	1.36601	1.54411	1.18649	2.72618	1.73361	1.98144	1.16985	1.75112	1.74345	3.79062	1.6374	3.51987	1.88144
gene-TAGLN	3716.16	2702.06	2344.04	1632.15	5156.55	1211.76	2565.08	3732.09	1653.54	1421.35	835.687	1695.39	2301.05	1871.64	2567.54
gene-IL22RA2	0.79635	0.859588	1.28688	1.23747	0.496735	1.21526	1.16043	0.901111	0.888325	2.77784	0.470044	0.995806	0.929372	0.795551	0.583683
gene-CTSS	28.7437	46.3509	40.6502	36.7662	23.3457	39.9582	30.901	30.9842	25.3773	60.9306	79.9978	89.8585	44.1069	91.7183	38.3178
gene-TMEM8A	15.0354	13.9124	12.5322	18.0522	10.8397	17.9788	11.6164	8.92979	13.5075	11.5539	10.1759	6.68002	8.45908	8.33715	7.10725
Ovis_aries_newGene_412	1.21277	0.89208	1.16035	0.573343	0.381971	0.641573	0.512601	0.373043	0.402228	0.983195	0.536418	0.183871	0.51662	0.563222	0.523043
gene-SDK1	3.02563	2.77633	2.43648	1.85776	2.66934	2.62939	2.60525	3.16857	2.00208	2.77902	3.68032	4.16619	4.60778	4.51629	3.53462
gene-CTSK	18.606	37.5758	36.5101	21.589	25.89	15.2886	20.867	25.2101	18.038	17.5641	63.2754	31.6419	37.3889	28.0648	37.6429
gene-AIF1L	6.14059	7.00872	7.00654	4.48797	5.58266	4.03499	4.192	5.6417	3.32442	3.12092	10.4037	6.06246	8.53029	5.05793	5.21725
gene-FOXA1	3.61794	2.11276	2.62449	4.40033	2.62087	4.74656	4.36513	2.08375	4.3668	5.57203	3.97024	1.63065	2.01006	2.44259	2.74166
gene-SLC25A4	215.092	148.588	173.622	94.0287	225.954	80.4044	137.119	207.319	106.565	89.6904	69.0242	117.662	135.167	100.277	163.805
gene-LOC101106641	12.9802	10.9754	12.2246	8.82156	9.00566	18.8965	19.582	6.1123	13.5127	13.356	6.72253	3.04937	9.00757	4.82552	5.2124
gene-SYPL2	0.742106	0.763148	0.366843	0.418365	1.02502	0.363795	0.694484	0.736021	0.428362	0.228448	0.128336	0.216037	0.200316	0.294429	0.525247
gene-FUK	3.53785	4.94428	4.8259	4.41015	3.31233	3.76814	4.52316	2.88188	5.30176	3.96755	4.39891	2.88563	2.93247	2.60024	1.79392
gene-SORCS1	1.55467	0.716206	3.03787	0.234473	1.01003	0.568943	2.49546	5.02049	2.72658	0.767389	1.63056	2.72905	3.36056	1.75958	2.60664
gene-LOC114111483	0.414495	0.495587	4.22963	0.68822	0.490631	5.23911	0.582369	0.674208	6.64673	4.83317	0.457256	0.659948	0.591903	0.650564	0.788227
gene-GK	1.07493	1.11913	0.658751	0.889704	0.62368	0.701542	0.584112	0.453254	0.634368	1.15191	1.72397	1.62038	0.852358	1.65288	0.577959
gene-INPP5D	2.82863	3.52849	3.37819	3.98172	2.50855	3.17581	2.32619	2.05465	3.01932	3.24977	5.14126	7.63811	3.11095	7.77266	2.89933
Ovis_aries_newGene_4966	0.593601	0.683499	0.914675	1.44431	0.414599	0.882251	2.92263	0.817578	2.5384	0.727403	1.42495	0.231722	0.795496	0.294058	0.781688
Ovis_aries_newGene_7705	4.64191	4.37666	2.11472	2.19063	1.79421	1.19747	1.48084	1.60109	1.23741	1.36766	6.53359	2.92067	2.6384	1.4222	1.45906
Ovis_aries_newGene_7702	4.19043	4.6973	6.59998	17.5186	8.93938	11.3816	7.07968	6.29455	9.06836	4.72905	3.983	4.17779	4.70845	3.68549	7.37796
gene-TACR1	0.315687	0.253424	1.27965	0.252839	0.593841	0.272649	0.686984	1.74607	0.370834	0.420766	0.378078	1.63019	3.34777	1.15889	0.492851
Ovis_aries_newGene_5701	0.934023	0.706927	0.603363	0.96194	0.824073	0.707818	0.502394	0.6828	0.435055	0.564712	1.46141	1.19506	0.901322	0.947656	0.694539
gene-BACH2	0.305539	0.213777	0.30979	0.288102	0.310082	0.142073	0.289304	0.363705	0.253422	0.216413	0.594375	0.399305	0.493453	0.511546	0.472298
gene-CHORDC1	10.6126	8.02136	9.15299	11.4047	5.80582	8.18773	9.8936	7.5859	8.37638	16.5446	13.6041	24.8343	15.0562	14.4275	11.2666
gene-LOC101115381	1.11659	1.8609	0.97338	1.89422	0.47908	3.42088	1.10871	1.41974	0.82072	2.74667	2.266	7.26318	4.48278	12.3065	3.20702
Ovis_aries_newGene_6428	2.62039	3.91714	3.44692	4.87213	2.9677	1.91194	6.53967	3.94583	8.2705	4.47243	2.76231	0.339441	2.99119	2.06686	4.45392
gene-LOC114112675	15.0589	84.6166	60.6946	22.6104	20.4506	27.423	12.6543	27.3097	23.2633	19.1715	32.0485	29.3704	15.4404	15.5796	18.2229
gene-SPN	2.43106	3.45673	2.14261	2.86843	1.67675	2.45206	2.71483	1.39173	3.08602	3.80059	6.0231	5.25701	2.80135	5.67102	2.46468
gene-SUCNR1	0.576412	0.95232	0.619588	0.651924	0.51296	0.298914	0.719639	0.774305	0.65089	1.07467	0.207796	0.604712	0.227526	0.517401	0.38908
gene-LOC114118248	11.306	7.94368	8.35743	6.61627	8.85436	7.48099	3.25108	0	7.18072	11.3018	3.35546	0.038132	3.03266	0.085553	4.55716
gene-BLVRB	126.829	136.041	106.867	215.683	122.119	243.811	161.211	101.93	175.783	195.371	103.498	100.664	87.8475	94.2746	96.6994
gene-GCAT	4.86432	5.52341	5.15135	5.71987	4.86212	4.40886	4.66431	4.24064	4.92312	4.4298	5.96028	2.45313	2.92187	3.29532	2.36152
gene-MPND	13.193	17.8104	16.5228	18.8671	10.8444	19.52	12.3869	11.2988	14.9861	16.2975	15.7414	8.0816	9.23359	9.04695	9.20961
gene-CHCHD10	81.0589	80.8842	73.2081	104.863	71.3284	97.4366	73.581	68.3039	94.148	106.18	63.1324	49.109	52.6185	53.8748	79.8763
Ovis_aries_newGene_10874	4.50347	4.72146	0.937157	1.45661	1.20412	3.6773	1.17795	2.07825	4.48586	2.6122	0.590021	0.98137	3.15322	0.645675	0.93314
Ovis_aries_newGene_2134	3.848	4.38747	5.4043	9.0126	3.37763	6.36854	6.41206	4.48652	7.99459	3.62839	6.49077	2.34984	4.75182	2.72932	3.38943
gene-KLK9	0.972088	1.60107	0.193255	0.179631	1.03151	0.364401	0.198962	0	0.105347	1.61593	4.12371	2.7235	0.289141	3.93115	0.489641
gene-XAF1	2.3874	3.51589	3.80792	2.01246	7.18989	8.37668	1.72204	2.19913	3.52305	4.00855	6.94323	10.3382	3.7282	12.3126	3.15903
gene-NRROS	1.53999	1.1756	1.85315	1.63214	1.53741	2.01582	1.30556	1.6146	1.7678	2.10898	2.2138	5.07936	1.43338	3.97926	2.16345
gene-PPP2R2C	8.90417	7.14783	5.60764	5.75906	5.18728	6.95962	7.1926	2.68851	4.7075	7.53926	5.34314	4.91102	1.79665	5.66773	2.20001
gene-IER5L	2.99314	2.59368	3.84263	2.54117	2.22387	4.35972	2.7259	3.04755	2.83903	3.56176	6.33735	5.32203	3.15285	4.49317	4.47023
gene-HJURP	1.71003	1.18179	0.694576	1.40085	1.51577	2.30947	1.61149	0.642668	1.99827	3.8408	3.28812	3.05595	1.9599	3.53041	1.07746
gene-ADAMDEC1	5.47005	2.54758	1.83998	27.5213	2.5249	34.654	20.7359	3.39531	26.6407	22.0757	31.1918	9.46888	12.0527	7.72418	27.2277
gene-GTSE1	2.43425	2.50466	1.05014	2.59743	1.2379	4.98015	2.70887	2.55549	2.35641	3.84388	4.00011	3.20871	1.77851	3.36199	1.61596
gene-LOC101117112	40.7606	25.788	30.8166	14.7212	40.7162	107.729	19.1726	12.8418	55.3841	30.4938	46.8216	107.628	35.9813	220.517	42.8003
gene-LOC101118481	42.0244	39.2164	395.354	37.4082	316.89	39.7833	41.7501	52.1175	35.0843	47.031	48.8435	46.4731	43.8439	42.5373	39.1242
gene-LOC114108623	0.627541	0.582635	0.256135	3.31339	0.23613	0.5174	0.388115	0.36536	0.329415	0.421513	2.63189	3.33432	2.5613	7.59498	0.637819
gene-UBASH3B	2.1588	1.84119	0.967942	1.33088	0.95673	2.3942	1.38114	0.677122	1.29331	1.44433	3.76774	2.88778	1.5377	4.60129	1.38138
gene-OSCP1	1.56523	1.7619	2.63607	2.28007	2.15706	1.5707	2.42402	2.4024	1.85998	1.323	1.37097	1.3611	1.81935	1.2879	0.872734
gene-LOC101123533	159.024	152.974	93.9276	351.855	129.608	5.27458	20.6235	6.47187	184.498	3.33036	22.3594	197.012	25.4883	5.8528	7.13537
gene-MDGA1	0.278286	0.309368	0.272651	0.169833	0.104083	0.244856	0.437334	0.216936	0.066224	0.247698	0.499401	1.00135	0.503348	0.569585	0.337781
gene-TUBB6	106.37	86.8526	58.2054	48.2494	97.3259	36.2295	55.4284	81.1187	33.6803	44.6192	34.7178	68.058	80.029	50.5848	66.3714
gene-MFSD2A	2.17315	2.92248	0.897884	1.7306	1.85438	1.4147	1.81165	1.30583	2.08429	3.87624	4.78956	5.92941	2.29849	4.19813	2.30974
gene-LGI3	1.33487	1.12781	0.915516	2.39861	1.61687	2.79633	0.628014	0.715958	0.804577	0.874632	0.358422	0.279008	0.929438	0.760657	0.215024
gene-KIF4A	1.06137	1.3322	0.362409	1.64819	0.976991	2.1695	1.76852	0.893639	1.70539	4.78374	1.81038	2.4851	1.42014	3.02997	0.939032
gene-LOC105605968	0.598408	1.62209	1.1806	0.555449	0.630082	2.24951	0.322912	1.37099	0.64391	2.25296	1.06427	18.6157	1.15766	0.823373	0.80764
gene-CD84	1.44771	3.60825	1.77142	1.37126	1.00853	2.32857	1.31555	1.85913	0.777268	2.93432	5.31676	5.73328	2.54098	6.41396	1.68601
gene-CD80	0.559145	0.425821	0.448087	0.439119	0.33999	0.473859	0.548171	0.309797	0.348609	0.58936	1.11362	1.87736	0.697539	1.01895	0.324412
gene-CD83	1.91577	1.99925	1.76955	1.77108	1.01447	2.58395	1.58745	1.69651	1.65493	4.25524	4.49709	4.53739	1.7347	4.36714	2.6235
gene-CD8A	0.298125	0.830685	0.337165	0.35334	0.223208	0.684109	0.24948	0.385369	0.202723	0.472611	1.14603	2.06746	0.701558	1.59073	0.842572
Ovis_aries_newGene_4025	1.12982	0.386542	0.643213	0.760342	1.31347	0.971671	1.13364	0.992658	0.708342	1.12184	0.55858	0.264316	0.385819	0.302672	0.502731
gene-IFI30	38.6635	67.7218	38.6548	67.1311	36.7101	65.7522	48.6314	31.3474	55.4754	58.3344	83.2772	88.7717	70.4994	100.407	67.5756
gene-IFI35	15.286	14.4665	15.4562	13.2495	22.9096	25.365	14.8407	13.2945	15.4264	18.0741	8.06197	13.5045	7.27323	15.4198	11.2682
gene-ADAMTS9	1.49724	1.16248	1.84877	1.27645	2.28801	0.88197	1.34474	1.21605	0.938794	1.20059	1.46497	3.68129	2.26145	1.546	1.60599
gene-ADAMTS4	0.832618	0.80617	0.727656	0.399175	0.578659	1.06085	0.360002	0.259434	0.455932	0.704177	2.11179	5.50578	1.03358	1.37831	1.66286
gene-GGACT	3.98904	4.82872	3.63066	5.25612	4.46833	4.35956	6.04341	5.08289	2.59395	5.04164	3.42014	2.29961	2.61839	1.67934	2.85425
gene-BBOX1	2.75314	5.55721	4.91815	2.37577	3.33524	3.47048	2.98445	1.19522	2.6519	2.83773	0.973137	0.283586	2.20379	0.855321	0.43037
gene-ZBTB8A	1.58999	2.59359	3.22206	3.7397	2.22243	1.41856	2.91696	2.01199	2.46388	2.5819	2.09791	1.40246	2.20262	1.3704	1.92116
Ovis_aries_newGene_5082	0.918069	0.691311	0.618175	1.39517	0.846035	1.08382	2.12902	0.4244	1.31431	1.17657	0.888306	0.236084	0.996505	0.478667	0.465175
gene-CHDH	0.319628	1.05351	0.659144	0.463074	0.430656	2.0291	1.00328	0.403558	0.867816	0.424262	0.387105	0.148614	0.617045	0.233614	0.326589
gene-SIGLEC1	1.83075	0.834416	0.683806	1.10306	0.710544	7.30963	1.89602	1.12676	4.90693	1.51279	0.637652	1.64368	0.854304	1.47618	1.82729
gene-PHF24	1.9315	1.47413	1.71841	0.691548	2.77242	1.31612	2.23448	2.74609	1.76187	0.689609	0.842862	0.980598	1.33722	0.754552	1.47068
gene-ITPKA	1.10126	0.996124	0.714388	0.684216	0.988271	0.472003	0.679782	0.543072	0.800241	1.02897	0.325852	0.616169	0.231475	0.428702	0.552286
gene-ITPK1	22.7045	22.075	21.5202	26.8466	18.3992	22.31	20.4107	16.1738	23.2507	18.7906	14.7413	12.0715	15.8677	14.8135	14.7284
gene-IFIT2	1.50206	1.80926	1.26635	0.835995	2.23746	5.49184	1.83688	1.70641	1.13881	2.79467	2.65512	6.28259	2.44624	3.75068	1.40693
gene-IFIT3	3.32464	3.5485	5.82763	1.98394	6.2385	12.7679	4.5791	6.18439	4.66939	4.11087	5.22456	11.9363	8.53246	9.24678	3.5124
gene-LOC101111001	0.387997	0.64483	0.606697	0.422827	0.46521	0.469299	0.835615	0.786485	0.81133	0.801816	0.786937	0.91939	1.43246	1.43798	1.38272
gene-LOC114117936	0.129098	1.51117	0.143671	0.517194	0.423796	0.049874	0.933815	0.77818	0.509565	0.737932	0.992201	4.17018	1.65899	4.36294	1.50571
gene-PP2D1	0.216103	0.109765	0.159186	0.433366	0.263627	0.917232	0.660528	0.605274	0.198725	0.376599	0.582786	0.262501	0.367692	0.368627	0.435185
gene-GAL3ST2	13.059	18.0811	11.694	27.6739	12.0582	20.5766	15.7742	10.2246	18.761	13.7976	10.5834	8.03113	9.36491	11.0265	10.4261
gene-MANF	37.2258	33.1477	30.2544	47.6065	21.6204	40.1536	32.3969	27.5529	32.1974	50.1688	54.1122	125.912	51.8034	73.0531	35.9774
gene-UBE2C	3.72471	6.04751	1.41105	6.99331	3.45826	8.84832	5.87108	2.79223	4.39281	18.4481	7.70739	13.9132	5.20857	15.0862	2.51519
gene-FBXL7	5.75108	5.26687	5.1437	3.36219	3.1949	3.08556	5.34449	7.89272	5.77604	3.18768	5.23985	7.08162	8.78886	7.32239	11.8266
gene-IL17RB	0.681254	0.724618	0.501819	0.886431	0.423122	1.98629	1.04371	0.894448	0.990239	0.90606	1.27598	2.11217	2.55812	0.850585	1.40497
gene-IL17RE	0.902678	0.806583	0.606545	1.22196	0.594834	1.28226	0.952041	0.569041	1.41149	1.10776	1.1443	0.219363	0.497816	0.834909	0.306879
gene-KCNH2	4.81626	4.00973	5.0093	1.6062	3.94234	1.94712	2.75789	4.27353	1.87109	3.02339	1.88145	3.28302	4.03211	2.56695	3.48848
gene-LOC101112038	20.1394	17.5782	13.3251	15.1307	54.4198	27.7523	48.1783	18.4165	81.5119	24.6402	25.6087	14.9095	17.712	33.3828	5.8697
gene-CCN2	29.8656	36.3846	14.7379	9.28785	13.8692	7.26668	7.13961	14.3301	8.3918	19.2858	10.581	7.31339	13.0885	5.11425	24.5702
gene-MPEG1	13.0891	13.282	11.5717	17.7883	10.7964	25.5442	9.22099	11.3863	13.8206	23.8852	29.4586	24.4854	14.8367	46.1731	16.5227
gene-PRDX3	116.125	118.192	104.565	122.952	66.7625	91.7631	121.347	72.719	95.3333	111.26	97.2657	62.5976	71.7037	51.5257	65.7261
gene-ADAMTS15	1.84259	2.39916	1.98282	1.81167	2.53384	0.924799	1.31568	1.96436	1.45295	1.16299	1.528	2.12255	3.10593	2.76313	2.29926
gene-ADAMTS12	2.03593	1.1467	0.719299	0.494825	1.64352	0.738312	1.06593	0.702969	0.780581	0.856892	2.41101	2.58297	1.98993	2.02413	1.52929
gene-ADAMTS19	0.257667	0.229857	0.250778	0.051234	0.069163	0.06864	0.225739	0.143395	0.010605	0.379941	0.301855	0.549642	0.583169	0.287891	0.282618
gene-DLK2	1.04566	1.57214	1.52064	2.9256	1.36887	0.946489	1.80697	1.34215	2.27829	1.75239	4.38864	3.86482	2.55311	4.35778	2.75091
Ovis_aries_newGene_5787	0.319526	0.513602	0.677448	2.01652	0.646385	0.722777	0.998642	0.978531	1.06638	0.16016	0.498706	0.318723	0.516053	0.149191	0.391135
gene-POSTN	80.674	53.9442	39.6254	48.9265	55.1763	27.0173	74.8767	86.738	53.5998	66.9927	117.726	163.098	159.79	129.38	93.3556
gene-NANOS1	0.67426	0.664575	0.980328	0.636565	1.50635	0.54743	0.687907	1.3237	0.259234	0.287193	0.714262	0.527622	1.77823	0.831017	3.31362
gene-RPGR	1.82851	1.79877	1.48848	1.72578	1.15863	1.4527	1.64104	0.831555	1.029	2.01941	1.35552	0.963308	0.681785	1.17016	0.521181
gene-LTB	1.09899	0.880562	0.406072	0.272608	0.164566	1.44003	1.08236	0.651698	0.629697	2.48133	3.11577	6.16049	1.37119	3.06553	1.38624
gene-TMEM121	1.43565	0.330622	0.868801	0.316713	0.244468	1.00363	0.425474	0.809289	0.387916	0.52572	2.04797	1.73708	1.07176	0.840336	1.65312
gene-TDP2	3.82167	3.14941	7.71475	5.06761	5.0391	3.04756	2.83658	2.40443	3.27293	4.81437	3.40856	3.55475	2.504	2.15381	4.72585
gene-LOC101104372	2.36613	2.23684	3.04835	2.26612	2.60305	1.85539	1.90204	1.43	1.31567	1.87631	1.36834	1.0876	1.26942	0.749691	0.855466
gene-LOC101119820	3.78834	4.16087	5.61799	2.98185	4.72473	1.86345	2.77834	3.70206	1.98087	3.69283	5.44701	5.75749	6.2804	3.31934	3.11017
gene-FERMT3	4.77654	6.0936	3.92396	5.3887	2.93457	5.59778	3.13893	2.49309	3.95405	7.4529	9.81587	12.71	3.80239	13.2854	4.02848
gene-LOC101117682	469.243	650.369	723.048	1002.5	491.276	954.275	1063.7	475.74	1038.17	786.559	821.608	223.081	470.457	388.388	448.005
gene-LOC101119041	3.17136	8.96978	0.905207	3.14486	2.84734	5.54512	2.31369	2.23489	1.67973	11.361	8.96826	14.9546	4.10482	20.3819	3.07352
gene-PLCH2	1.17496	1.44509	0.946902	1.37149	0.845521	0.963885	1.16507	0.637734	1.05764	1.64912	1.05634	0.243233	0.656841	0.744768	0.393454
gene-PLA2G2F	111.218	97.8199	52.564	214.308	123.191	150.513	69.9852	65.6452	110.878	26.6369	66.0659	42.1208	58.0029	48.488	61.2013
gene-PLA2G2D	0.391403	1.25007	0.505216	1.46978	0.32263	3.06285	0.726327	0.320904	0.966343	3.33179	2.64433	4.78275	1.9851	1.63457	1.75042
gene-SCN9A	0.11058	0.260719	0.403297	0.127879	0.223696	0.165931	0.230305	0.260206	0.170218	0.179614	0.378563	0.417546	0.698196	0.185588	0.205821
gene-LOC101119545	10.0678	1.14183	3.95009	4.52619	0.208575	3.76818	1.90847	7.19001	2.8978	6.47203	1.86327	3.24914	0.386068	0	1.80756
gene-FBP1	16.7536	21.381	25.3161	34.2119	9.8936	19.7497	22.2981	8.61076	25.1413	15.238	19.405	5.09839	13.3825	6.9484	15.7875
gene-GBP6	4.42023	3.67276	2.17392	1.34686	2.79504	5.61697	1.12936	3.10567	0.58809	4.87552	4.34567	6.57352	4.40658	6.05116	2.2457
gene-NOS1	0.153626	0.213199	0.731133	0.016763	0.248978	0.16939	0.106367	0.272745	0.131231	0.158311	0.116029	0.269257	0.476326	0.359379	0.368438
gene-NOS2	19.5625	18.7344	7.4728	20.4723	10.6147	19.4584	5.19765	2.80192	10.4623	10.7404	4.11518	2.56869	4.58979	4.45106	4.68566
Ovis_aries_newGene_7425	0.521819	0.657053	0.444467	0.47242	0.378171	0.733049	0.649002	0.425058	0.920747	0.365619	0.653114	0.118317	0.107987	0.512439	0.090998
gene-ETNK2	2.39556	1.64761	1.66421	2.3005	1.75141	3.12773	2.49418	1.54374	1.82557	2.50254	2.23221	1.20306	1.10432	0.758198	0.655292
gene-FMN1	3.18954	2.1649	1.3753	3.93872	1.90442	1.93671	2.28032	1.01598	2.11728	1.92139	2.40098	0.825314	1.92384	1.37547	1.32937
Ovis_aries_newGene_1216	0.746192	1.09798	0.785866	0.781614	0.53514	0.996758	1.51931	1.47915	1.30276	2.03939	2.40397	2.08403	0.981433	1.53374	0.965303
gene-RFX2	3.33523	4.27708	3.81	2.68649	2.75797	4.18379	2.54164	4.19325	1.61238	4.11047	4.38141	7.59252	8.81608	2.19061	4.55248
gene-LOC114111330	6.34879	8.92554	7.33482	8.0908	4.39339	10.9585	7.33279	5.29928	8.70151	12.0337	9.12847	6.69357	5.26523	5.23632	3.79709
gene-SPATA7	2.96823	3.17272	3.86006	2.60581	3.05167	1.95485	3.18222	3.64352	3.07443	3.32121	2.66109	2.26529	2.30192	1.57906	2.0647
gene-FAM171B	0.839269	0.66371	0.767394	0.649288	0.699375	0.782351	0.525415	1.93197	0.512308	0.754665	1.77394	1.09249	1.52254	0.714521	1.41633
gene-PARVG	1.82275	3.2377	1.26059	2.62999	1.27329	2.60392	2.06528	1.87274	1.54811	5.0017	5.41519	9.21691	3.21755	8.11219	2.83964
gene-MYORG	7.03221	11.8379	11.2715	7.28067	4.58581	6.41768	2.60333	2.40973	3.72956	6.75101	14.4322	5.45075	7.45861	4.83262	7.09587
Ovis_aries_newGene_8336	0.647569	0.534433	1.09165	0.773644	0.679229	1.17959	0.657941	0.58978	0.717688	0.832944	0.767679	0.452024	0.550196	0.549755	0.67109
gene-MAP4K1	1.58162	2.66065	1.47153	2.80459	0.924258	2.31142	1.01332	1.15862	1.60775	3.6529	3.91727	5.76635	1.97912	6.56231	1.55
gene-ITGB7	2.8918	2.11979	2.31464	3.33816	1.41413	3.07295	2.35454	1.64335	2.21363	4.66341	6.37783	6.32055	2.31944	9.65553	2.73062
gene-ITGB4	30.0049	32.2545	25.5365	40.812	24.8054	39.4883	35.2637	22.8926	34.2111	36.2837	34.0509	17.474	20.1244	20.78	20.7375
gene-ITGB2	7.7888	11.1625	6.56156	8.90249	5.28667	9.88216	6.64106	4.76601	6.12183	11.9137	13.6738	18.3465	8.60631	24.0718	9.11797
gene-DOCK2	2.10616	2.24282	1.70505	2.15616	0.957376	2.00354	1.23423	1.15255	1.47217	2.9203	3.94993	5.00465	2.15897	5.21779	1.47353
Ovis_aries_newGene_10898	1.98146	1.78691	1.06285	1.55673	2.23835	1.06271	1.35927	1.46612	1.38602	0.964857	1.14487	1.61475	1.26143	0.822219	0.87453
Ovis_aries_newGene_5373	139.601	285.683	270.954	785.231	49.6712	35.558	25.5624	16.0884	67.0224	139.141	433.413	408.9	48.148	557.852	94.0633
gene-PAPPA2	0.020889	0.057107	0.114188	0.142066	0.104048	0.286454	0.245309	0.22351	0.015298	0.238634	0.11488	0.250782	0.166358	0.135879	0.228666
gene-CHL1	0.942059	0.79397	2.32199	0.343825	1.09906	0.481781	0.932569	1.47869	0.983646	0.501798	0.920106	1.72107	2.51248	0.967536	1.91409
gene-COL1A1	189.533	131.608	87.515	146.413	172.796	109.484	150.029	63.1391	89.1336	229.641	404.77	288.672	311.719	332.427	220.821
Ovis_aries_newGene_9800	0.043081	0.046752	0.271217	0.220493	0	0	0.330429	0.117808	0.472477	0	0.328883	0.294442	0.437633	0.43941	0.593445
Ovis_aries_newGene_9804	0.501404	1.03202	1.1408	1.32767	0.098422	1.71846	0.738061	0.493762	1.41725	0.448067	0.343722	0.208972	0.422205	0.419026	0.287075
gene-TCTN1	6.30281	7.7609	7.09744	6.19947	6.88093	6.80734	6.87971	5.6959	7.11068	7.13375	3.89038	4.16658	5.71735	3.4573	5.5494
gene-HYI	8.96522	9.80107	16.7159	15.1278	13.4967	16.6536	10.7574	10.6561	12.1286	7.77566	12.7134	6.47735	8.99498	7.40187	8.8792
gene-ADAM15	46.3755	45.067	36.5575	67.6824	53.4351	50.572	47.9003	36.0238	59.0972	40.2871	41.4413	27.9341	33.1177	35.9003	35.4742
gene-RUNX3	4.12382	3.16388	3.05169	4.52055	2.20641	3.8595	2.34347	2.45997	3.82935	6.19456	8.58341	7.68272	2.86747	7.72344	3.09625
gene-RASAL1	1.55659	2.01837	1.83026	1.79281	2.46441	1.28657	1.71786	1.17561	2.05734	1.67617	2.04496	1.04288	1.13664	1.25483	0.693368
gene-SLC16A11	2.1052	2.26922	0.77807	2.14035	1.60948	1.75734	1.33468	0.908606	1.15711	1.3993	1.50681	1.10947	1.05471	0.929009	0.381099
gene-ADAM12	0.370221	0.70481	0.401303	0.324602	0.450963	0.359227	0.759324	0.275442	0.378223	1.14684	1.79374	1.79057	0.858716	1.52353	0.71717
gene-GNG4	1.22775	1.15422	2.43775	0.597916	1.31106	0.757855	0.599498	0.806818	0.83884	0.81966	1.11291	1.87225	1.49306	1.06246	1.42295
gene-AGAP2	0.865508	0.588357	0.71213	1.01527	0.624151	0.761352	0.908959	0.642148	0.867355	0.935901	1.97704	2.20232	0.777464	1.97495	1.01981
gene-MMP25	1.68206	3.29629	1.38896	2.34522	0.875948	2.65014	1.10654	0.885464	1.88241	3.42807	4.26457	5.68013	2.67298	6.41962	1.10815
gene-INHBA	1.14168	0.794858	0.693869	0.375012	0.799226	0.317781	0.297262	0.414461	0.290575	0.597465	0.461378	0.291419	0.26219	0.309825	0.5008
gene-PRG4	0.468398	0.486535	0.27541	0.306655	1.25197	0.085051	0.253973	0.175184	0.182285	0.01254	0.035022	0.110734	0.058983	0.036198	0.560089
gene-SRGN	24.4747	42.1411	30.5395	27.5827	24.1119	32.9438	18.0315	17.7147	16.4802	50.6335	51.4937	94.1366	31.6688	73.2646	21.9162
gene-ICOS	3.07277	2.79393	1.07885	3.05646	0.798255	2.94451	1.21093	0.810121	2.45312	5.72724	9.29904	10.401	2.06545	8.9131	2.42929
gene-BLK	0.316003	0.29011	0.177145	0.502039	0	0.402749	0.037447	0.183576	0.410595	0.640004	2.71554	2.7891	0.65492	1.46852	0.591409
gene-SCIMP	0.486245	0.508041	0.572991	0.790137	0.29045	0.918224	0.598219	0.498403	0.529931	1.49607	1.12374	2.46521	0.584411	2.12513	0.599151
Ovis_aries_newGene_10808	1.7484	1.71216	1.09943	1.09363	1.33165	1.43637	1.3603	1.45907	0.873915	1.06221	2.6115	2.7365	1.73204	1.68804	2.06385
gene-ACSF2	182.037	179.64	145.268	225.347	129.725	220.284	214.611	110.65	206.955	227.238	156.976	93.4878	111.062	102.952	117.183
gene-ANOS1	0.773324	0.203193	0.313885	0.224014	0.299737	0.340718	0.315463	0.641736	0.446174	0.546433	0.799642	0.563988	0.347396	0.906121	0.884377
gene-TNFAIP8L2	2.85801	3.20075	3.00662	3.85863	2.93009	3.45947	2.7143	2.51012	1.85495	4.27329	7.16836	9.16429	4.25604	9.31724	2.79271
gene-YPEL4	1.83187	1.15438	1.07321	0.674753	1.07487	0.906042	0.469557	0.365838	0.823573	0.795899	1.0543	0.731828	0.44223	0.346249	0.435177
gene-TAGAP	0.506075	0.961285	0.712296	0.968628	0.723946	1.31348	0.721408	0.958466	1.04717	1.15689	1.50517	1.84325	0.948005	2.18355	0.701899
gene-GLI1	0.598977	0.368036	0.267037	0.161133	0.339951	0.281366	0.250428	0.266999	0.21108	0.391916	0.193247	0.300558	0.187621	0.103644	0.165817
gene-FAM166B	0.801745	0.756111	1.41729	0.655424	0.304604	0.626859	1.56827	2.18105	1.02478	0.602094	0.249148	0.146296	1.07167	0.204489	0.677563
gene-EFHB	1.51373	0.902752	1.84205	1.33465	1.56303	1.11989	0.159511	2.05535	0.103044	0.075321	0.089321	0.101085	0.242019	0.024909	0.201198
gene-GFOD1	2.78854	1.68117	2.35706	0.734086	3.17504	1.09187	1.67138	2.99028	2.3643	1.89685	2.73706	3.46261	3.77554	4.08396	3.46009
Ovis_aries_newGene_4707	0.225932	0.367046	0.128746	0.049681	0	0.061445	0.214691	0	0.018881	0.01891	1.25101	1.10546	0.146549	0.455579	0.147539
gene-KIF14	0.608553	0.810658	0.293004	0.511937	0.389718	0.953906	0.614709	0.157866	0.461065	1.5324	1.45127	1.24768	0.55515	1.36317	0.346263
gene-TALDO1	160.432	155.683	125.754	185.972	144.661	213.502	155.582	107.004	150.158	245.011	131.612	134.646	99.8552	145.77	93.8296
Ovis_aries_newGene_1623	27.68	1.90365	2.42278	102.788	30.3637	51.6679	5.17546	30.5626	3.27497	3.23899	102.451	17.9287	33.2077	66.3218	74.365
gene-ADAM11	0.656877	0.393672	0.418583	0.322771	0.248722	0.437921	0.295597	0.641356	0.184497	0.272569	0.26106	0.107854	0.165348	0.212498	0.088584
gene-LOC101107098	34.4999	82.8878	29.8567	93.0474	45.7128	121.107	79.83	117.182	77.893	100.706	68.5407	114.856	29.1078	10.6413	84.8815
gene-ANKRD23	6.73432	4.47017	7.82354	2.25184	6.72488	2.29887	4.28458	4.1069	2.7608	2.3124	2.01908	2.01836	2.87423	2.73029	5.74902
gene-EVI2B	1.18511	1.49065	1.53789	1.68065	0.945903	2.42834	1.18924	0.809841	1.24827	2.86002	3.76755	4.8323	1.8765	4.93536	1.67967
gene-ACE2	0.091541	0.37806	0.281872	0.271437	0.226152	0.215417	0.203256	0.080126	0.190958	0.529498	0.781809	0.580465	0.987081	0.403403	0.14274
gene-SLC7A5	2.23666	3.11597	2.09792	2.96331	3.09945	2.75542	1.59501	1.75213	1.69589	3.44997	4.12324	7.13709	1.67724	6.82215	2.38829
gene-SLC7A9	0.799032	1.85289	0.652618	1.32854	0.57989	0.80639	0.791053	0.770219	2.78535	2.11904	0.754383	0.478037	1.65782	0.635689	0.444588
gene-PROM1	0.243751	0.297241	0.099358	0.124491	0.191718	0.379577	0.187419	0.102516	0.221966	0.623687	0.687979	1.17826	0.185215	1.07829	0.257137
gene-ASPM	0.552873	0.694839	0.246092	0.605018	0.548174	0.782543	0.69302	0.262205	0.690605	2.17254	1.13611	1.14611	0.781512	1.74526	0.446829
gene-ASPN	16.1272	17.0113	20.4634	11.1998	16.1695	10.0788	12.8784	13.545	6.92704	9.91616	19.1202	11.5115	10.5749	7.69623	16.5893
gene-CERS1	5.72059	5.43189	5.64206	11.4416	3.977	9.32751	10.9238	6.90708	13.0609	11.8647	11.196	5.74732	7.52165	7.03169	7.3213
gene-CERS4	4.39523	3.03078	2.65191	1.7978	1.61563	3.46702	1.92263	2.40195	1.12904	2.54691	0.985366	0.53273	1.58446	0.835982	1.97986
gene-ASPG	0.256765	1.01788	0.957499	1.0268	0.648945	1.47017	0.679512	0.118886	0.719234	0.556107	0.374064	0.285448	0.575956	0.242458	0.213254
gene-LOC101119517	2.61254	2.51109	1.64194	0.5477	1.44298	4.90786	0.857023	1.84188	0.050736	5.90331	2.65354	10.3426	2.617	11.2576	2.38748
gene-CCL22	5.86507	5.718	4.42684	4.5303	2.16632	6.15981	4.0277	3.37319	3.75039	9.58026	9.86276	33.1714	14.5938	31.1885	6.41655
gene-CCL20	6.30475	12.7476	4.15015	4.67904	1.83699	28.4222	6.95217	9.68087	3.64164	9.30954	16.9138	76.4637	20.2737	10.4265	12.723
gene-CCL21	17.2504	19.5448	18.1588	31.1416	26.6139	46.7922	23.0781	26.2272	45.3614	41.0564	60.4148	68.6091	51.6109	51.84	29.6927
gene-LOXL1	25.7404	17.761	18.4845	16.0346	23.5057	13.8194	13.036	14.0317	13.8735	16.3056	11.8625	14.6898	11.0954	15.3694	17.717
gene-LOC114108759	11.6266	8.36465	4.1155	2.50889	12.2701	39.5966	6.93119	2.57784	20.0748	8.62449	11.023	28.4467	10.1421	69.5814	11.4777
gene-LOC114116836	2.15322	4.06815	3.14284	2.41436	2.41431	4.09818	1.40111	4.26697	4.76599	2.77859	4.94617	5.12117	3.93419	5.97019	3.71309
gene-TENM2	1.04095	0.92869	2.18729	1.04686	1.08848	0.480968	0.953655	1.38476	0.495715	0.977439	0.935059	0.59319	0.497784	0.574157	0.725604
gene-PNMA1	0.366051	0.223623	0.688075	0.20323	0.385929	0.462383	0.572633	0.75214	0.327237	0.355694	0.466584	1.4464	0.700461	0.379557	0.675229
gene-IL12RB1	0.5319	0.468648	0.122355	0.467254	0.140413	0.259046	0.225898	0.247828	0.30715	0.626798	1.40609	1.41826	0.608636	1.36636	0.35002
gene-TRHDE	0.162392	0.265597	0.114771	0.577668	0.27505	0.357908	0.24446	0.202721	0.380865	0.157828	0.194239	0.024482	0.156576	0.052677	0.093033
gene-KLF2	6.61375	6.58468	7.97017	5.97791	7.63221	3.80842	4.63788	7.05645	4.48085	5.81588	9.70939	9.10139	9.26582	6.18636	10.4334
gene-HSPA1A	160.495	84.6257	141.517	103.399	95.6613	99.726	177.346	154.966	169.522	617.866	251.328	745.635	308.251	151.727	178.906
Ovis_aries_newGene_1004	0.196793	0.22538	0.264881	0.240489	0.062138	0.160289	0.372056	0.102835	0.084393	0.19129	0.767034	0.340972	0.848884	1.72323	0.267852
gene-CCR4	1.56574	2.01838	1.29538	1.7867	1.03689	0.865244	1.34545	0.838478	1.10179	1.23148	3.00603	3.95476	1.96424	2.23251	0.556938
gene-CCR7	0.506071	0.804374	0.590552	1.03028	0.380619	0.635508	0.638534	0.380964	0.544148	1.69771	1.41018	3.07544	1.28226	3.60672	1.25333
gene-LOC101107119	137.905	155.318	98.4376	261.084	64.9873	278.202	268.082	151.594	198.126	579.631	85.327	72.3308	69.1291	55.3983	33.4989
gene-VIT	2.58369	3.27281	6.36431	1.25806	4.46413	0.826281	2.13553	2.66161	1.07462	1.10957	2.56423	4.27492	1.90343	2.90548	3.37872
gene-GPRIN3	0.230225	0.287446	0.418448	0.076449	0.068337	0.113596	0.046795	0.083085	0.124349	0.368693	0.483226	0.703235	0.273294	0.857271	0.150193
gene-PAX8	1.99596	2.20102	1.36367	2.82296	1.12317	1.62539	1.30759	0.284664	0.776544	3.1224	1.0884	0.949527	0.856019	1.38256	0.744812
gene-PAX9	41.9227	37.6864	29.3355	59.1604	24.4249	62.5291	50.9081	29.1145	53.8842	58.9502	42.3034	26.2463	29.2643	36.6785	33.9465
gene-LOC114110469	3.34328	2.65265	1.58198	1.60808	4.55061	1.21455	1.70603	1.14231	0.985927	0.60254	1.74566	0.06079	0.842287	1.98576	0.302195
Ovis_aries_newGene_4878	3.33629	1.51056	1.22991	2.83388	0.995016	2.07721	3.23484	1.23991	1.46026	1.20329	0.552972	0.619256	0.427485	0.71241	0.516148
gene-EXOC3L4	0.609233	0.678	0.38738	0.552049	0.138385	0.633636	0.14072	0.124247	0.254113	0.207308	0.441873	0.29312	0.207888	0.19952	0.191369
gene-SGCG	1.37617	1.02603	0.916179	0.252543	1.62454	0.344365	1.92921	1.59766	1.34658	0.989661	0.250454	0.517823	0.357229	0.310499	0.981219
gene-MEDAG	20.5285	42.117	57.1382	27.6529	58.8641	17.4261	24.4659	51.3259	31.849	24.4061	29.16	61.0421	55.4809	53.1836	64.0086
gene-POU2F3	4.32549	5.81441	5.64483	8.01037	5.59677	7.03842	6.56218	2.1334	4.83106	3.55536	3.61953	2.76592	3.18228	3.05411	1.85616
gene-POU2F2	0.257715	0.264928	0.192087	0.305261	0.163009	0.425233	0.274998	0.151137	0.256583	0.748781	0.616768	0.963286	0.205099	0.749871	0.23266
gene-RBM11	0.85416	0.973239	1.04117	1.20535	1.53467	0.798975	0.813609	0.952443	0.30134	1.74448	0.265763	0.270023	0.479602	0.532836	0.106511
gene-LOC114113100	1.98943	2.53704	1.42345	1.80534	3.09895	1.71991	3.10286	2.06732	3.29637	2.39528	2.30749	1.0647	1.33572	1.67639	1.03354
gene-LOC101118459	291.251	394.392	175.644	339.101	449.213	379.314	318.297	168.187	306.309	864.329	255.684	267.057	63.5403	398.266	219.229
gene-VAX2	2.42275	2.80599	1.00403	7.35655	1.10873	4.33395	2.68179	1.80796	4.14122	3.64843	1.09067	0.902651	1.66078	1.90491	1.79042
gene-PEG3	1.7225	1.88843	2.81503	1.00413	1.68877	1.13399	2.12276	3.1016	2.40956	1.9127	2.21505	2.65525	4.35413	2.71681	2.78331
gene-DEPTOR	1.28878	1.49931	1.78813	0.944665	2.07522	1.12635	1.49476	1.16931	1.75165	0.761241	3.97513	1.99344	3.02952	2.04236	2.81158
gene-IL36A	69.3649	90.3086	31.5628	63.3798	51.4487	115.274	64.0494	62.0672	51.8874	141.81	104.041	168.679	98.379	206.005	63.5539
gene-RPS15A	135.164	43.6858	181.174	75.7614	19.2452	38.6521	43.9321	241.802	16.0024	117.685	39.2933	97.5638	46.9479	45.9624	31.2395
gene-LAMA3	12.0165	16.248	14.679	15.0563	11.5606	10.8532	13.3565	7.92757	14.1347	10.7683	11.3535	4.60533	7.31616	8.15541	8.59704
gene-LAMA1	0.024423	0.036908	0.007693	0.043919	0.036472	0.179175	0	0.14114	0	0.183007	2.2571	0.69233	0.097783	0.674145	0.287322
gene-CD38	0.156354	0.227086	0.346316	0.351352	0.211415	0.487803	0.097471	0.183273	0.3304	1.29557	0.6389	1.4352	0.203067	1.36275	0.478311
Ovis_aries_newGene_4095	6.87246	17.4677	19.2707	29.1884	10.8809	53.9839	32.0502	18.494	48.3042	5.77833	23.8355	7.31801	15.9246	8.15852	4.23292
Ovis_aries_newGene_4092	3.83233	3.50467	2.71315	4.25182	1.65702	4.37249	2.7001	1.46652	2.67749	3.6888	2.61464	1.75199	1.46776	1.72332	1.28064
gene-CD3E	6.83175	8.51921	5.68025	11.434	4.25675	6.98405	5.65304	4.20569	7.08948	13.1164	14.6533	20.1142	7.86808	19.9833	6.99205
gene-CD3G	5.63237	6.17515	3.90144	5.04667	2.28534	3.81059	3.53815	3.01598	3.65312	7.38769	8.85304	13.5105	4.78544	9.2637	2.5085
Ovis_aries_newGene_4321	0.212496	0.132836	1.29698	0.07361	0.064392	0.278336	0.17345	0.212007	0.367045	0.364286	0.258087	1.33469	1.69242	0.397271	4.14736
gene-PXMP2	6.34058	4.79287	5.84641	4.3673	6.94079	3.59586	5.87959	4.96261	4.22283	5.24273	3.31404	3.20385	3.51034	2.38552	3.2322
Ovis_aries_newGene_1310	0.597877	0.548475	0.572878	0.377844	0.509086	0.418065	0.240295	0.644228	0.321047	0.151509	0.293069	0.249384	0.29989	0.164976	0.290517
Ovis_aries_newGene_1317	0.422112	1.61563	0.839843	1.06066	0.472304	0.389714	0.83174	0.460121	0.727733	1.91496	0.504886	0.080902	0.319369	0.154095	0.204451
gene-BHLHE41	16.7144	17.4559	21.7629	15.1783	17.7727	12.3991	19.8257	19.2882	21.4177	13.8521	10.3199	8.44025	10.3707	9.27978	13.6367
Ovis_aries_newGene_11244	0.685626	0.865545	3.80782	1.10366	4.08353	0.676419	1.51229	1.4526	0.92106	0.504716	0.77422	1.51481	3.43901	2.75455	5.60072
gene-DTX1	2.61172	1.60812	1.7568	1.21209	1.34357	1.93486	0.892031	1.2955	1.05018	1.83392	2.66242	5.34738	2.36038	2.94878	2.80499
gene-DTX4	1.32884	1.4422	1.02255	0.969265	1.38416	1.49278	0.804856	0.667247	1.02728	1.78608	2.82867	2.97459	1.75503	1.94975	1.54768
gene-WDR86	0.379049	0.121277	0.57137	0.309619	0.356554	0.471177	0.422688	1.00571	1.0315	0.625173	0.84878	1.19996	1.4846	0.800906	0.616981
gene-LOC114109639	1.23929	2.64044	0.405226	0.186727	1.75309	1.00708	0.585603	1.82237	1.51912	5.60152	2.20674	1.15497	0.643174	0.592639	1.11277
gene-LOC114109630	14.876	20.8145	0.359509	3.48312	18.0917	25.4076	38.8195	26.0999	70.4645	66.3242	28.0678	121.319	26.0223	9.70731	14.5062
gene-LOC114113690	4.48133	4.73004	4.8326	3.11561	3.80236	3.62696	3.30477	3.31694	2.37147	2.32529	2.92051	2.70062	2.67684	2.51613	2.39139
gene-IGF1	3.21382	4.35133	5.54393	3.12171	4.27851	3.31107	2.33004	4.30835	2.74968	9.03621	4.68868	9.46106	6.84364	7.68432	6.38967
gene-CACNA1G	1.00295	0.254016	0.507497	0.567525	0.37723	0.389451	0.364641	0.251424	0.499633	0.698882	0.392968	0.233829	0.308864	0.169834	0.232559
gene-LOC114110633	18.1201	12.1066	6.99254	17.0203	5.85181	21.6	8.04247	7.13889	13.456	28.1248	31.2476	50.4532	20.3525	51.9401	9.02641
gene-LOC105605823	2.19734	2.72942	3.53748	3.82307	1.94687	1.27055	1.46815	1.13975	1.05257	1.52206	2.83115	3.49778	2.92932	3.85928	1.5997
gene-LOC105604882	0.147724	0.155062	0.495096	0.312531	0.325496	0.477879	0.312205	0.358556	0.514531	0.16357	0.053188	0.227273	0.377872	0.047018	0.128988
gene-GSTM3	88.4504	89.4114	154.913	69.068	72.7638	160.459	191.172	77.1792	161.509	114.321	45.9603	93.9233	75.0064	74.9855	77.9503
gene-LOC101108705	1.55401	3.66532	1.9233	1.37163	2.11991	4.10801	2.71577	1.40652	3.18231	2.4269	0.719622	0.863486	1.92559	1.70287	1.05019
gene-GPM6A	1.30404	2.1537	3.53924	3.88889	3.06849	2.22848	2.63295	2.88249	2.66682	1.25645	3.70998	3.41127	3.47298	4.16714	4.17404
gene-LOC114116094	2.66165	0.134278	0	0	0.548016	1.97356	3.23873	0.213013	6.34327	6.37317	1.66443	0	1.67013	1.67781	4.38795
gene-EFHD1	5.20346	6.09469	6.68354	8.0119	8.16058	3.59446	3.18148	7.77894	3.68196	4.56255	4.42452	7.79432	6.42951	6.16555	8.95377
gene-LOC101114082	409.18	513.503	451.885	577.098	381.328	572.091	499.404	226.484	583.918	493.866	378.151	164.755	248.584	181.547	265.273
gene-LOC101104700	13.9086	11.9225	13.0994	8.57842	10.4393	42.0087	10.3868	11.9063	16.6216	20.0269	38.0927	36.9463	19.319	71.1418	19.0044
gene-LPXN	2.34734	3.64691	2.38568	3.8722	2.09604	2.37151	2.03456	1.78094	2.38871	4.73809	5.88533	6.74877	3.10142	7.52597	2.59082
gene-SMOC1	0.794241	1.01901	2.42093	0.669363	1.7087	0.477046	1.45135	2.89466	1.21139	1.35595	0.842882	3.10597	3.47497	2.55056	3.48005
Ovis_aries_newGene_9924	1.08517	0.053088	0.204856	0.541	0	0.54864	0.350241	0.506053	0	0.80075	1.411	2.78059	0.42642	2.48866	0.911245
gene-S100A1	3.81834	4.28783	2.38969	5.037	2.1448	8.19863	2.63088	1.56392	3.35371	8.91942	1.52836	1.56933	2.00717	1.2053	2.92075
gene-S100A4	90.4425	89.5637	80.2003	80.3829	90.444	75.3183	76.625	46.2596	54.5418	87.1211	47.2169	70.808	34.3055	65.7924	36.2277
gene-S100A9	273.965	933.114	213.598	459.702	142.893	938.761	139.8	33.8648	186.258	1435.33	1279.21	1364.8	364.779	2241.92	132.056
Ovis_aries_newGene_3993	0.281337	0.136271	0.36637	0.222967	0.164181	0.301086	0.579679	0.719031	0.408496	0.285936	0.417684	0.258617	0.288284	0.26429	0.394368
Ovis_aries_newGene_6313	13.3551	5.84449	9.22107	7.3956	5.28383	13.166	13.2777	10.1375	10.9346	10.9656	6.92115	5.04967	6.42231	4.91486	6.59086
gene-TPT1	780.592	1100.36	2039.21	862.253	1470.7	904.958	766.926	933.734	898.303	870.908	2634.66	1944.47	1597.72	1706.01	2419.12
gene-TCF19	2.12955	2.65164	0.982338	2.95227	2.09345	4.76062	3.08945	1.89496	3.08033	5.63548	2.53795	4.31272	1.78564	6.33294	1.63641
Ovis_aries_newGene_6865	0.915969	0.388186	0.454202	0.748749	0.469424	0.280489	0.346542	0.509641	0.765853	0.313652	0.381905	0.267281	0.540582	0.382388	0.28894
gene-AKAP7	2.01281	1.58147	3.70371	1.23205	3.51365	1.11684	1.86289	2.71559	1.12763	1.32721	1.33013	1.7439	1.88463	1.39778	1.10208
gene-AKAP5	0.469341	0.486967	0.388606	0.432962	0.208169	0.298265	0.334222	0.401296	0.247611	0.749516	1.00558	0.867288	0.418305	1.05193	0.411906
gene-GPRC5A	0.717676	0.876533	0.404929	0.484329	0.803879	0.624962	0.487796	0.399466	0.35094	0.712464	0.905457	0.9248	0.294737	1.46439	1.70075
gene-CCNB2	2.14201	2.56154	1.5374	3.10643	1.55867	3.92604	2.73909	1.43266	2.25518	9.36132	3.44413	3.61515	2.09029	5.60661	1.08848
gene-PLIN5	0.705881	1.10543	1.54193	0.539451	0.88916	0.460974	1.27428	1.34708	1.02206	0.71698	0.20243	0.630038	0.603493	0.217358	0.340012
gene-C1H1orf162	0.228604	0.448783	0.319517	0.556413	0.108602	1.14021	0.337768	0.236154	0.408515	0.59115	1.5142	2.33124	0.143535	2.19146	1.20711
gene-LOC114117879	106.667	232.851	142.675	157.255	141.839	261.48	211.703	140.466	343.096	96.5405	174.179	67.5085	124.931	88.8126	73.4157
gene-LOC114117878	144.985	267.121	167.095	213.6	162.192	298.451	258.887	188.92	357.291	123.507	176.744	81.3431	130.936	97.8816	98.4003
gene-LOC114117877	108.52	273.715	177.315	216.988	155.599	315.094	276.587	174.343	477.413	87.6478	274.515	96.6553	169.001	133.792	77.6803
gene-BCL2A1	3.74227	4.39808	3.20237	6.76887	3.25439	4.41131	4.00726	3.09141	5.05891	7.66309	9.39414	15.6115	4.8628	13.3865	4.33665
Ovis_aries_newGene_6453	2.49753	4.57174	3.12851	1.83883	2.11266	1.19761	1.2442	1.44748	1.53638	2.02989	2.0848	1.64593	2.30386	1.33172	1.23386
gene-CDK5R1	0.60225	1.12964	0.772211	0.526847	0.584233	1.00289	0.711326	0.467389	0.610647	0.717685	1.70559	2.1768	0.801719	1.82218	0.993498
Ovis_aries_newGene_10431	23.5117	28.7143	22.9179	43.0489	21.6779	26.9788	27.1197	14.8902	37.6635	28.3061	23.8883	9.4594	17.7679	16.5858	21.4906
gene-PDLIM3	258.228	221.26	326.56	124.451	331.369	125.832	228.09	377.491	180.028	139.029	103.45	176.368	207.91	155.521	219.422
Ovis_aries_newGene_8426	0.337029	0.535785	0.43622	0.273172	0.354238	1.20389	0.213202	0.065678	0.148275	0.348575	0.465064	1.51849	0.611583	1.59174	0.264273
gene-SRSF5	29.1643	39.098	42.9088	23.6711	32.1091	25.1455	22.8914	29.42	29.5548	26.3547	25.6185	15.7824	21.2328	19.1014	17.3547
gene-PHF7	0.411807	0.659261	0.860344	0.65998	0.937259	0.263757	0.61459	0.814972	0.245989	0.6616	0.318468	0.480565	0.346289	0.372896	0.373915
gene-CRELD2	11.9894	12.7262	6.42912	14.5197	3.98192	12.3897	9.76537	5.63565	10.2456	15.2323	15.2657	31.4795	11.3251	35.6956	10.7846
gene-EPDR1	1.50778	1.07593	1.72568	0.556564	1.54489	0.511631	0.661851	0.60454	0.713611	0.718176	0.461786	0.915111	1.11604	0.433732	0.317283
gene-SYTL1	12.4788	10.0945	10.3205	18.8037	7.17191	15.6826	15.702	7.91131	15.03	19.7503	13.5683	7.63436	7.29579	14.9702	7.64186
gene-LOC101122689	1.20783	2.28191	0.996903	1.2226	0.462713	1.91144	1.27632	0.365534	0.689917	1.72004	5.0965	6.65015	1.42023	3.7343	1.40647
gene-CMBL	317.543	355.927	353.38	454.437	227.382	481.237	461.728	189.969	416.422	514.044	286.596	116.228	182.667	129.134	180.506
gene-C6H4orf17	4.79139	5.35264	5.29704	7.9353	3.05234	5.44861	7.37612	3.1598	6.46467	5.14386	2.93648	1.00628	1.95019	0.3815	1.69097
gene-AS3MT	5.51076	3.52282	7.36026	5.6461	5.13676	3.30726	6.01234	5.71664	4.67863	5.18973	2.08569	3.01992	2.95506	3.57154	4.19848
gene-AIFM3	1.1502	1.24107	1.17504	1.56721	0.780161	1.37007	1.1853	0.247541	1.16026	0.852237	0.870611	0.122312	0.531212	0.237458	0.481274
gene-RNF122	1.54416	1.34975	1.47126	0.614043	1.06849	1.47504	1.47445	1.52781	1.36612	1.71317	2.1875	2.37632	1.57065	2.09595	3.19634
gene-JCHAIN	20.6607	45.6104	55.4487	148.789	9.44871	20.3322	7.463	4.80497	22.6952	57.7281	116.067	158.932	10.8749	100.57	17.3047
gene-LOC101117163	38.2503	32.2117	44.3513	45.6105	23.0593	60.4803	44.9284	32.2809	62.0738	36.5598	38.2856	18.278	29.7555	23.6198	36.4129
gene-AKR1D1	81.3332	132.738	83.3205	131.822	64.67	139.735	113.938	63.5807	128.397	151.844	78.1889	58.3559	71.6469	44.1682	73.5367
gene-LOC114108656	618.177	823.187	567.74	953.892	458.271	617.423	808.225	410.379	559.829	1255.02	536.263	392.389	375.433	351.489	317.6
gene-S100A13	16.8482	17.2545	29.7117	18.3048	20.1294	18.5281	11.8818	25.5501	18.0085	17.7176	30.6847	43.8391	26.2244	20.2933	24.4032
gene-PLN	113.72	81.4024	89.2685	46.5393	133.723	35.515	60.8252	104.784	30.8693	81.6903	35.3593	54.628	83.5861	29.3689	44.1473
gene-OBSL1	3.40939	3.43992	5.78196	2.41239	5.92017	3.15294	4.63988	6.71372	5.06544	6.23691	4.58142	5.93265	9.1865	6.25271	7.45276
gene-GNRH2	0.211561	0.201986	1.4008	0.217148	0.192664	0.276236	0.253466	0.268612	0.247323	0.135365	0.192703	1.41823	0.90373	0.945052	0.216676
gene-LOC101114456	10.9599	9.44518	9.06827	5.57345	9.63374	4.3709	4.87697	13.4874	2.11859	9.99466	10.0317	22.4986	15.1544	17.9355	14.7308
gene-NGB	1.30901	0.94163	7.70954	0.152224	2.93626	1.1385	0.718328	2.25448	1.39838	1.2018	0.950844	3.11156	4.65617	2.47367	3.1214
gene-IL1RL1	0.72668	1.26142	0.734753	0.604645	1.67634	0.504335	0.987835	1.49591	0.820739	0.771517	1.18051	3.19701	1.49409	1.60518	1.28122
gene-CASQ1	2.9333	1.76482	0.320093	0.768209	4.31053	0.506244	1.11349	1.41805	0.672939	0.635256	0.495033	0.453149	0.347393	0.439565	1.39237
gene-NR1D1	22.1787	14.8274	14.0889	17.5671	13.8607	20.5318	28.1818	28.3045	20.9701	16.8112	9.64472	9.73218	11.4228	5.70733	10.6288
gene-TMEM86A	7.88551	3.61077	2.39722	7.13331	3.02244	7.04966	9.93838	4.40194	14.8845	2.6124	4.09325	2.17691	5.44237	3.61537	6.06338
gene-LOC101107970	2.82668	4.64015	5.00613	3.69613	2.95315	5.28523	2.98153	6.50776	4.71428	5.48446	107.792	6.11451	2.97021	3.15362	3.46918
gene-LOC114117619	1.8474	1.22946	1.83752	6.72445	0	2.76099	1.62246	1.05983	2.67259	8.34719	2.87033	0.334107	1.01988	2.57736	0.555477
gene-SLC37A2	2.29509	3.72036	2.96489	3.00262	2.68074	2.69527	1.72142	2.4454	2.21355	3.08162	4.90447	4.4391	2.59209	6.41984	2.6988
gene-RPL37A	372.111	338.138	566.124	19.558	377.694	859.538	616.663	934.204	458.272	827.23	672.152	503.246	707.264	696.564	854.517
Ovis_aries_newGene_5057	0.758557	0.805705	0.637056	1.86359	0.543444	0.483021	0.855385	0.43108	1.71396	0.536245	0.319284	0.014606	0.225972	0.090757	0.627247
gene-SLC22A18	13.8134	16.8745	16.3983	25.8699	15.5074	41.0502	25.3133	11.4354	36.2525	27.3289	17.0772	8.19224	10.2545	10.6046	16.0702
gene-CHGB	0.731749	0.763116	6.539	0.273038	1.18407	0.857117	0.851438	2.68615	1.40726	0.927968	0.349307	3.92396	11.3367	2.10944	1.90221
Ovis_aries_newGene_10116	7.09935	16.8173	6.67557	17.2866	14.5815	0	4.15034	11.6925	12.9392	0	7.82948	6.71521	8.56472	2.43951	0
gene-ICAM1	15.3395	15.5308	14.7428	11.8196	10.8222	19.1202	14.9042	14.6761	14.5027	15.4382	22.8657	40.4276	18.9845	29.7935	21.8775
gene-ICAM3	2.748	3.34707	3.09934	2.64536	2.10831	2.18369	1.50483	1.56756	2.47918	3.29996	3.96122	7.15754	2.2584	6.03592	2.43237
Ovis_aries_newGene_1534	7.82013	0.933288	2.20546	15.1636	6.03592	4.08152	6.17504	13.3593	0.930279	0.871191	59.5613	25.3978	2.43301	6.17192	5.41468
gene-CRYZ	38.6954	27.6219	35.4291	37.1632	27.8129	31.6693	31.2798	29.2637	25.9311	30.1509	23.1745	20.5239	23.0628	17.8485	29.6365
gene-CRY1	1.58216	1.87114	3.66268	1.45607	2.79354	1.54114	1.33713	2.96118	2.28957	2.11993	2.87073	4.0819	3.94786	3.88101	4.46489
gene-SCRN1	3.51906	2.54188	3.31753	2.30415	5.47109	1.83991	2.5259	2.86604	1.83183	1.71426	2.23005	1.91683	2.90349	1.34844	1.41497
gene-SCRN2	4.42306	5.41703	4.44648	4.06544	4.18736	8.76465	7.4455	6.09635	10.1422	3.03312	7.16176	4.8935	7.43144	5.50446	7.95319
gene-ANKRD29	5.00568	3.19543	3.31237	4.64693	3.47921	3.8434	2.78033	2.26345	3.18256	4.87489	3.47246	2.48343	1.82768	2.85753	1.55572
gene-ANKRD24	17.5688	22.4066	20.808	26.5159	14.5982	28.2485	27.4622	15.0159	29.9145	14.3449	12.4788	4.9747	14.4353	5.63731	15.9185
gene-DENND2A	3.76517	3.64299	4.7849	3.00317	4.98711	3.11033	3.50208	5.66965	4.05682	3.03211	7.16557	5.81011	7.73601	6.09186	9.59445
gene-DENND2D	1.90368	1.167	1.40374	1.01738	1.08717	2.80516	1.67691	0.531317	1.38104	2.72597	4.23097	4.3952	1.97272	4.11172	1.56234
gene-THBD	7.11993	6.93925	7.55788	5.61441	6.83679	5.77897	5.76312	5.85797	5.54774	6.25093	10.7797	11.2059	7.16516	9.38468	8.72598
gene-LOXL4	9.35797	6.43882	6.5701	2.67436	8.10507	3.24332	5.13977	6.18935	4.04108	2.80088	2.09035	5.97832	5.00037	3.79176	7.68068
gene-IGSF9B	0.190039	0.064909	0.0392	0.025332	0.051758	0.326913	0.046204	0.034175	0.032703	0.023684	0.253239	0.352672	0.281949	0.453845	0.094208
gene-LOC114118082	0.701311	4.10596	0.700409	0.413548	1.04696	0.313528	0.674383	0.251294	0.402185	0.523872	0.653525	0.245135	0.556549	0.901198	0.447792
gene-FAM78A	1.07733	1.18706	1.34216	1.1777	0.802978	0.835039	0.790825	1.19324	0.992795	1.02357	2.25832	3.02642	1.04682	2.96826	1.56835
gene-ERO1A	115.101	90.8884	35.3436	110.617	42.379	102.98	68.8107	52.3175	64.457	56.3478	64.7599	35.3809	59.5923	71.4566	39.833
gene-EGFR	27.4588	19.0956	18.8432	18.6016	16.8909	23.4442	29.728	26.1481	27.5944	20.8795	19.5549	13.0481	19.8325	14.6702	16.6953
gene-NIPAL4	5.07328	3.20676	2.00736	1.1257	2.4083	1.34067	1.49606	2.18946	1.69216	2.18433	1.89274	1.41069	1.89924	1.521	3.26283
gene-ETFA	105.007	105.446	99.3899	104.717	67.9821	123.051	121.743	78.5998	105.637	150.064	101.251	73.0634	75.5185	57.1166	69.2966
gene-LOC101108787	7.37469	10.092	10.775	12.7198	8.51015	12.2354	12.9996	10.2593	12.2122	11.9277	8.41834	5.39732	7.17708	5.62875	6.57046
gene-FHAD1	0.440815	0.578028	0.294956	0.23828	0.374473	0.46366	0.334232	0.299972	0.274327	0.305131	0.156812	0.056622	0.184033	0.304468	0.222354
gene-SZT2	4.16609	4.27821	3.0616	3.43571	3.10746	2.73472	3.61192	2.94446	3.74088	3.73564	3.07106	2.05605	2.72381	2.61696	2.21973
gene-TMEM71	0.365338	0.430405	0.262499	0.307528	0.105702	0.179961	0.16978	0.091863	0.149333	0.558881	1.20288	1.4251	0.336692	1.29524	0.386042
gene-LOC101110964	0.838699	1.04466	0.397994	0.960958	0.679995	0.539607	0.285696	0.889418	0.232084	0.156595	0.279255	0.275615	0.489848	0.643477	0.268645
gene-DHRS12	6.17428	11.9338	17.3798	11.3809	20.5492	12.4565	9.64747	16.4881	9.5809	10.8376	5.82061	10.618	8.9528	8.37877	8.19472
gene-DHRS7	338.165	345.333	242.041	418.692	182.897	377.531	267.072	159.074	284.797	177.616	229.566	138.193	213.045	145.977	182.556
gene-LOC114113062	0.927199	1.1827	0.993092	1.10684	0.582707	1.06164	0.987127	0.604035	1.02111	1.56304	1.79806	3.26432	1.33235	1.42465	1.318
gene-LOC101104787	8.98676	6.11855	15.6471	9.67958	4.92035	8.82874	10.9248	9.37593	6.02357	21.6352	5.61104	4.95702	5.65134	6.17912	3.81462
gene-ARHGAP45	2.30031	2.50627	2.2297	3.29372	1.82404	2.3356	2.14861	1.68333	2.14939	3.96455	4.97266	5.9503	2.26415	6.23112	1.97236
gene-JDP2	4.02455	2.78777	6.90013	4.86198	4.7304	2.88707	4.53956	4.99372	4.24048	3.96106	3.52831	7.60848	8.43273	7.06164	8.47593
gene-PRPH	2.39971	1.20459	10.6103	0.215624	3.5473	2.62021	2.19141	4.96129	2.04403	1.89611	1.03701	6.93104	13.7165	3.82759	4.48891
gene-LOC101104818	1.37578	1.45234	2.54573	1.39477	2.43685	1.58679	1.88863	1.81802	1.84	1.16419	1.39297	0.868962	1.69978	1.12359	1.18355
gene-NMRAL1	27.8435	30.6173	25.1769	29.179	17.3166	41.3003	26.3855	21.811	33.8859	25.3693	23.7837	21.2028	19.9702	16.5935	18.1543
gene-LOC114114571	0.324996	0.22306	0.131896	0.457133	0.204904	0.250949	0.070845	0.139225	0.248036	0.451472	0.403958	1.51485	0.377355	1.02289	0.263953
gene-LOC114114576	0.221461	0.447713	0.528985	1.69935	0.363364	0.389646	0.611679	0.403868	0.672672	0.671116	1.80479	3.60604	1.28149	2.87969	0.426924
gene-LOC101107541	2.31094	4.20508	4.16435	16.5143	1.61566	0.828385	5.79398	0.483029	0.858747	43.4496	0	0.608763	0.422796	0	0
gene-C14H19orf33	77.2112	75.3695	85.8247	127.43	62.1394	93.3592	77.044	61.8142	99.3089	161.97	64.9275	74.0104	83.6255	37.8155	85.9227
gene-TBX15	0.185868	0.154504	0.267876	0.218131	0.305583	0.10123	0.124833	0.617004	0.106463	0.0929	0.290793	0.953147	0.716002	0.362063	0.384098
gene-IL1RL2	8.12924	9.42797	8.21743	12.8641	7.7465	8.87895	10.2249	5.30482	10.6229	8.88875	7.63223	4.86437	5.60846	7.42967	4.48221
gene-LOC105616883	2.94142	1.02036	2.25794	1.46208	3.1361	1.88573	0.626241	0.809109	2.60208	1.97656	0.505476	1.40748	1.31799	0.223664	0.883295
Ovis_aries_newGene_10701	0.956293	0.444134	0.972673	1.28936	0.311255	0.9605	0.749265	0.326877	1.23595	0.241291	0.655782	0.349151	0.359469	0.173976	0.126659
gene-DECR1	47.9504	61.4082	62.4308	63.1697	40.8313	63.5453	74.9592	46.8624	57.2934	68.9662	49.4715	35.2431	48.2737	23.2719	36.764
gene-SMPX	122.018	71.5381	65.975	31.4441	118.562	25.9128	61.4673	80.7926	34.0237	32.9406	15.2889	38.003	32.7932	24.4078	50.9133
gene-ODC1	11.7995	11.6451	12.1222	11.14	17.7191	10.0318	7.97267	13.2587	7.66596	5.77628	13.6723	27.2865	20.4036	20.8727	16.1514
Ovis_aries_newGene_10700	38.5194	47.5329	45.6139	68.2744	33.0459	57.7351	48.9483	31.2629	60.3336	65.3035	51.0396	24.0675	33.066	35.6719	21.6052
gene-TMEM179	0.270542	0.412739	1.99264	0.034753	0.857155	0.328032	0.188577	0.776326	0.405888	0.189387	0.228834	0.956216	1.88746	0.759266	0.728133
gene-FAM84A	35.7564	27.186	27.0054	52.3162	24.9895	35.5676	23.9853	20.7231	29.1423	34.865	25.5536	9.35751	19.9547	28.3605	17.3622
gene-AOX1	52.3654	57.8925	34.4555	84.6265	26.5788	66.2619	95.1571	58.8464	113.347	56.0063	41.4899	28.0605	57.0606	21.142	42.7021
gene-SUSD4	0.386629	0.684826	0.968339	0.739761	0.72766	0.960466	1.86768	1.1201	1.19767	0.297641	0.652776	0.554036	0.713671	0.53998	0.629638
gene-PPP1R16B	3.06383	4.15352	2.35836	3.67317	3.12043	1.66426	2.83321	2.50194	2.06401	2.95604	6.68349	5.56135	3.95431	4.91746	3.54761
gene-TVP23B	2.25157	0.661716	0.952603	2.02715	0.560032	9.87584	1.16333	2.46694	0.778562	4.28437	5.90761	10.0457	6.98696	3.95102	4.36291
gene-DZIP1L	1.70254	1.21423	2.47958	1.10557	1.57273	0.626361	0.854619	1.2545	0.875659	0.624642	0.561033	0.587038	0.924333	0.83519	0.845772
gene-ASF1B	1.27042	2.22486	0.602564	1.87293	1.72429	2.99087	1.59094	1.34054	1.63088	4.23718	4.20579	5.32887	1.62865	7.95069	0.987858
gene-LOC101112287	3.77386	4.25383	5.94148	3.1101	0.794821	5.72387	4.77213	2.63984	0.97256	4.19211	5.7375	2.96236	10.2684	8.36625	6.82682
gene-IL3RA	1.18043	0.375853	0.977189	0.403303	0.701739	1.48129	0.8202	1.69388	0.543595	0.66528	1.76933	3.95327	1.6235	1.44011	1.76382
gene-SLC9A2	25.0549	27.1184	16.9367	43.291	27.8194	27.6039	29.6645	14.1669	33.2526	13.2932	22.8412	11.0955	22.4359	13.1344	22.2605
gene-SLC9A7	0.402304	0.44046	0.431347	0.428861	0.256279	0.304593	0.445204	0.43949	0.54056	0.846401	0.943013	0.939929	0.616967	0.818479	0.43697
gene-DRAM1	3.18223	3.37673	2.85221	2.93374	3.82552	5.45825	3.14276	3.76867	4.69927	2.97052	5.1104	8.48627	3.97211	6.62763	4.87609
gene-LOC101120993	1.49971	1.2302	0.814429	1.78866	0.946681	1.69241	1.25795	0.689921	1.38012	3.14129	1.95569	4.40888	0.949253	4.80126	1.12181
gene-SERPINF1	30.9961	32.6602	23.8593	32.8947	45.7324	28.4894	29.2496	40.9815	15.9103	43.2611	55.9509	69.404	64.8506	63.9022	51.1466
Ovis_aries_newGene_11136	0.797922	0.480247	0.394293	0.775143	0.302158	0.385319	0.107084	0.097616	0.133311	0.943217	0.222513	0.201955	0.206312	0.34829	0.209822
gene-LOC780772	6.18522	2.13014	10.0055	2.74898	1.96796	11.9638	7.28188	6.97104	14.0435	8.63833	4.55221	5.71983	3.72443	2.16749	1.7149
gene-LOC101120386	13.2631	18.1885	7.65167	7.28323	22.0266	8.65195	6.04777	6.15693	6.05996	12.6546	8.87949	7.74952	11.105	7.41522	14.8526
Ovis_aries_newGene_8916	0.508784	1.81594	1.36375	3.15859	1.10306	1.20291	1.49879	0.965543	1.98658	0.834416	0.345798	0.322321	0.9568	0.190875	0.508477
Ovis_aries_newGene_8917	0.401002	0.758091	1.00184	2.65431	0.86324	1.07204	1.02995	0.676493	0.741607	0.689173	0.508049	0.20611	0.703169	0.212494	0.516885
gene-TNFRSF19	2.3427	1.93921	1.53703	2.36398	1.43664	2.59559	2.72791	2.1915	2.25004	1.99679	2.47595	1.65457	1.53861	1.33292	1.33811
gene-CATSPER4	0.506948	0.653703	0.516122	0.299575	0.720887	0.345513	0.613236	0.218491	0.795699	0.396653	0.41769	0.131415	0.489161	0.299617	0.136436
Ovis_aries_newGene_1962	1.44551	0.772784	0.303212	2.92515	0.825863	1.12635	1.30329	0.550711	1.56718	1.60191	5.04222	1.25933	1.86658	2.52361	1.43117
gene-SUSD2	15.7817	10.6805	8.39424	10.313	6.61388	14.0613	8.24192	2.57765	10.6467	12.4601	9.07694	3.73294	3.30011	8.83636	3.24838
gene-LOC106990219	1.55329	0.631064	0.8082	0.936153	1.06357	2.17637	3.82232	0.84749	3.07639	1.50465	1.77662	2.06897	2.60373	2.01711	1.76248
gene-MPP2	1.34148	1.15439	1.69314	1.10241	1.38552	0.913346	1.17471	0.930319	1.03398	0.955953	0.734272	0.533517	0.678252	0.87079	1.15411
gene-MPP3	0.803711	0.401625	1.301	0.43406	0.192084	0.214929	0.293658	0.249289	0.260579	0.734279	0.326302	0.259328	0.398346	0.314953	0.098837
Ovis_aries_newGene_2225	1.3215	2.09229	1.84654	1.8961	2.20458	1.12429	1.21584	1.10396	1.13941	2.03622	0.905746	1.49445	1.15392	0.688257	1.17461
gene-DKK3	49.1716	42.1099	52.4021	23.3163	88.3011	25.0861	37.5159	39.3762	28.8316	19.5337	30.2213	35.3685	28.4942	26.5186	36.9824
gene-SEC14L4	1.51039	1.15742	1.27746	1.33291	1.26479	0.612347	0.814712	0.728607	0.478628	1.03622	0.65324	0.215508	0.220456	0.320444	0.201926
gene-KRT35	19.9202	20.0509	15.9859	23.4874	12.5099	16.5826	23.9824	14.3992	26.0537	11.7463	8.65764	7.72645	9.68373	5.91954	16.6209
gene-RAC2	7.94811	7.02277	4.85061	9.39472	3.32935	7.21034	4.89661	3.8272	4.94049	10.9674	13.4837	19.5679	5.4903	23.0555	5.37141
gene-WARS	31.792	29.4623	26.549	29.2312	32.0154	45.0504	26.3588	26.5502	29.478	52.9349	36.6323	70.8244	35.7639	111.955	33.1738
gene-RRAD	18.8862	21.4723	18.7349	13.2988	15.8259	26.1522	26.7573	18.1309	20.5123	22.0702	23.8639	8.58006	7.57646	6.90527	15.9689
gene-ELN	33.8768	25.2228	35.4928	32.6361	33.0943	23.1297	26.882	23.4476	24.2213	32.9369	47.2587	43.2196	63.2125	57.4827	79.6397
gene-PPARG	26.1156	21.3165	15.2133	21.1656	13.7803	27.8133	27.1014	9.04037	24.7446	28.5769	23.0415	10.8896	9.02299	15.431	14.843
gene-TMEM176B	9.61631	9.77293	9.69432	10.7611	5.49742	19.5692	12.5178	6.36102	13.3349	16.7726	20.6844	16.29	9.18826	19.0203	10.4437
gene-TPT1-2	610.387	531.646	501.249	977.062	417.622	986.18	938.441	944.5	897.238	829.311	95.8354	628.516	823.525	365.018	92.1747
Ovis_aries_newGene_8304	1.16899	1.10797	1.05009	1.13757	0.769366	0.753347	1.01426	0.922898	1.3605	0.942458	0.683962	0.643818	0.773388	0.673691	0.781173
gene-SQOR	194.916	219.382	184.845	192.157	140.366	238.542	183.447	106.792	178.217	249.123	174.741	125.268	107.723	137.183	126.861
gene-LOC101115115	10.3593	14.7062	22.8162	8.54573	11.7199	7.83886	7.89005	17.2641	9.68842	9.76101	15.1267	18.1987	25.2507	16.0454	23.4635
gene-AKR7A2	25.4138	19.5446	23.159	23.4766	14.9831	23.4528	32.0998	11.9622	24.2473	26.0724	20.7556	15.9074	15.4043	17.2405	14.4708
gene-CD248	18.9207	8.39145	9.72296	4.7599	11.2788	8.03828	6.00809	3.54004	3.60511	9.45069	7.09989	8.23898	4.26943	5.57083	7.45757
gene-CD247	5.32224	6.11627	4.3191	8.54983	2.69508	5.39663	5.46384	3.93656	5.66966	8.23441	14.9965	18.0237	6.59415	15.4597	4.42538
gene-CD244	0.342938	0.657358	0.584714	0.568694	0.163689	0.871328	0.5665	0.393597	0.55167	0.567275	0.690301	1.37251	0.578614	1.84426	0.325293
gene-LOC101114790	5.05472	9.15013	10.7084	6.76872	5.38186	13.7647	5.48862	3.34577	2.88919	12.7912	9.33297	13.7769	7.66971	20.6953	8.79696
gene-MLYCD	25.8804	24.3823	28.2537	30.4184	27.7074	21.7108	22.0688	13.0101	31.4639	28.9525	18.9516	14.2313	15.6992	20.055	14.3773
gene-ABAT	0.633287	0.950071	1.13649	0.599599	1.09546	0.283982	1.01797	0.354224	0.469993	0.358985	0.087252	0.277688	0.555178	0.12237	0.163655
Ovis_aries_newGene_6007	0.893012	0.503309	0.92583	0.584986	0.303941	0.390381	0.496548	0.404641	0.679512	0.352758	0.447003	0.177513	0.443048	0.243614	0.388412
Ovis_aries_newGene_6004	0.198444	0.714432	0.822483	0.886331	0.389145	0.743013	1.12702	0.616017	1.28556	1.08918	0.986755	0.915192	0.797328	0.868008	1.32363
gene-IGSF10	5.07004	3.10445	2.41186	3.3184	1.73322	3.40872	2.99812	3.74691	1.84011	5.88884	7.33242	7.02339	8.2158	5.6036	6.9846
gene-BATF3	1.14757	2.39823	3.44367	2.26171	1.7796	3.11445	1.62123	1.52797	1.2614	2.81943	2.40353	8.61348	2.51678	11.6102	2.27641
gene-LOC101121723	0.966765	0.774701	0.933572	0.798189	1.86562	0.742582	0.879791	1.60068	0.882891	0.913596	1.33552	2.12222	2.06553	1.48562	1.32576
gene-LOC101117044	0.219804	1.49696	0.417983	0.87343	0.83718	1.44735	1.4188	0.679111	1.09758	0.999033	2.07319	2.77395	5.21367	4.64512	0.596653
gene-MTHFD1L	0.557556	0.709932	0.651862	0.723425	0.707366	0.926791	0.599925	0.717315	0.807639	1.2328	1.58604	2.23655	0.748562	1.25093	0.851244
gene-SH2D3A	1.33909	1.41778	1.06284	2.19294	1.11347	1.69115	1.412	1.11668	1.83607	1.0587	0.91351	0.622773	0.976474	0.902232	0.855685
gene-CHRD	2.83042	3.0715	2.53513	3.50034	2.17744	2.17343	3.56454	3.408	2.41773	1.74843	1.37968	1.83264	2.09495	1.15613	2.23317
gene-SELPLG	3.53346	3.97434	2.77611	4.29652	2.78293	5.72373	2.71825	2.80201	3.71587	4.81904	6.24828	8.87772	4.68563	12.0865	2.37588
gene-SHISA2	0.509823	0.949402	0.656082	0.905719	0.307498	0.699694	0.417975	0.68594	0.711521	0.868172	1.31666	2.08496	1.00502	2.19675	1.09141
gene-LOC101111220	4.11533	6.69713	1.86793	3.49993	2.08985	2.78432	2.07474	2.067	1.21031	1.60234	1.9471	3.89845	3.53935	1.91403	2.49185
gene-VSNL1	0.955467	0.695907	1.10012	1.11536	0.366824	1.16881	1.95102	1.04055	0.902522	2.5734	1.63064	0.736654	0.682005	1.36524	0.47731
gene-IRAK2	1.97609	1.93509	1.54881	1.47133	1.36121	1.9432	1.48632	1.5348	1.57686	1.99309	3.18939	3.47102	2.96141	5.03205	2.99355
gene-MARCKSL1	7.62269	9.56736	6.96458	6.50689	3.40408	10.5807	4.10255	2.88386	3.22836	14.5243	28.0135	27.3025	9.02059	32.4914	5.99887
Ovis_aries_newGene_9643	4.01201	15.4594	10.79	21.1937	9.77797	5.03377	1.34061	3.12137	4.73084	5.075	5.53115	10.4916	3.59689	3.9944	7.92973
gene-CREB5	1.59545	1.34413	2.25021	0.563221	1.16257	0.912624	1.07214	1.65137	0.756465	0.86037	1.81173	1.75465	1.76441	1.58108	2.51821
Ovis_aries_newGene_4759	0.885847	0.507626	0.82656	0.754203	0.307367	0.431133	0.722378	0.491613	0.682554	0.628396	0.520563	0.421994	0.298213	0.227901	0.194768
gene-CLEC6A	1.79397	1.54432	1.36487	1.5766	0.466454	2.9559	2.59648	1.12455	1.57608	3.47171	3.6214	9.14804	1.37637	5.60434	2.68822
gene-FCRLB	0.247224	0.501944	0.130209	0.270032	0.371283	0.353046	0.446975	0.160853	0.149624	0.232684	0.605465	0.970691	0.752257	0.963333	0.429348
gene-CXHXorf21	0.564934	0.83104	0.63225	0.641202	0.209777	0.599829	0.569335	0.534466	0.611474	1.8755	1.14921	3.88789	0.926788	1.96447	0.59165
gene-KIF20A	1.68508	2.5233	0.906314	1.88529	1.5588	3.71273	2.25515	1.27574	1.81325	7.06342	3.54331	3.84694	2.44292	5.54317	1.13183
gene-KIF22	2.65108	3.94514	2.01388	3.05093	2.86999	5.75601	3.63613	3.09048	3.65896	10.753	4.06675	6.93641	3.36779	8.8751	2.03654
gene-KIF23	1.17929	1.64149	0.706024	1.46418	0.797332	1.49464	1.5681	0.560882	1.40107	4.15101	2.24754	2.40096	1.26403	3.48549	1.04519
gene-TMEM244	1.43056	1.87084	2.41102	0.873811	3.07711	0.395675	1.39304	4.20505	0.893829	0.357406	0.568754	0.615585	1.26616	1.03438	1.60922
gene-IRF4	1.30351	1.33217	1.40247	1.32899	0.406933	0.9907	0.59791	0.561676	0.737825	1.50057	3.055	4.59831	0.841148	3.71074	0.841132
gene-IRF1	13.0838	11.3082	8.64321	6.31599	6.28789	16.2957	9.95278	8.73842	8.60886	19.7461	15.9947	31.0367	11.4268	27.1345	13.3122
gene-LOC101106919	22.8812	18.8205	26.0993	17.0272	22.7316	17.0094	17.919	27.758	18.2037	14.7679	27.3557	29.7062	30.5706	28.022	38.0301
gene-ACOT13	8.26473	6.82324	6.74528	8.4429	6.40918	7.44379	6.81126	7.80593	6.69498	12.7594	7.56997	4.66994	4.79711	3.72962	5.99285
gene-CILP	11.3393	14.2774	13.4235	4.39264	21.5424	5.9491	8.22399	10.6955	8.64737	4.67246	8.03444	11.8297	12.0597	13.9172	17.5146
gene-SCUBE3	0.747588	0.452834	0.19454	0.751554	0.308952	0.693562	0.378409	0.154869	0.540779	0.302095	0.408663	0.220041	0.233654	0.299342	0.173968
gene-COL21A1	0.386619	0.433936	0.240168	0.175992	0.298173	0.299687	0.233113	0.171899	0.118476	0.087544	1.22891	0.633801	0.616733	0.574906	0.181379
gene-LOC100101238	147.051	94.2447	81.6388	175.689	59.7038	259.655	123.244	58.8366	151.4	149.567	149.071	142.536	132.409	372.219	155.052
gene-LOC101117587	3.35606	3.51702	3.99538	5.19241	1.88902	2.19273	3.70538	1.28782	4.82381	0.049314	3.22474	0.380225	0.97745	0.703698	1.02743
gene-FLT3	0.305296	0.331871	0.441309	0.565695	0.410999	0.333113	0.194435	0.559189	0.448348	0.838932	0.864987	0.801201	0.604808	1.89933	0.344314
gene-FLT4	1.24957	0.894934	1.48561	1.40395	1.10236	1.38637	1.5334	1.81019	1.71683	1.44888	2.76718	2.25764	2.50906	1.81288	2.09398
gene-S1PR4	0.662552	0.383415	0.345121	0.663447	0.364208	0.547517	0.476661	0.443431	0.291084	0.486309	0.990512	1.25483	0.653628	1.7692	0.482157
gene-S1PR3	2.00395	1.3012	2.36208	0.841114	1.3039	0.880122	0.737759	1.40303	0.924697	1.3392	0.990798	2.25542	2.07888	1.97891	2.07599
gene-COL6A5	0.331571	0.184484	0.070771	0.306616	0.107294	0.371121	0.07728	0.022728	0.100072	0.121648	1.72761	0.224504	0.142341	0.220173	0.143377
gene-COL6A3	35.1008	30.4987	36.0518	21.3897	37.1509	17.6997	29.0003	30.1353	23.6695	22.1971	34.2705	38.5013	49.1142	37.0697	40.7861
gene-EVC	2.7624	2.39572	3.87787	1.88238	3.08819	1.8462	3.28032	4.06968	3.07508	2.30418	4.02844	4.61869	5.23331	3.72511	5.50597
gene-LOC101105132	16.9975	13.7621	17.2505	13.0932	9.77068	11.0768	15.3526	13.2965	14.6192	19.9822	19.0083	36.4607	30.3718	27.1312	28.0984
gene-PCK2	40.4252	40.9568	37.7969	67.4416	33.4167	69.3025	42.6163	28.0207	53.4751	42.7423	31.0493	17.0185	24.1867	21.5361	26.1753
gene-LOC101109747	136.414	160.766	145.583	216.604	130.703	238.49	133.685	128.419	186.536	242.978	303.693	330.098	188.559	405.856	140.756
gene-SH3RF2	8.4641	9.95779	9.13359	11.0267	8.84714	11.4522	11.6997	6.42474	14.5715	9.63268	10.826	4.47783	4.36811	5.45715	5.05374
gene-NEFL	0.277872	0.516934	2.43875	0.06688	1.55682	0.539312	0.554146	1.01667	0.304826	0.248516	0.14827	2.0469	3.63705	0.885846	1.19387
gene-LOC105608827	66.0875	84.2666	111.327	68.0374	90.7687	66.5714	50.8124	101.701	60.0533	96.8119	102.904	124.189	82.4833	272.731	283.502
gene-UNC93A	0.752399	0.427101	0.284872	1.0642	0.185261	1.00735	0.545325	0.211341	0.383936	0.700035	1.73912	2.15201	1.81951	3.28305	0.377942
gene-TSPAN33	0.801103	0.841555	1.12631	0.574834	0.738755	1.30673	0.901775	1.20332	0.961899	1.58746	1.15105	2.25293	1.32948	2.33567	0.664269
gene-TSPAN32	0.359367	0.545746	0.247651	0.311841	0.115389	0.476405	0.297473	0.137452	0.324597	0.219052	0.380621	0.758821	0.743733	1.31683	0.516668
gene-C25H10orf71	0.240286	0.377895	0.223811	0.132333	1.60559	0.085502	0.151299	0.312872	0.155885	0.099889	0.05753	0.061537	0.076743	0.042704	0.257826
gene-TNFRSF18	2.20255	2.53524	1.58579	1.76076	0.677913	2.29465	1.36053	0.651385	0.953535	3.48966	5.83938	7.48087	0.951186	5.1151	1.78206
Ovis_aries_newGene_7386	3.07212	3.50219	0.829312	2.55144	3.01121	1.70849	3.29114	1.50003	1.91319	1.07787	1.62969	0.37954	3.21654	1.1666	1.02519
gene-LOC114117995	0	0	0.467501	0	0	0.300573	0	0.120869	0.243311	0	1.93377	2.79612	1.4474	2.76682	1.18585
gene-IL1R2	52.4276	79.0902	66.8774	127.286	50.2881	57.7709	65.3589	62.4976	105.149	50.9932	59.7946	13.6898	67.3642	39.8714	61.482
gene-FZD5	3.0281	2.11695	1.69573	3.3555	1.8199	2.9103	4.32107	2.06114	3.51335	4.09255	4.05303	1.31009	1.93111	2.3289	1.47533
Ovis_aries_newGene_4124	0.973957	1.52144	0.766696	2.55623	0.584507	1.12554	0.455351	0.21612	1.0755	0.725193	0.092243	0.038956	0.045538	0.057243	0.164952
gene-LOC105609832	4.05484	2.27768	4.01584	2.67815	1.70364	4.30915	5.7585	4.41321	4.51595	4.37647	4.04643	3.64311	4.80662	4.59235	5.06753
gene-MAD2L1	4.14001	5.32577	3.81652	4.66351	4.99286	6.11109	5.62621	4.30234	5.02609	13.5272	7.56295	13.2555	5.5016	10.0611	4.36261
gene-CFP	2.04236	2.80386	2.66429	2.79173	2.51067	3.72988	2.28932	1.65085	1.59441	4.32547	3.77134	11.5365	2.92626	10.9386	3.35024
gene-SLC25A47	0.620852	0.666377	0.434376	1.24097	0.295446	2.03542	1.42846	0.755277	1.47947	1.27744	1.98447	0.633794	0.855402	1.02407	0.572083
gene-SLC25A42	16.3071	18.2834	22.1466	17.5415	12.0751	11.026	18.5402	13.6639	16.3878	9.30905	9.91603	6.86942	11.94	7.02992	8.0115
gene-CFI	3.26021	1.34494	1.43627	0.622357	1.10257	0.781197	0.256872	1.46513	0.362949	0.670644	1.37241	0.557981	1.69604	1.17482	0.526538
gene-GEMIN4	1.84969	2.24044	2.47995	2.2839	2.08664	3.3097	2.12571	3.14218	2.20426	2.56307	2.53751	3.44354	3.39062	4.78015	3.69857
gene-BST-2A	4.22645	4.10073	4.89459	5.55626	3.47636	17.8666	2.52646	2.0109	6.26722	10.1559	7.10473	15.2016	3.50846	18.0877	3.9933
gene-ATOH8	7.21545	3.54602	10.9794	3.94022	6.99322	5.87801	5.79376	12.1253	9.88559	2.74653	6.2713	11.3624	14.5868	15.5957	19.2529
gene-SFMBT2	1.28209	0.877263	0.655387	0.606803	0.723833	0.439625	0.705055	0.451922	0.745139	0.774952	0.969274	1.47764	0.898272	1.32059	0.783856
gene-KRTDAP	310.561	538.154	348.286	403.028	298.794	648.368	391.575	238.523	673.608	335.241	311.81	287.978	276.356	225.431	332.484
gene-MSR1	2.23056	6.08248	3.49991	3.11045	2.72376	2.23805	3.19917	2.0861	1.50324	3.87542	4.78737	6.95787	3.48061	5.93963	4.37728
gene-IQGAP2	22.7978	25.8397	17.0213	24.3306	15.1378	29.4513	21.7868	10.9251	25.8733	29.5338	20.8385	10.6608	13.6455	12.3567	11.7599
gene-LOC101105810	5.6207	4.91493	2.44995	4.38605	2.14748	2.93409	2.40178	2.044	1.51853	5.89014	8.18973	24.92	4.53832	22.5261	1.71069
gene-LYRM7	1.75684	2.27369	2.67707	1.97995	1.10015	1.72104	1.44835	1.662	1.48644	1.94334	1.11934	1.37913	1.80773	1.15085	1.24915
Ovis_aries_newGene_8816	0.416392	0.362366	0.94886	0.230866	0.2785	0.239995	0.426429	0.312694	0.644367	0.137993	0.277195	0.018719	0.007838	0.083292	0.110748
Ovis_aries_newGene_8814	1066.92	2209.93	1604.83	2496.1	1984.88	2780.84	2217.08	2056.82	2713.53	2050.03	1824.64	1498.26	1408.98	1533.28	2299.78
gene-PEG10	2.77674	3.24122	4.70589	1.14876	4.19558	2.75874	3.80574	6.01943	3.72866	2.46307	3.45478	5.34679	11.1874	6.49103	5.80235
gene-HMGCS2	775.526	845.218	603.385	1055.36	574.277	822.129	1009.81	416.438	869.155	670.223	677.115	253.448	434.269	217.247	389.873
gene-GALM	8.65371	10.4501	7.32859	13.4953	6.17695	10.7579	14.3903	8.53961	9.69484	15.0069	9.60571	7.78146	6.46944	7.02426	5.95865
gene-LAMB3	9.53029	11.6045	9.75539	9.35396	7.96596	9.72154	9.13584	6.16731	7.81995	6.70278	6.01785	3.90963	6.1524	6.51347	5.367
gene-GALE	4.80869	11.4975	7.14287	7.52197	6.59367	10.8367	5.78277	4.12421	5.45824	14.454	21.7989	24.3365	7.85274	18.6525	4.1495
gene-LGALS7	181.163	176.851	134.834	191.052	140.462	225.478	139.813	39.8242	125.477	312.915	109.46	150.774	60.6867	157.558	81.3834
gene-LGALS1	232.175	204.549	140.465	169.25	243.689	116.848	141.12	134.633	98.6764	135.361	98.4894	183.352	130.296	134.582	126.585
gene-LOC101122262	3.04821	2.77937	3.53684	3.40178	3.61189	1.20396	1.77073	2.52104	1.92699	3.18977	4.40033	5.36296	2.26305	2.95848	4.03747
gene-CD68	9.62819	17.9033	10.6587	12.5457	8.3901	11.1388	7.89662	7.10058	6.29774	11.6707	17.5744	14.0445	10.6979	21.5142	10.2747
gene-CD69	0.622623	1.10202	0.774073	0.750305	0.134703	0.630803	0.542328	0.213949	0.149357	1.42216	1.75346	2.54047	1.24033	1.84603	0.219404
gene-IGF2BP2	4.04482	2.88106	2.91371	4.17295	2.17834	3.3235	3.22908	1.67635	2.47194	4.23219	2.80747	1.55148	2.485	2.11669	2.22439
gene-IGF2BP3	0.33774	0.285038	0.062883	0.115499	0	0.248723	0.22627	0.104472	0.224884	1.09638	2.48814	1.26866	1.33376	1.68936	1.03049
gene-FAM43A	12.4405	13.504	11.3556	16.3459	11.5814	9.04206	9.91539	7.59621	9.76028	6.76406	14.5211	11.6841	14.2429	14.4506	11.1192
Ovis_aries_newGene_11279	16.2067	18.5997	12.1163	24.3978	7.95584	15.2741	11.5178	9.77707	12.0913	23.193	27.4294	44.7372	16.9513	45.4028	11.1247
Ovis_aries_newGene_1340	2.71269	2.5577	3.06833	2.28235	1.45147	1.05531	2.06283	1.63895	2.09429	2.04658	2.37305	2.36495	2.22707	1.31757	1.08729
gene-TMEM82	0.879084	0.376062	0.885199	1.23978	0.363541	0.576467	1.04993	0.37522	0.881779	0.444247	0.481467	0.166044	0.576531	0.080465	0.468083
gene-ANGPT2	2.47984	2.32631	4.05382	2.83273	2.87589	2.97917	3.15608	3.93183	2.9921	2.30262	5.35318	4.33963	3.75229	4.71361	5.98553
gene-CAPN5	8.71511	7.36496	7.96061	7.55023	6.46879	6.36229	6.94604	3.96753	6.73006	5.6335	5.09004	4.39243	5.15571	6.13543	3.94724
gene-CAPN6	0.117574	0.514434	0.422479	0.951365	0.216123	0.245745	0.268727	0.183003	0.092945	0.490157	0.352888	0.929966	0.725494	0.78326	0.1714
gene-NCKAP1L	3.89727	4.46453	3.86553	4.39811	3.04266	4.16982	3.47158	2.18718	4.25371	5.46457	7.65096	9.52509	4.3765	9.45138	3.14744
gene-KCNE4	5.93454	2.08372	6.19309	2.74343	2.89914	3.80517	7.80207	11.0768	4.68712	4.21827	3.94054	6.90776	5.55224	3.43756	6.02864
gene-KCNE3	2.27186	4.09652	7.8729	1.18534	4.94011	1.82989	2.54483	2.36843	2.4401	2.10957	3.11982	2.96129	5.02986	3.42809	1.82587
gene-HSPA8	295.095	252.622	186.253	299.822	181.214	282.536	252.677	199.257	213.086	408.231	385.458	887.118	465.967	449.089	378.996
gene-HSPA5	127.978	109.283	70.4775	163.612	87.6609	141.904	117.132	87.9806	104.321	149.766	156.994	308.562	192.528	271.06	137.827
gene-HSPA6	1.65959	1.9529	1.28542	2.17057	1.15987	2.56058	2.15737	1.6162	1.81618	39.7124	8.76177	64.7684	7.11091	1.3439	2.62656
Ovis_aries_newGene_8593	3.36147	1.25931	4.09083	6.22434	3.73176	5.28806	1.91453	0.646984	3.04646	3.09888	0.359668	0.04212	1.77655	1.43648	2.72963
gene-RGS19	4.16977	3.73043	5.4913	4.70638	2.88925	4.18133	3.53993	2.55156	4.1742	4.79291	7.35724	9.77515	3.80571	9.21384	4.88587
gene-RGS18	0.447344	0.796988	0.618307	0.463169	0.305729	0.597722	0.339903	0.200067	0.21065	0.507043	1.71093	1.54791	0.378427	1.66506	0.179868
gene-RGS10	7.76781	6.93663	7.47614	7.77942	6.00357	9.1172	7.77259	6.46714	6.56731	10.2056	9.57096	13.4578	10.9296	17.4372	10.2292
gene-RGS16	1.54513	1.62606	0.803958	0.874119	1.07827	2.06649	1.39108	0.775569	0.717239	2.09587	2.16471	4.97799	1.027	2.01224	2.13389
gene-LOC114114600	47.657	140.772	132.93	67.8137	37.8964	16.212	14.1278	68.2346	61.6868	54.3133	74.6934	29.3539	15.7651	20.2235	63.4187
gene-TRIM29	71.2606	76.2528	55.2637	93.9613	56.5212	97.551	79.8805	31.572	83.6606	108.006	77.1333	37.0531	27.2504	66.1597	39.7126
gene-TROAP	0.797666	0.817729	0.360785	0.737263	0.491818	1.16705	1.01013	0.436481	0.951019	2.56302	0.696868	1.26559	0.839884	1.5969	0.348878
gene-CORO1A	14.6356	15.2052	10.962	17.153	8.01609	20.1384	11.293	8.41478	12.6941	27.513	32.9071	58.6145	17.8387	59.0617	15.8665
Ovis_aries_newGene_3122	0.837694	1.9374	0.802752	1.43129	0.75758	1.37132	0.649139	0.214281	0.980108	0.93241	0.867633	0.246005	0.492003	0.204285	0.340656
gene-CA12	153.614	143.789	111.423	166.986	95.6672	134.223	114.436	60.9691	123.532	100.445	89.2322	31.1677	59.4186	36.6173	70.7757
gene-CA13	20.6296	13.8992	17.3685	33.6327	13.5459	15.285	17.8806	10.121	20.5006	21.5547	10.8252	6.15401	10.0145	9.11149	7.87932
gene-CYB5A	99.2988	104.694	103.476	88.3765	109.553	108.707	91.976	84.8796	100.523	107.524	80.9273	67.0407	74.665	64.2123	62.4934
Ovis_aries_newGene_9950	1.26409	0.742432	1.89041	0.368158	0.403602	1.03834	0.700089	1.18579	0.374223	0.34858	1.42712	1.5847	1.6764	1.23886	2.15306
gene-LOC101102366	0.425574	0.493686	0.54433	0.564919	0.411082	0.201103	0.594536	0.13015	0.655228	0.473583	0.201914	0.061783	0.13796	0.2684	0.127369
gene-LYN	5.0825	6.8633	5.18879	5.48858	6.52943	7.32156	5.45013	4.96222	5.26087	8.47298	8.32955	14.3342	6.45185	11.3609	7.28879
gene-LIMA1	25.9075	23.3473	20.3589	25.6369	16.1695	23.3693	26.1307	12.0637	22.6175	33.6559	21.4353	15.2442	13.9477	16.5945	10.2808
gene-FOXK1	4.44405	3.97848	5.8465	3.96943	5.9023	6.65663	9.32081	11.6853	5.91353	4.17943	11.0591	6.76013	9.4105	8.19365	11.2999
gene-FOXK2	7.15009	5.87736	8.45171	3.61933	7.10158	6.13213	6.88572	8.64411	5.85738	5.79207	9.87892	11.9098	10.2617	11.6687	10.2259
Ovis_aries_newGene_1898	0.358821	0.678014	0.565824	0.378286	0.300525	0.277135	0.307318	0.094979	0.237123	0.453336	0.30233	0.125207	0.247058	0.176106	0.184817
gene-ATP12A	0	0.168162	0.131735	0.105107	0.653251	0.177583	0.156668	0.126668	0.258776	0.233955	1.19779	0.952999	1.74933	0.601135	0.861574
gene-ADRA2A	1.39751	3.2999	6.58296	6.42658	3.85424	11.6047	5.19323	1.83656	0.813096	1.55483	1.49667	0.795608	2.44886	0.984814	1.54347
gene-ADRA2C	0.975066	0.436372	1.04534	0.72185	0.701034	0.471711	0.863672	2.41016	0.890135	0.353255	0.807012	2.24603	3.48314	1.39523	0.879569
gene-CCT4	45.4088	46.4672	62.2475	46.2978	45.5253	50.5831	57.79	40.5084	46.2901	69.2095	64.3683	84.9644	79.3076	87.0005	78.4587
gene-LRRC8A	12.6511	18.2795	14.1841	9.87536	12.3419	14.6553	12.3675	16.816	13.4605	12.3256	25.6778	21.7403	16.1647	24.7469	18.6193
gene-LRRC8B	0.857378	0.945696	1.62851	0.934392	1.1592	0.738874	0.754448	1.07211	1.16232	0.907838	1.44217	1.91313	1.4005	1.62972	1.44552
gene-LRRC8D	3.66076	3.63968	4.62238	2.35478	4.00716	3.1844	2.24596	5.18402	2.04477	3.16803	5.54772	7.24146	5.3758	5.23182	4.95763
gene-CCT2	53.2645	51.6044	58.1514	54.6161	49.7601	53.3815	57.1281	61.7936	51.3856	71.5379	73.2205	106.528	83.2523	73.8123	95.1344
Ovis_aries_newGene_6814	0.409587	1.01117	0.409546	1.34902	0.506367	0.550496	1.76003	0.128425	1.76632	0.194516	0.7261	0	0.22152	0.74807	0.196684
gene-PEX11G	8.6209	10.5525	8.73336	11.9877	6.2467	15.2486	10.557	5.65068	9.37726	10.6157	11.29	5.22431	5.86542	7.44747	6.37568
gene-GLIS2	6.26487	4.12226	3.86723	3.69069	3.44251	3.11117	3.1571	2.9726	3.0339	2.34068	3.44424	3.01441	2.74698	2.64125	2.94773
gene-LOC101122545	11.8997	17.9876	8.87036	21.2057	9.38845	31.9291	25.3187	13.557	28.6486	25.1422	23.5752	19.1729	14.617	32.9594	11.3103
gene-NAAA	5.81287	6.46613	5.9822	7.60717	4.04411	5.16532	4.92561	3.90596	4.95288	10.7792	14.6848	9.78829	7.49588	11.8756	5.34557
gene-KCNJ15	0.558038	0.91782	0.303236	0.654066	0.710553	1.5785	0.920113	0.763209	0.623835	0.88912	1.9083	1.42794	0.823954	1.66294	2.34012
gene-LOC114117826	0.434796	0.264527	0.284944	0.127825	0.336618	0.10815	0.218801	0.185514	0.258826	0.166049	0.694796	0.407181	0.401028	0.733452	0.388194
gene-GPR21	0.304975	0.350973	0.186173	0.224277	0.302382	0.179974	0.144942	0.227536	0.258519	0.23346	0.217386	0.192286	0.165568	0.154701	0.109417
gene-GPR20	1.21878	0.782685	0.856634	0.844106	0.95788	0.317673	0.513771	0.643065	0.576073	0.741649	0.554392	0.476073	0.672669	0.881715	0.802986
gene-LOC105604171	35.084	94.5384	22.2769	24.6943	6.83273	208.656	23.1575	17.3955	39.5793	209.412	286.857	272.918	92.0681	381.312	122.379
gene-PCCA	28.7699	31.5973	25.8601	29.156	15.9338	40.8563	33.3059	20.3688	30.8865	31.2611	30.0552	16.2473	23.7312	13.3612	15.215
gene-LOC101113346	0.152901	0.188499	0.138066	0.162579	0.247919	1.03451	0.243794	0.091198	0.369392	0.476641	0.418479	0.770262	0.201965	0.543518	0.067875
gene-ABHD17C	31.8765	29.8741	26.9315	40.1835	23.2953	39.2026	34.5919	22.0732	37.7276	28.465	28.6621	15.7178	18.2724	23.1805	29.7408
gene-BAG3	26.5878	26.8561	28.2989	24.1674	30.0658	28.3443	29.7672	32.2702	30.8909	31.7172	34.5781	78.5168	45.0591	50.2573	46.785
gene-CAMKK1	4.14113	3.23294	3.44613	1.58152	4.52321	2.84794	3.05852	5.03221	2.82706	2.291	2.944	1.85229	2.20519	1.94876	1.68338
gene-TCHH	359.431	341.825	126.846	455.09	247.773	328.485	301.259	188.429	362.769	267.014	251.734	126.754	307.323	146.297	182.485
Ovis_aries_newGene_8414	82.2168	8.46689	283.46	195.694	12.208	285.654	278.725	257.641	279.668	197.498	286.703	282.397	250.945	134.605	288.091
gene-LOC101107809	187.62	99.26	76.7212	159.063	86.5798	141.504	170.498	81.0543	124.836	429.088	73.1898	51.6781	48.5463	41.4435	34.1557
Ovis_aries_newGene_7306	3.14327	3.09021	2.51255	3.51517	1.70907	2.24358	2.45206	2.12501	2.39969	1.50255	1.59572	0.986212	1.63767	1.29287	1.40765
Ovis_aries_newGene_3354	8.91366	10.0013	10.2718	12.3167	6.137	10.6829	11.5183	9.30685	11.1129	13.2326	8.12498	3.47935	4.51141	5.7725	6.9341
gene-LOC101109545	34.173	24.5278	12.6543	31.3439	9.22424	35.6809	35.9451	39.9148	24.3794	41.1037	54.0418	47.3016	46.0251	25.886	33.5862
gene-AHSA1	46.4386	42.2124	51.043	37.8347	37.5329	40.4313	46.0428	52.0038	50.5958	47.6796	50.0376	91.4319	64.1404	73.8074	72.9133
gene-SCNN1A	4.79985	6.72646	4.29845	7.72409	4.66259	6.40795	4.62363	5.1697	6.62735	7.98914	10.6543	7.666	7.16258	16.8507	4.5512
gene-CALD1	563.169	359.983	429.612	185.789	634.838	151.113	379.416	518.327	285.544	216.538	151.653	247.877	315.733	231.102	291.028
gene-SMIM19	22.0384	26.5378	30.9558	31.1838	25.8259	28.2912	28.263	26.9069	28.3731	29.3769	20.5419	17.6792	20.2036	15.1065	20.9491
gene-FOLR3	1.75337	5.83768	3.72768	3.63279	2.4103	13.6101	4.79472	1.87126	3.98287	4.0027	3.68688	9.664	4.18082	22.3419	10.9729
gene-LOC114113966	721.887	549.018	513.188	989.826	425.169	985.579	939.154	946.64	898.963	830.626	114.912	517.385	249.542	595.232	108.626
gene-ZNF311	0.993431	0.615361	1.31299	1.00658	0.678791	0.794792	0.903563	0.552513	0.752466	0.607767	0.434965	0.605797	0.495235	0.408033	0.381223
gene-MYO6	7.59561	6.08141	4.63596	12.7606	6.18745	7.50123	6.81285	4.71159	8.86823	8.90795	6.01919	3.59595	6.96052	4.87403	4.3347
gene-NFIL3	5.33348	9.60177	17.6364	9.08595	8.18803	8.07957	8.11113	7.39308	8.01065	9.50257	16.105	20.5964	16.0346	18.7111	17.8412
gene-PDCD1	2.46677	1.09723	0.618569	1.45399	0.656944	0.941789	0.933682	1.59803	1.60102	2.65805	2.46849	3.00601	2.24344	3.12487	2.48173
gene-CKAP2L	0.77379	1.34238	0.430751	1.48293	1.0102	2.05711	1.23637	0.891323	0.986559	3.8701	1.89126	2.39449	1.95056	2.43096	0.845135
gene-PRXL2A	52.9635	58.3756	56.6692	54.11	63.251	50.0131	58.7017	54.7356	45.4666	71.062	38.3253	42.0361	34.2238	33.7384	32.4261
gene-PCSK4	0.734876	1.05777	1.04783	0.860007	0.703657	1.62795	0.942911	0.530015	1.15889	0.873276	0.977192	0.270893	0.642231	0.331029	0.512484
gene-LOC101115778	5.12437	6.7043	5.9013	6.32741	2.66668	2.86329	4.21643	2.53617	5.00552	2.71515	2.43608	0.808016	1.3399	0.932573	1.43451
gene-LOC114116929	0.359598	0.303962	0.596794	0.117022	0.275942	0.278454	0.167455	0.153138	0.086062	0.142513	0.320441	0.448428	0.429065	0.24738	0.42842
gene-LOC105603814	2.33268	1.58424	0.573358	0.578932	1.17846	1.80976	1.00402	1.97513	0.826839	0.674653	1.69461	1.97481	5.05254	1.76701	2.21849
gene-ECHDC3	15.9143	16.8485	24.5052	22.1977	23.5915	21.7957	11.5917	18.1749	17.7633	11.9702	10.806	9.07422	14.5644	12.5741	14.0387
gene-MATN2	10.119	11.7851	12.8846	9.57015	10.5184	7.9651	13.3363	15.2968	10.8279	11.5551	15.6743	15.942	23.2056	14.1651	18.7796
gene-SFRP5	0.861528	1.3653	5.2552	1.7587	3.97145	0.878349	1.38761	4.94065	2.51078	1.2954	1.80129	4.10815	5.96759	5.29442	5.61063
gene-SFRP4	5.57827	6.27979	4.89345	1.63373	3.62068	1.71518	1.34317	2.01308	0.998898	1.2407	0.816198	0.940568	0.749449	0.520326	0.582453
gene-OVOL2	3.36416	5.23749	5.90972	8.05183	3.92955	7.0317	7.79858	2.15593	8.58529	10.7502	7.19549	2.34819	2.54594	3.18382	2.8921
Ovis_aries_newGene_11060	2.86901	4.74816	3.7628	3.36814	3.09985	3.24655	2.92748	1.76603	3.35354	2.6265	2.9935	1.55974	1.9422	2.80554	1.73278
gene-LOC101121371	275.741	266.276	509.773	580.916	269.845	18.9487	194.823	26.1834	337.346	28.3625	206.656	351.159	217.298	22.6213	25.4586
Ovis_aries_newGene_5976	2.67612	1.51975	2.4793	1.78812	1.00563	1.45931	3.51467	6.10073	1.66781	7.22691	0	1.68798	1.20004	0.785526	3.63002
gene-RBP1	29.3079	21.4165	23.9459	28.0175	20.6847	25.2185	26.5832	14.0891	14.3136	26.251	18.2191	12.0594	10.3528	13.1138	11.7734
gene-RBP2	83.6278	94.685	76.9826	131.515	63.5875	101.45	89.6281	43.0521	88.843	120.059	61.6801	60.5823	67.6141	65.9052	45.2395
gene-ENHO	44.5296	31.9418	20.1432	18.673	12.8552	17.8478	25.1403	32.4249	17.6252	23.8734	12.4316	15.1837	13.9944	20.6531	25.4851
Ovis_aries_newGene_5393	2.5986	3.71188	1.94873	0.924278	0	10.5617	0	2.31456	8.10049	18.2601	1.00395	3.61361	0.092011	26.1788	4.35248
gene-DNAJB5	41.8892	30.0863	19.8846	10.0749	27.8187	15.6505	22.4871	26.6449	13.9794	18.9034	11.5001	14.0016	17.6259	17.3197	25.6963
gene-DNAJB3	0.449531	0.53122	0.872608	0.631073	0.826792	0.452195	0.615711	0.217505	0.726991	0.107307	0.728816	0.248311	0.35541	0.113139	0.369562
gene-DNAJB1	32.5259	34.9214	34.2359	43.3168	35.9205	47.7162	42.7853	29.4277	39.7015	85.3831	66.1819	152.943	53.2018	45.082	41.4911
gene-CPT1A	12.7582	16.4765	23.1951	16.6891	17.2346	10.5966	9.37409	15.8944	14.7215	9.01444	19.8763	20.3165	20.758	23.1618	16.893
gene-SLC16A1	175.415	172.738	147.946	261.613	145.474	178.044	142.089	118.02	172.439	190.138	123.484	69.522	128.951	87.9242	109.541
gene-SLC16A5	4.28367	4.54924	3.40478	5.5039	4.121	4.81887	3.70352	2.89522	3.88186	4.01844	3.73076	3.10578	2.54888	2.79875	2.73986
gene-HK3	0.444996	1.47151	1.12309	0.75916	0.586886	0.736109	0.49293	0.428276	0.482815	1.31017	1.66598	2.49634	0.941048	3.67596	0.673569
gene-HK2	0.518573	1.61885	0.80123	1.12242	0.471764	1.013	0.789301	1.01705	0.592184	1.60902	2.1749	2.43754	0.399107	3.95916	1.54209
gene-SLC51B	0.257827	0.597079	0.724894	0.379888	1.48034	0.192141	0.617729	0.363979	0.340765	0.417728	0.703864	0.32186	0.147176	0.160529	0.068317
gene-SLC15A3	4.19694	3.71551	4.14026	3.60502	3.18951	5.55216	2.91755	4.02619	4.55548	6.02721	5.9471	7.45964	3.84024	8.52128	5.25253
gene-MEX3B	1.18419	0.990069	1.34943	0.796288	0.782721	0.88223	1.0675	1.39959	1.20958	1.73781	2.52128	1.7374	1.73303	0.909949	2.02635
gene-UHRF1	3.42689	4.17772	0.920143	4.49077	3.28683	6.66581	3.7193	1.97646	3.65257	8.90421	5.17855	9.6807	4.12977	11.4928	1.93165
gene-CYFIP2	1.65048	1.75033	1.46044	1.38774	1.01484	1.01397	0.846369	0.948219	1.12908	1.73656	1.84743	3.03333	1.71391	3.4029	1.02509
gene-SEMA7A	3.28158	2.27183	2.825	1.95251	2.7276	1.92973	2.77714	2.94101	2.38296	2.42543	4.52078	4.84996	3.0169	4.55105	3.2473
gene-PWWP2A	9.27515	9.13067	12.4469	11.3923	6.74543	8.21416	10.4726	7.77455	15.0098	9.40909	9.36387	4.96096	8.20917	5.7631	5.38255
gene-CYP2J	3.01166	5.71727	5.60604	6.48793	3.10069	5.33953	4.89416	4.23634	7.71144	5.60687	3.9855	3.96148	2.87953	3.99412	4.01206
gene-CD3EAP	2.4547	1.99633	2.93319	2.31409	3.23625	2.82329	3.22543	3.97593	2.50733	2.48161	4.40317	6.73733	4.37408	5.59062	3.98952
gene-RBM3	25.431	22.6238	30.9114	32.0669	94.4326	25.0244	20.7671	29.0921	16.9945	34.6563	23.9065	44.5512	26.3315	30.7056	18.3366
gene-RHEX	0.397037	0.45045	0	0.30392	0.143454	0.837805	0.212258	0.401424	0.364338	0.751136	3.20042	4.77675	1.18534	2.79867	0.853251
gene-ESM1	0.898145	1.11268	0.803925	3.30919	1.64614	5.21134	1.00141	1.40484	1.33587	0.959833	1.57603	3.25733	11.419	2.2113	10.3581
gene-LOC114113058	2.79136	2.72543	3.34565	2.81932	2.05669	3.84462	3.89423	2.18526	3.36437	2.40015	1.9182	1.45473	2.50837	2.85136	2.11271
gene-LOC101109633	10.5494	19.9659	5.31865	21.0755	5.12181	25.0658	16.8463	8.36731	25.5165	40.9131	14.1942	10.3729	8.51032	8.64496	6.11686
gene-SH3BP5	16.6883	16.8701	24.2736	11.7239	18.8809	11.0313	13.3389	16.3983	12.1841	11.31	20.2091	20.5222	22.3846	20.7917	20.7568
gene-EPHX2	67.1859	66.7012	61.7632	113.638	33.1539	78.7498	50.0165	43.4865	65.7652	27.3926	45.3399	16.3309	44.3102	18.1165	35.4937
gene-EPHX1	90.3316	109.661	95.4836	160.523	97.9763	162.665	130.39	81.795	143.429	143.807	97.7413	59.1377	70.1239	73.1742	83.4838
gene-SAMSN1	5.32852	5.28268	3.10856	4.41836	2.42907	4.43561	1.74726	1.97206	1.78842	6.86619	9.93581	8.17089	4.42196	7.67667	2.55882
gene-GFAP	0.219268	0.241079	1.28964	0.153701	0.312073	0.216721	0.246693	0.580084	0.207409	0.261147	0.222424	0.410022	1.78871	0.456818	0.801652
gene-PTPRJ	3.41334	3.1865	3.14739	3.5804	3.13992	4.82944	3.02815	2.48788	2.72246	4.37409	5.20003	7.08604	4.50191	7.48662	3.48999
gene-PTPRE	1.65871	1.77955	1.497	1.53941	1.19249	1.34882	2.1008	0.874164	1.49083	3.31556	3.97798	4.30082	1.61342	4.49969	1.4189
gene-LOC114115385	2.87816	3.12744	2.5958	0.759597	1.17902	0.653968	1.56865	1.38942	1.08398	0.753586	1.00336	1.41697	1.9128	1.07618	0.759289
gene-MMUT	62.016	58.7037	55.9755	60.4367	44.4352	51.6502	56.0776	36.0977	50.5433	60.5938	48.4583	28.4562	38.606	19.7985	34.7846
gene-TBX21	0.318884	0.289911	0.397306	0.367854	0.183125	0.34634	0.727343	0.194968	0.173919	0.252945	0.507851	1.15323	0.458141	0.96265	0.587802
gene-NAIP	0.649872	0.679115	0.450666	0.616607	0.269678	0.772094	0.524501	0.336065	0.255852	1.0605	1.39498	2.51687	0.722307	2.23562	0.847628
Ovis_aries_newGene_4497	0.462448	0.714841	0.102318	1.25501	0.367678	0.999988	1.0189	1.05225	0.663674	1.31159	0.716799	0.860156	0.257248	0.382744	0.328802
Ovis_aries_newGene_4239	3.19922	1.00718	1.48293	1.87232	0.984294	3.33587	1.01226	0.75073	2.75041	1.39579	5.95854	7.88389	1.87191	3.0766	2.34097
gene-ELOVL4	0.273977	0.23355	0.48558	0.097567	0.455291	0.812488	0.218737	0.27382	0.126799	0.586365	0.630387	2.1578	0.535742	1.43655	0.393518
gene-CLIC2	8.79934	7.50493	8.01517	6.09671	5.91892	7.31378	7.21853	7.92915	4.47539	12.0908	9.99219	19.6257	8.27185	13.2612	9.17182
gene-HYOU1	12.1464	9.94674	8.25344	13.7376	7.35187	11.6446	11.1378	11.0848	12.0194	13.9359	13.9861	26.8133	14.8512	28.829	13.9365
gene-IL1A	1.19133	1.60191	0.875525	0.591951	0.226058	1.05374	1.00969	2.01325	0.734045	0.910192	2.22578	4.23333	1.54846	3.2504	1.41786
gene-IL1B	2.01947	1.63074	1.31855	1.44328	0.281373	5.09849	1.89681	3.15855	1.32281	2.31631	4.37952	13.0709	1.59728	12.9231	2.12708
gene-SRM	4.05928	4.97977	4.62858	4.14514	4.50148	5.44945	3.89747	4.95438	5.10228	5.57909	7.01749	12.3921	4.18825	10.0863	6.60032
gene-PPIF	80.653	79.5188	38.4374	116.145	44.7443	124.779	97.3924	72.0696	98.4146	101.022	104.958	157.536	113.039	158.498	89.6058
gene-IL19	1.8954	8.53011	0.209177	0.768784	0.180265	8.9955	0.974792	0.452073	0.325351	1.45269	6.16178	60.7388	3.93687	23.6266	0.894031
gene-LOC101111965	120.697	128.469	132.096	182.995	73.1119	178.165	171.534	77.0972	157.113	159.87	130.266	30.089	70.5631	29.4045	51.4265
gene-SERPINE2	5.65042	4.04965	5.68051	5.20131	6.44763	4.09832	3.34088	3.18456	3.34003	6.2726	4.63002	15.8475	4.40191	6.8226	4.01302
gene-PARP12	3.09481	2.84043	2.86513	2.49977	2.98831	3.59623	2.49404	2.00896	2.60749	5.12843	3.94072	6.26015	2.82083	9.74705	1.9962
gene-MMP24OS	13.8704	13.3587	11.9533	19.7282	9.35718	11.5791	10.5095	9.81926	14.1926	8.30892	8.27169	6.12157	9.69411	4.83343	8.14845
gene-PLCB1	3.55305	3.0751	4.29117	2.07046	4.77354	2.21147	2.56068	3.0052	2.24425	2.97021	2.86426	2.68623	2.34981	2.13093	1.74765
gene-SCN3A	0.077769	0.07683	0.161043	0.026518	0.091403	0.161165	0.079079	0.175959	0.077105	0.092018	0.238271	0.291908	0.417347	0.147381	0.22058
gene-ATP6V0A2	2.71148	2.21409	3.35496	2.23791	2.01551	2.42372	2.40381	2.8972	2.59747	3.15184	4.30715	4.59518	4.06181	3.85577	3.07143
gene-LVRN	0.523941	0.549142	1.18192	0.825745	1.01561	0.245522	0.719429	1.90428	0.99345	0.197763	1.33494	2.19947	3.76041	1.60477	2.11909
gene-VASH1	3.25734	3.66589	3.62215	3.08105	3.78056	2.50762	3.30924	4.52722	2.53354	2.92123	6.06303	5.77311	4.53381	5.21804	4.61472
gene-VASH2	1.5239	1.39997	2.59144	0.94555	1.75452	0.808284	1.22849	1.27077	0.866126	1.66501	2.2315	2.59529	2.20025	1.99417	1.98798
gene-RNF222	1.30003	1.62338	0.815489	2.16818	1.6719	3.66557	2.47868	1.21566	1.92832	1.85343	4.84365	2.47213	2.63147	4.15875	1.42582
gene-NINJ2	5.45266	6.34335	4.74562	5.82574	7.15387	5.43905	6.52926	9.24716	7.19744	4.15631	3.72792	3.23325	4.65552	2.96311	6.54301
Ovis_aries_newGene_6177	75.2454	31.4256	13.1174	23.3222	10.7458	4.89358	14.8552	20.548	12.2124	0.531493	10.2589	2.8279	4.47047	9.18953	0.967477
gene-MCUB	2.68185	2.1694	2.61044	1.94476	2.28697	1.0668	1.91049	2.8044	1.25864	2.59816	3.80504	5.06431	3.16837	4.47089	2.97404
gene-CLYBL	12.1094	6.04728	13.5814	7.56449	8.3117	6.32322	9.31493	8.38463	8.66839	6.11181	7.13093	4.87476	6.86556	4.91879	6.17024
gene-LOC101118712	10.9505	11.7354	6.11966	19.1052	6.43752	16.8345	14.0441	10.8821	17.3638	14.0691	11.3587	9.76686	8.14643	10.6159	9.9603
gene-LOC114108605	111.274	89.9939	157.385	91.863	112.784	97.9159	145.211	170.203	149.405	645.647	238.613	697.837	312.503	149.912	201.659
gene-LOC114108609	8.47931	8.21764	4.04277	6.55431	7.54776	2.32152	3.22624	2.29564	4.23552	6.64348	4.77217	2.09626	3.90191	5.39913	3.84229
gene-KCTD18	1.84613	1.92084	3.06521	1.48398	2.51228	1.34468	1.38628	2.46985	1.47563	1.27754	1.10144	1.59861	1.56692	1.31553	1.20155
gene-KCTD17	7.36674	3.72803	3.32883	5.77797	1.21169	7.65675	3.3054	1.32137	3.37615	7.74671	2.35514	2.80943	1.2678	2.29658	3.24495
gene-KCTD14	1.27543	1.34855	1.95532	1.64949	1.21304	2.88449	2.11479	1.19162	2.65369	3.82987	1.23187	1.73628	1.2371	2.19649	2.06849
gene-KCTD11	6.17725	9.632	5.58471	6.57672	3.47107	7.77148	8.49577	7.06588	8.65898	7.25959	10.8931	13.9632	8.69966	12.8339	10.0402
gene-IL7R	5.8453	7.87885	4.39132	13.4766	3.55949	3.38679	2.65281	2.8761	4.77455	6.71577	8.22923	12.8108	5.22352	11.2257	2.57117
gene-DNAJC12	1.04269	0.541478	0.976228	0.919278	0.614775	1.23053	0.724254	0.779574	0.478602	1.42197	2.3384	1.26381	1.59126	1.10906	1.42668
gene-LOC101121820	5.95159	7.30558	4.0494	8.88383	7.01013	4.38513	11.6272	6.82896	10.648	9.87298	4.21663	5.72362	5.78997	6.13912	3.70119
gene-BMP7	5.51979	2.60457	1.8386	6.42397	3.81379	10.5673	4.90067	6.4027	6.601	6.31326	8.80556	5.55669	5.029	7.75318	6.53394
gene-ABLIM2	4.18978	3.87254	2.45241	5.91593	3.71102	4.59908	4.98976	3.63874	5.29313	5.41816	3.08464	0.997522	2.85793	1.97828	2.25912
gene-LOC105605921	0.26421	0.208741	0.752404	0.233889	0.354643	1.05561	0.092592	0	0.157248	0	1.55596	2.43189	0.688935	3.01898	1.38586
Ovis_aries_newGene_8682	1.77861	0.968707	2.16389	1.0405	0.682299	0.996704	0.631887	1.80012	0.647925	0.617778	0.239383	0.044391	0.331226	0.306689	0.87544
Ovis_aries_newGene_8681	0	8.06693	0	0.216875	10.4956	0	0	0	0.117922	5.61158	6.76288	7.45916	11.401	7.42419	9.28851
Ovis_aries_newGene_367	2.04346	1.71386	2.32244	2.95369	1.59139	1.2827	2.07643	0.636253	3.82857	2.14119	1.48795	0.640541	0.852759	1.62208	1.17464
gene-FGL2	28.9632	36.5248	52.6226	30.5968	38.8722	27.6858	23.8522	53.9146	26.9469	40.8428	36.222	77.4571	64.4312	64.7841	49.7728
gene-SLC6A20	0.040153	0.116383	0.090846	0.061133	0.127632	0.186868	0.090926	0.214414	0.090405	0.327364	0.492871	0.261677	0.259001	0.285202	0.228544
gene-PLA2G3	0.582954	0.335519	0.071957	0.454261	0.29021	1.10939	0.106766	0.068045	0.118371	1.12449	0.931645	2.46443	0.370757	2.34887	0.216863
gene-MEI1	0.327817	0.169633	0.966084	0.0442	0.485118	0.096285	0.386966	0.606048	0.331648	0.275497	0.28207	0.671902	1.41499	0.528601	1.01514
gene-CSPG5	1.22619	1.23477	0.768845	1.34439	0.775193	2.39901	1.02926	0.778213	1.85935	1.2677	0.869999	0.70197	1.13283	0.641561	0.892956
gene-PRSS12	1.81342	1.7024	1.02533	1.58723	0.948644	2.32345	2.31956	1.09096	1.95883	1.49174	1.95853	0.560967	1.20657	0.682413	0.657885
gene-IRF8	5.25694	4.64283	4.77698	6.56085	3.96211	5.01847	3.65474	4.21851	4.11326	8.6533	12.3169	13.9618	5.23872	18.7638	5.16458
Ovis_aries_newGene_5316	1.48373	1.06645	1.39537	1.20228	0.329298	0.678817	1.48808	0.326404	1.93925	2.35243	0.548224	0.319563	0.428408	0.216246	0.363886
gene-CD274	1.72503	2.17628	1.50717	1.25006	0.565312	1.82126	1.22158	0.947164	1.30399	4.30344	3.7391	4.98596	1.35976	3.87068	1.29518
gene-NR4A1	8.95029	2.82162	4.05838	2.5554	2.12846	2.72979	3.08614	3.48407	2.12158	38.3462	6.86445	2.6424	5.22003	2.10454	4.15235
gene-TFAP2A	6.86342	7.66444	5.96116	8.29792	4.57762	7.34572	9.04979	3.82598	9.10182	12.4234	8.76599	4.24072	4.76924	5.64596	5.98969
gene-TFAP2C	1.38232	1.21445	0.944893	1.03232	0.714801	1.51249	0.978477	0.525712	0.647662	1.10714	2.82537	1.31642	1.21067	2.41965	1.32107
gene-LOC101113211	9.39366	14.7271	10.4276	32.438	2.76704	3.72706	3.6774	1.67102	4.62173	15.345	125.31	208.409	13.1385	206.894	8.16065
gene-LOC101113217	16.7193	39.0522	39.6609	67.8521	16.7324	20.9883	35.7233	19.2548	17.2358	10.5688	26.8938	48.3491	23.8098	113.488	17.133
gene-LOC101107260	3.31461	4.0481	4.63323	5.72072	2.62075	3.83744	4.52246	2.42384	6.31972	2.89712	3.71949	1.70479	2.35564	2.18444	1.57065
gene-DTD2	2.40253	4.06926	3.3269	2.41288	3.37055	3.19218	2.91273	2.72786	2.31803	2.88327	2.26957	1.8865	2.25047	1.90593	1.56145
gene-BIN2	3.02645	2.64391	1.99026	2.85214	1.50717	2.81669	1.92512	1.43616	2.15783	5.25115	5.29479	8.15674	2.08412	6.29242	1.93876
gene-GNAZ	22.9857	18.6307	15.6553	22.4648	20.4243	17.4498	16.3972	15.9177	18.6356	11.0556	13.0354	12.7435	16.1581	11.5122	15.0988
gene-HADH	233.401	242.677	252.556	307.325	177.868	261.83	289.085	154.024	271.379	218.875	204.15	105.048	154.229	91.6523	174.936
gene-CSF3R	0.225567	0.975997	0.285998	0.15328	0.209668	1.63289	0.227522	0.212058	0.260109	1.31407	2.91428	2.94613	0.219308	2.88443	0.331463
Ovis_aries_newGene_6638	3.60669	2.60136	2.04975	1.63817	3.17999	3.10375	2.99735	2.01631	1.16444	5.23799	5.44624	6.12339	3.73508	4.32084	5.0407
gene-LOC114110053	15.9888	16.0309	21.1183	9.0332	13.4133	9.84915	12.022	12.3963	8.68805	11.0128	20.8295	28.9677	22.1885	13.7058	14.3628
gene-FADS1	3.30717	2.38203	3.03609	1.51386	4.48633	1.36458	1.97701	2.3778	1.91429	2.03727	2.03585	2.94515	2.48372	1.92239	1.87902
gene-BMPER	0.928066	0.882974	1.13777	1.26467	0.478527	1.2387	1.47569	1.68409	1.74146	1.72734	1.27083	1.69305	2.00205	1.20949	2.71445
gene-LOC114116068	1.55983	1.5531	5.09674	0.687969	4.37915	6.44786	6.18747	3.72031	3.51107	4.58926	3.63305	4.26358	2.96655	4.43937	1.82853
gene-COL5A1	33.0526	24.5028	23.0759	17.7932	25.783	14.8366	24.7774	24.3025	17.9836	23.744	31.1593	31.5761	40.8665	35.6812	31.7031
Ovis_aries_newGene_10872	4.46045	4.67277	2.94418	2.63261	3.28386	4.62837	2.35343	0.521583	5.53615	2.66113	4.08027	0.824958	2.0631	1.56837	0.381947
gene-DAPK1	4.3814	3.10733	4.59732	4.49739	3.53525	3.2032	3.16196	3.14548	2.9334	2.89499	4.08667	4.62641	5.85431	5.54169	4.57859
gene-PLK3	3.25343	3.94633	2.59033	2.03803	2.16558	2.8543	2.68519	1.33645	2.35206	3.3665	6.83445	4.7577	2.66077	5.8417	2.5397
gene-LOC114114036	8.02809	0.584971	1.83591	1.00914	0.770137	0.520401	0.46116	1.21317	0.928964	4.39956	8.46467	9.06469	1.54329	9.92793	1.07795
gene-NPR3	6.87322	6.95497	3.98743	8.11775	6.36036	7.81438	6.7697	4.6742	8.29354	6.05961	5.00204	2.83766	4.82339	1.6118	2.45776
gene-NKD2	1.50288	0.814335	1.31045	1.11545	0.82839	2.25068	1.26635	3.97919	2.34754	1.21328	1.34679	0.809967	3.65092	1.33582	3.88601
gene-PRELP	34.6478	29.4714	59.5751	30.4752	46.043	39.0615	53.7421	134.709	73.1665	22.5456	35.6037	45.0597	90.919	60.3018	68.6183
gene-RALGAPA2	6.95258	7.05743	3.89276	8.92372	4.21488	7.49345	6.64184	3.97785	10.608	5.64337	7.4977	3.94521	3.58598	5.86199	3.56489
Ovis_aries_newGene_5108	0.602444	0.370279	0.274802	0.729275	0.636637	0.464035	1.07697	0.198926	0.57051	0.292934	0.282343	0.073401	0.318833	0.132232	0.286322
gene-LOC101106384	139.582	107.822	75.214	61.7948	90.9131	111.562	115.15	76.689	49.8418	119.565	110.12	301.781	171.141	176.396	82.0542
Ovis_aries_newGene_1081	0.910644	0.541087	0.389923	0.55884	0.496094	0.381878	0.630554	0.234947	0.58053	0.728315	0.604513	0.228469	0.265278	0.271981	0.303097
gene-FAM81A	1.76238	1.49208	1.09959	2.23494	2.56471	2.33802	2.81957	1.4537	1.92893	2.78821	1.19226	0.846656	1.44639	1.14128	1.10044
Ovis_aries_newGene_6489	0.672145	0.91773	0.672372	0.30935	0.323711	0.375286	0.769331	0.371402	0.544887	0.37146	0.823363	0.801075	1.20008	1.01481	0.683923
gene-LOC101107382	1.70125	1.30394	1.57821	1.03714	1.37303	1.10131	1.12526	0.861212	0.9843	1.2063	0.69882	1.0068	1.02945	0.770374	0.636522
gene-LOC114113211	61.5227	304.452	15.883	32.8567	12.3616	347.344	30.231	5.06167	40.5954	182.792	396.239	335.044	60.764	701.731	13.5936
gene-ACKR1	1.89838	4.17701	3.387	1.56715	3.37955	1.5878	1.169	2.6075	1.02907	1.9395	1.04214	2.76201	2.37866	2.64522	2.88972
gene-LOC101107031	1.67924	9.07443	11.1484	2.19911	1.69924	2.25075	2.04103	1.80023	3.00645	2.02309	9.5055	13.6392	1.66701	2.53459	1.85998
gene-SLC14A1	57.5135	80.043	55.2846	100.802	53.9054	39.4193	73.3099	21.0631	32.0948	37.9993	24.7462	7.44836	30.8207	10.5977	35.9848
gene-NCAPG	2.22052	3.19587	1.57464	2.06342	2.193	3.02018	2.98905	1.51793	2.28572	9.62491	3.67254	6.25353	2.57507	6.22532	1.69302
gene-NEBL	4.80445	6.74346	5.26767	7.75277	5.79082	7.18593	5.78119	3.43313	6.33011	7.29571	6.71145	3.11689	4.45779	3.85751	3.36602
gene-SRPK3	2.79049	2.33888	1.3658	0.6156	1.76492	0.62581	1.53019	1.36627	0.858175	0.932188	0.568667	0.670489	0.91614	0.847581	0.74528
gene-LOC114115308	0.775553	1.16896	0.760566	0.418692	1.35323	0.995433	0.726685	0.725384	0.391734	0.831596	2.41092	1.84733	1.40796	1.51304	0.706125
gene-ZNF488	0.364147	0.466392	0.378706	0.522039	0.660183	0.434365	0.218443	0.413575	0.382539	0.30517	0.265862	0.162847	0.206189	0.19353	0.08088
gene-HOXC4	8.4002	7.11544	6.6976	10.7113	6.00294	10.906	10.6592	4.40465	11.2577	15.4586	9.53252	5.23889	5.20418	6.61721	4.51901
gene-HOXC5	5.45704	4.20403	4.0763	5.59698	4.94875	6.85319	5.99955	4.3962	6.25595	5.27951	4.27568	2.47711	3.43735	3.72654	3.7612
gene-HOXC9	2.14419	1.41154	1.02959	0.521	0.388129	1.09944	0.928518	1.7149	1.11473	0.627012	0.634947	0.714699	0.293204	0.896518	0.749518
gene-CARTPT	9.57255	4.96291	23.5713	0.638269	9.36801	12.6774	10.8182	16.0871	9.47112	7.74762	2.90641	31.2738	53.1711	11.1425	20.5814
gene-LOC101117554	13.6341	20.9002	14.2659	2.95287	4.79192	3.95567	3.3322	2.08935	3.8462	8.06355	9.48173	16.0787	5.34604	12.1922	16.5895
gene-HCLS1	3.67467	4.17743	4.62576	4.54452	2.87116	5.37033	3.58006	3.28339	2.56428	6.12295	8.17485	10.7181	4.94057	17.4522	4.03214
gene-BARX2	8.04896	8.34936	6.78895	11.3883	6.55408	16.1721	9.15758	8.85044	10.0403	12.0108	11.553	6.91472	4.02141	7.55336	10.1972
gene-PLA2G4D	0.855716	2.0949	0.066946	0.318437	0.24962	0.501782	0.131864	0.222784	0.087485	0.980977	2.91717	0.619388	0.027776	6.52647	0.245728
gene-TMEM132A	8.47731	5.98061	15.5522	9.99364	4.7358	4.8426	6.12309	7.59977	4.50562	5.23276	6.90524	5.28778	8.38947	4.5856	10.0988
gene-TMEM132B	0.089189	0.30011	0.201015	0.129088	0.1387	0.30955	0.154522	0.180567	0.28187	0.215646	0.088474	0.105125	0.183012	0.114261	0.110607
gene-RET	1.14256	1.1704	3.00104	0.258354	1.48758	0.65995	0.761383	1.6095	0.926506	0.639147	0.382298	1.95733	3.5806	1.37572	1.91183
gene-THEMIS2	2.21652	3.28378	2.11846	1.89562	1.70921	2.91945	1.44161	1.44535	1.34809	2.53017	4.14193	4.93201	2.09264	4.61933	1.84848
gene-POLQ	0.186089	0.323521	0.15633	0.271503	0.19686	0.234425	0.319074	0.140112	0.311391	0.941404	0.485984	0.594614	0.314923	0.408472	0.233649
gene-CDR1	2.20653	0.66196	1.1149	0.985106	2.15267	1.98218	2.69571	4.97343	2.55506	0.209013	1.64146	3.72257	5.29159	2.45159	2.30447
gene-SHANK1	0.214801	0.209022	0.166653	0.114717	0.127968	0.046511	0.226049	0.11418	0.157407	0.122407	0.073243	0.125028	0.081056	0.138873	0.081142
gene-MCEE	60.2186	52.3584	66.7224	73.0879	50.3416	86.5817	124.45	44.3791	119.967	58.4469	53.1977	68.6376	49.3041	35.6382	43.6635
gene-MYOM1	10.916	9.40809	8.34767	4.30157	24.6236	6.1229	14.2933	16.5074	8.87577	2.99185	4.2369	6.89863	6.58169	6.33154	9.78642
Ovis_aries_newGene_7403	1.31463	1.19577	1.14246	0.970352	0.860571	1.10424	1.8948	0.626687	1.84187	1.33677	0.816366	0.413406	0.944083	0.613626	0.791035
gene-RAB11FIP4	5.63687	3.28671	2.38526	4.94827	3.24823	7.37122	3.23491	2.17458	4.87096	3.0555	3.90943	1.82407	1.97448	2.8267	1.90969
Ovis_aries_newGene_5807	198.721	285.508	373.203	814.01	38.9741	51.6657	28.4135	15.6319	72.5781	110.394	375.783	397.144	29.1536	547.195	67.7165
Ovis_aries_newGene_5804	204.265	381.98	430.029	1233.4	51.6675	57.1242	60.8063	16.6091	71.8782	97.5854	229.397	213.164	21.2492	412.428	66.1978
gene-PLEK2	48.1485	45.4964	40.3334	50.2942	28.847	48.9329	42.6604	18.5862	43.023	54.4142	39.291	27.4656	27.4631	32.6307	21.6597
gene-FUT11	3.55834	2.06931	3.2758	2.36081	3.65288	2.8662	3.14263	3.12398	3.41894	2.80909	5.74925	5.23814	4.36502	4.29098	5.28715
gene-LTBP1	12.177	13.8315	12.0001	13.0681	14.4617	13.1526	10.7757	13.0028	11.3207	16.051	17.8873	25.5318	19.3474	20.0038	23.7022
gene-WDR38	4.00105	3.1547	4.44143	4.76522	3.31454	4.64278	6.12807	3.47626	5.99178	4.68403	7.42509	9.32687	4.23283	5.87268	6.41648
Ovis_aries_newGene_1490	0.714328	0.841648	0.906864	0.561889	0.510555	0.153991	0.55838	0.747783	0.303076	0.122467	0.283559	0.19358	0.49919	0.160149	0.25913
gene-WDR31	0.914018	0.862219	1.48618	1.43881	1.26553	0.967042	1.47102	0.550233	1.1434	1.17078	0.957896	0.590343	0.931884	0.663791	0.435059
gene-CYTIP	2.21253	2.48587	1.9315	2.44232	1.2442	2.59917	2.14734	1.01085	1.86441	5.73756	5.75604	6.61007	2.71891	6.76429	2.10598
gene-LOC114111314	6.65274	6.048	8.41624	3.11926	5.23489	3.38306	1.72346	4.44747	4.87101	8.1699	5.07346	5.37249	1.80197	2.2712	3.23354
gene-TDRKH	0.708587	0.742991	0.435674	0.53238	0.369744	0.458838	0.522925	0.259461	0.256028	0.143916	0.091661	0.093586	0.681815	0.182183	0.08108
gene-GATM	39.2212	46.8715	40.6718	46.6384	29.5823	53.4374	48.4672	27.6549	40.4994	32.0678	38.7944	20.164	29.1307	11.292	27.2852
gene-CHRNE	6.87924	8.18186	6.92633	10.5286	5.36659	10.2235	8.45509	4.27416	10.38	6.87203	9.76599	3.70123	5.39923	4.75946	4.18654
gene-FGD3	1.29426	1.33597	1.49816	2.60712	1.29713	1.26984	1.64793	1.06131	1.53806	2.45499	2.67393	3.16325	2.115	4.21619	1.81082
gene-PLAUR	7.7744	6.50967	3.34751	4.38977	3.18538	7.87371	4.53056	3.07325	2.41389	11.4097	23.8172	26.5611	6.9066	40.3271	5.64142
Ovis_aries_newGene_8841	3.45007	5.68343	52.1823	4.83585	4.05628	6.19022	6.67647	3.96966	6.52701	2.27805	6.74512	3.05158	4.12184	1.89889	3.26309
gene-SLCO4A1	1.13402	1.40272	1.06592	0.550506	0.838404	0.747793	0.578042	0.409194	0.511733	1.12793	2.6883	2.5043	1.30231	3.02396	1.09139
gene-EPPK1	1.85285	1.00712	0.939935	2.14128	0.636923	0.518434	2.931	0.583751	1.93079	1.512	1.10817	0.520399	0.805738	0.432995	0.296632
gene-GPR183	0.606524	1.05989	0.599997	0.838316	0.371955	0.783811	0.555974	0.586993	0.508568	1.12769	1.98039	1.83448	0.712779	1.92392	0.751037
gene-KHDRBS3	1.6148	0.507091	1.27947	0.616924	0.764603	0.836834	0.789746	2.92827	1.57334	0.50486	1.28337	2.32892	1.83621	1.64437	3.06269
Ovis_aries_newGene_5613	1.31852	1.21071	2.08201	1.67169	1.09895	1.98942	3.06763	1.55953	2.57154	2.55819	2.48681	2.36532	2.59792	1.9183	2.26272
gene-SLA2	1.06517	1.07807	0.510049	0.917264	0.34307	0.667134	0.395775	0.254694	0.319139	1.13611	2.02889	2.58279	0.911581	2.1189	0.876641
gene-CLCN2	13.4221	15.4147	5.93403	18.4919	7.39473	10.2999	12.6487	6.71042	9.688	12.2529	6.06916	4.29	6.19584	2.57592	6.53597
gene-SPARC	465.803	349.756	377.882	284.743	488.02	344.03	397.139	520.401	324.103	355.467	678.04	684.048	751.698	705.194	749.308
gene-C14H16orf74	3.1261	2.41701	2.83598	2.81267	2.45912	1.65345	2.12886	1.64673	2.01209	2.91064	1.67505	2.00061	1.89831	1.86812	1.36129
gene-WDR66	0.422485	1.79394	2.33921	4.02998	1.39758	1.59025	2.68234	1.44441	3.38026	1.22083	1.29719	0.854259	1.09226	1.85661	1.32445
gene-WDR62	0.502199	0.573113	0.484759	0.503455	0.409175	0.472213	0.694462	0.374206	0.695689	0.681452	0.987379	0.741896	0.8685	1.10146	0.497727
gene-MICALL2	4.9077	4.05074	3.10273	3.57688	2.70814	3.37108	3.41599	3.67197	3.66702	5.99537	4.11878	2.37754	1.73993	2.88436	2.64815
gene-PDK3	44.357	39.7184	47.9059	79.1823	39.9477	53.8035	47.8948	23.8272	47.1221	44.7349	28.8266	14.8439	23.7538	19.3627	28.0415
gene-SPINK5	111.317	128.432	68.2323	154.2	109.067	142.503	128.813	87.9566	162.61	139.193	111.207	60.9397	118.913	72.4632	100.609
gene-ADK	32.4594	32.304	21.3591	25.0185	15.776	27.0248	22.8927	11.9142	16.9078	43.9521	23.0593	20.6935	14.6497	15.3484	12.6401
gene-ADA	39.2224	112.103	23.3116	16.2863	24.0296	36.0161	7.96744	9.33047	14.4966	9.02938	58.5727	46.1689	39.4281	48.8639	25.6829
gene-DNAJB11	14.8809	16.4866	12.1018	19.5004	10.5042	15.6315	14.3994	12.5175	14.2449	24.207	17.6608	38.643	17.507	31.8933	15.2539
gene-PECR	17.3197	19.7479	19.5066	24.0963	19.8968	21.458	20.2068	17.9579	20.7437	20.6451	14.6644	11.5972	12.8545	9.97411	12.149
gene-LOC114118067	0	0.996941	0	0.281034	0.42636	0	0.776958	0.659714	0.251607	0.926339	0.346289	3.0828	0.943692	3.75762	0.918617
gene-LOC105609712	5.14504	3.93181	2.96767	2.06878	3.03262	0.892384	2.54039	3.43995	2.06003	1.35051	0.918166	1.51883	2.08814	0.684474	1.10887
gene-TOR2A	2.22769	2.22108	2.59944	2.92341	2.13153	2.61489	1.61163	3.20344	3.30186	2.36369	3.62061	4.23497	3.70744	4.3282	3.84923
Ovis_aries_newGene_1416	1.43722	2.40697	1.02048	2.04032	0.889252	1.04316	0.858879	0.631971	1.3266	0.927534	0.713517	0.798613	0.755492	1.35726	1.31966
Ovis_aries_newGene_201	1.33662	1.12391	0.886176	1.51343	0.68387	1.27918	1.01853	0.829445	1.81712	1.11212	0.520739	0.146139	0.643926	0.12188	0.367016
Ovis_aries_newGene_206	4.16066	4.57892	2.86309	7.11809	4.21444	7.07897	6.07065	3.1784	6.8497	1.91453	2.51104	2.4018	3.04634	3.8627	2.73405
Ovis_aries_newGene_9619	0.840227	1.05754	0.96978	0.583948	1.66796	0.912822	1.06229	1.29031	0.803582	0.666426	0.313129	0.434945	0.69795	0.507173	0.75626
gene-ADRB3	0.290168	0.287653	0.124187	0.110996	0.05802	0.025349	0.096902	0.606926	0.084422	0.29452	0.325413	0.609147	1.53342	1.01888	1.00119
gene-LEF1	1.06264	1.18084	0.74999	0.699373	0.596075	0.380233	0.34995	0.547066	0.556716	1.17197	1.32109	2.38775	0.857722	2.24211	0.720574
gene-RNF39	4.05997	8.97894	6.98224	7.36812	7.77952	10.5289	7.69386	8.80777	10.6366	4.34386	16.8095	5.6543	10.4309	14.2539	13.9278
gene-CLGN	8.13008	7.34123	11.3771	2.76631	9.2938	5.47271	7.52316	11.0357	5.2744	3.92997	3.7439	7.88029	5.64663	4.5083	5.06477
gene-LOC101102085	2.35827	3.97012	2.21163	2.48034	3.06392	6.627	3.61329	2.15935	3.80031	2.77938	3.86662	7.89481	2.28307	8.89549	3.79206
gene-CACYBP	21.7965	19.1925	21.227	15.0793	15.4899	14.5426	14.7737	18.7267	12.4155	24.9132	26.8073	57.5544	31.4515	32.3834	23.2652
gene-FOXN1	0.169076	0.627406	0.151861	0.215806	0.418178	0.960333	0.269412	0.219461	0.329296	0.98264	1.10838	1.67517	0.446752	2.55925	0.20067
gene-SLC26A9	0.408406	2.31574	0.22768	0.482047	0.317654	2.15092	0.162185	0.12879	0.093511	1.43576	9.9416	3.51187	1.41757	13.7982	0.752253
gene-SLC26A3	118.277	192.391	86.6395	274.64	117.374	203.095	221.121	122.443	174.333	95.8426	55.5236	41.3864	104.463	28.3176	74.0966
gene-SLC26A2	22.8462	28.3164	22.9257	23.8173	14.4061	25.2089	23.5584	10.6624	31.9974	27.3164	23.5994	7.61974	16.3877	13.8011	12.3781
gene-TMEM238	1.09676	1.51128	1.48914	1.22431	1.12285	1.66745	1.30586	1.52853	1.77797	2.65514	2.89048	2.33156	1.49573	2.41252	1.65232
Ovis_aries_newGene_6379	1.67974	1.39514	0.444235	2.16763	0.841142	1.8398	1.16247	0.541791	1.19872	1.69323	1.35222	0.672919	0.68144	0.411517	0.456058
Ovis_aries_newGene_6370	0.51762	0.217605	0.634218	0.742269	0.049929	1.46682	1.46617	0.470635	1.27272	0.648423	1.20454	0.706563	0.657779	0.57743	0.692606
Ovis_aries_newGene_3935	0.954904	0.4613	0.553231	0.867285	0.280877	1.08748	0.509097	0.355842	1.09555	1.0027	0.281018	0.168714	0.36648	0.353576	0.300347
gene-CRCT1	2.44827	1.4873	0	0.394078	0.734886	0.447968	0.486711	0.292743	0	0.256153	5.89318	0.829641	0.694076	13.3131	5.06287
gene-TOP2A	4.20641	5.39973	1.7229	4.57904	3.42504	5.70344	5.59358	2.26352	4.40423	17.0724	8.62777	9.95486	5.1674	11.1361	2.74017
gene-PRTFDC1	1.4073	1.16604	1.45245	1.40035	2.82554	1.59346	2.3535	3.7245	2.25596	1.26175	2.92565	3.08692	3.88969	2.16096	3.20872
gene-ZNF268	1.09307	0.638065	1.16999	0.5876	0.548909	0.476805	0.820025	0.630805	0.79426	0.728581	0.514862	0.521582	0.392861	0.492902	0.55874
gene-ISG20	1.58665	1.13091	0.854357	1.07228	3.05793	5.08205	0.763121	0.859794	1.32865	3.55019	3.19145	15.1718	1.36465	17.7171	0.407459
gene-CEBPD	39.8187	68.7662	86.3577	36.1243	36.1595	35.2283	28.6759	45.4986	45.8179	64.813	87.2823	97.3538	63.2105	63.5697	89.5875
gene-CEBPB	4.26548	6.82942	9.38444	3.57265	3.73667	2.56897	2.41241	5.32179	3.34078	11.3728	10.634	7.74465	6.69608	6.39213	12.4344
gene-LOC114110263	1.28087	1.40981	1.29847	1.10075	1.21848	2.8955	1.74179	1.57014	1.68987	2.08427	2.63168	2.456	0.953065	2.5621	1.96787
gene-LOC101119572	1.57257	1.16694	0.243482	1.41204	0.301611	5.33365	2.15709	0.447593	0.999946	1.39363	1.51066	8.84517	1.36	4.57686	3.27901
gene-LOC101116286	3.74192	5.32907	7.74802	12.1495	13.2841	10.3451	4.75535	2.65468	4.47738	4.00691	3.1622	3.68986	3.46261	7.97168	4.25347
gene-LOC114108777	4.72325	3.07212	111.976	80.7471	2.19195	4.57582	2.65208	39.5875	2.77489	6.7442	4.87426	5.75174	2.36184	5.84812	59.8433
gene-DMPK	206.352	174.806	178.977	92.4433	316.794	72.1733	172.002	225.172	130.606	81.2759	67.0085	122.82	157.87	115.988	170.612
gene-SYP	0.334769	0.22708	2.05415	0.227463	0.783951	0.48587	0.420258	0.745525	0.662975	0.324217	0.385127	1.44344	3.31138	0.691924	0.942183
gene-ARMC12	0.212513	0.616428	1.15849	0.960506	0.716051	0.214727	0.371111	0.847434	0.73463	0.13567	0.138921	0.176573	0.245122	0.435782	0.496566
gene-LOC114117482	3.30133	2.25142	2.19133	1.41736	2.83539	1.00766	3.13236	5.6911	2.25946	1.44969	0.593266	1.5868	1.54634	0.949476	1.45896
gene-GGCT	4.34432	3.60549	2.75618	3.02779	2.66757	3.85928	3.11917	2.27464	1.64247	7.82627	8.7066	10.8136	4.63338	11.1601	4.56999
gene-LOC101105989	0.123121	0.67018	0	0.068546	0.3388	1.53263	0.639437	1.87164	0.439838	1.75493	0.450582	1.55544	0.039887	1.48705	0.878219
gene-HPSE	1.38072	1.88888	0.580796	0.865563	1.09136	1.26016	1.58465	1.07698	1.45634	3.19532	3.56183	3.71388	2.62807	4.74587	1.25442
gene-ARRDC4	46.9265	81.4186	37.102	52.6443	45.9241	46.1878	32.0035	18.9744	18.4868	13.9445	48.403	31.3992	42.1022	51.7635	27.6724
Ovis_aries_newGene_8779	0.508849	1.11268	1.72117	1.87501	0.468415	7.03947	1.00126	3.22234	2.1275	3.92364	1.23662	0.162141	0.732775	0.467357	0.669396
gene-TEAD4	3.95725	3.97153	1.79043	2.93658	2.75723	2.56657	1.88397	2.59026	2.4206	2.75613	5.11266	7.04869	2.66271	7.62694	4.05273
gene-SLC2A11	4.96368	4.37317	4.15918	7.71444	2.99221	6.60714	4.79666	2.89684	5.94386	5.17987	4.60565	1.41071	2.7425	2.00408	1.83576
gene-DNAAF3	0.769158	0.857197	0.421011	0.623462	0.578775	0.88698	0.710115	0.47967	0.993753	1.3155	0.651794	0.533831	0.668442	0.482175	0.200429
gene-LOC101117184	0.904052	1.64193	2.57095	1.33037	2.07068	4.29761	2.10265	1.05472	0.350873	0.601385	0.497615	14.2671	2.29341	13.1878	6.69513
gene-LOC101103766	0.571578	0.774577	0.347643	0.838318	0.308936	0.385403	0.333491	0.246672	0.414672	0.842773	0.928926	1.5098	0.376273	1.6882	0.269463
gene-SLC25A10	103.041	101.88	92.2651	103.216	65.848	131.787	112.349	49.0109	114.54	99.726	120.784	44.4224	60.8205	62.1092	53.2356
Ovis_aries_newGene_7225	1.69772	1.91158	1.57145	1.51347	0.901272	0.767534	2.25113	1.24718	1.61168	0.932233	1.67588	0.733044	0.851306	0.801679	0.585144
gene-SAMHD1	10.388	11.3325	7.83683	10.3389	4.96622	12.3201	7.13038	5.69784	7.46853	16.8634	28.4981	34.9373	10.5888	41.1633	12.2272
gene-LOC114109030	3.23781	2.57402	2.6865	3.341	1.83632	6.49893	3.89258	3.04746	2.90186	4.1524	4.04985	14.4249	6.48469	12.6909	5.54447
gene-LOC101120574	7.87068	5.01452	5.89987	6.48351	7.5678	4.15241	6.36681	4.98056	4.81457	4.95713	11.7053	9.96749	11.4578	9.40788	9.76178
gene-LOC101119226	34.4164	56.6693	39.0989	30.3339	35.5476	39.3058	50.5316	23.2682	59.4429	44.6103	22.4753	16.6892	24.4179	36.13	45.4676
gene-MYH2	13.1312	0.840599	0.371734	0.621791	4.5703	0.295811	1.33024	0.782228	0.327477	0.617684	0.079727	0.416564	0.37166	0.265607	3.00257
gene-LOC105612706	0.038966	0.098139	0.040218	0	0.100156	0.057793	0.144079	0.903033	1.1248	0.28452	1.67545	2.0099	2.20816	2.40831	0.896385
Ovis_aries_newGene_10991	278.474	142.371	71.7191	298.313	196.299	235.826	163.902	150.165	195.85	102.988	552.626	374.515	329.338	351.208	301.898
gene-LOC101104114	628.063	1002.25	205.731	653.802	615.758	1452.57	640.307	279.902	484.149	918.353	1033.67	1395.11	1263.03	1364.33	617.824
gene-CPZ	1.36019	1.10224	0.674416	2.65652	1.33705	0.673724	0.567488	0.531047	0.58364	2.71644	2.88861	4.51028	4.70726	4.89698	2.6137
gene-NUCB2	14.452	11.8365	8.70763	9.96491	7.30318	10.7228	8.6032	8.4055	8.02703	26.4378	18.0912	29.2952	10.9401	21.4166	6.77859
gene-ME1	55.4756	54.3349	40.5472	111.388	66.378	74.7045	93.8767	37.282	94.4023	60.8679	42.9597	23.0318	31.4067	20.5625	37.5832
gene-PNCK	8.41255	9.24828	7.91524	3.01523	10.4438	2.75274	7.48827	12.4939	4.75991	4.36022	2.76728	5.37972	6.36233	4.20669	6.2198
gene-NMI	5.53865	6.47392	8.68767	5.05253	7.31336	9.27416	6.47527	8.43155	5.71133	8.31258	10.7269	15.5017	11.0027	12.4511	8.41764
gene-LOC101108147	0.862885	45.9751	0.546542	1.30486	36.2845	0.798449	0.978439	27.4035	1.7918	0.875774	60.4211	0.530993	42.531	25.4869	19.1153
gene-MYO1F	3.41196	3.39476	3.13665	3.72298	3.02209	3.10125	2.76218	2.4833	2.85404	5.34052	6.43613	7.97959	3.43146	9.52915	3.38858
gene-MYO1G	2.51281	2.85698	2.38872	3.02689	1.72425	3.27045	1.90942	0.995357	2.28499	5.55138	4.58977	6.43033	2.55226	7.00386	1.98987
gene-RMDN2	1.41011	1.53384	2.22351	1.73223	1.21818	1.13462	2.09045	2.61783	1.49262	1.33962	2.29361	3.05282	2.48922	2.62721	2.62647
gene-TM7SF2	17.2641	20.1015	9.40037	21.4808	12.2017	13.3314	12.7511	7.88061	13.6179	14.2251	12.0261	4.92657	5.41375	5.79639	5.80267
gene-SULT1C2	15.0713	21.9475	14.3863	21.1792	10.5739	18.2473	20.6953	8.51513	19.1265	24.2319	7.2256	5.62728	10.5639	4.44971	8.55065
gene-RHBDL3	0.468608	0.485759	0.781145	0.460494	2.10968	0.59637	1.35006	3.70043	1.96066	0.436579	0.605446	1.1832	2.19103	3.98019	3.47295
gene-SLAMF6	1.11798	0.941106	0.903506	0.587702	0.529005	0.487671	0.491757	0.511191	0.507118	1.19347	2.1006	3.14963	0.853285	1.82749	0.679136
gene-SLAMF7	0.659199	1.01317	0.719846	0.8873	0.196135	1.10191	0.416562	0.348948	0.364372	1.35102	1.59396	2.0716	0.904187	2.69711	0.661705
gene-PLA2R1	7.59058	10.2889	6.27527	7.08618	3.53972	4.68978	6.57841	3.26715	7.58028	6.95135	8.27127	2.05092	2.97736	2.54178	2.75045
gene-MUC1	0.11214	0.122628	0.135674	0.259827	0	0.274135	0.066068	0.064082	0.108034	0.212579	0.291041	0.369616	0.333965	0.674647	0.118683
gene-CD14	27.4142	59.6957	71.947	41.809	56.3378	40.5902	35.1271	39.7269	35.0296	39.4917	60.5082	67.4459	65.6379	97.5897	66.6107
gene-BRAT1	2.96525	3.9367	5.40262	3.60405	4.02132	3.29445	4.57711	3.95534	5.26176	3.85462	3.3771	2.31385	2.74225	3.12982	3.10373
gene-MFAP5	47.8767	43.1073	51.7424	14.0174	76.9526	19.4201	34.1903	40.7332	10.6267	24.6154	31.5392	49.1758	37.9519	30.9769	45.8106
gene-CD1E	2.19213	2.43905	2.66284	3.94735	2.20439	3.62765	2.15139	2.94636	2.20242	2.34006	4.68828	8.41335	4.54143	4.2473	2.70972
gene-FUT1	0.610206	0.70944	0.68482	0.767088	0.627537	0.928758	0.534284	0.388444	0.636539	1.24545	1.50103	2.44527	1.35236	2.90865	0.438428
gene-TRAK1	33.8203	34.7196	34.2278	31.0453	25.193	28.5992	47.9799	26.6343	32.9079	30.1675	32.2282	17.7088	21.0679	20.5611	21.441
Ovis_aries_newGene_1592	65.3694	51.6938	22.4006	30.5397	21.9831	105.304	70.3663	27.0789	38.9956	59.9157	260.737	152.401	152.541	210.889	27.1771
Ovis_aries_newGene_1599	415.64	147.874	798.889	688.707	1182.63	1846.15	152.015	813.318	1561.55	1045.06	299.34	150.375	334.582	424.39	298.57
gene-LOC114109611	12.4892	9.70822	10.5209	8.07156	6.55254	13.6464	7.39617	6.62899	7.33087	27.432	28.159	41.817	12.914	39.9556	11.4895
gene-LANCL3	0.715948	0.661365	1.08933	1.10873	0.732754	0.99044	1.58515	1.08577	1.87858	0.779924	0.826644	0.520178	0.5383	0.94113	1.00068
gene-MYBPC2	0.483291	0.341512	0.338695	0.297556	0.296171	0.439893	0.262297	0.27316	0.26838	0.584259	0.467391	1.52963	0.358681	0.671896	0.405755
gene-RAPGEFL1	29.8589	41.2594	35.8828	51.2229	23.7987	31.1571	51.3372	19.0952	49.1595	30.7174	43.2651	10.1104	22.401	17.2611	18.7565
gene-KLHL31	0.401336	0.614538	1.0891	0.111264	0.461952	0.144339	0.59428	0.095987	0.25951	0.124991	0.124245	0.19676	0.100307	0.197789	0.192594
gene-KLHL30	1.55438	1.62363	1.19932	1.33322	1.05638	1.64935	1.25686	0.480821	0.952335	2.73536	0.482902	0.593557	0.254163	1.35797	0.783138
gene-CA1-2	4702.26	4251.01	3457.56	3573.31	2664.4	4673.67	4734.84	546.06	1229.06	5220.7	3663.19	2359.81	2634.37	1026.05	2342.62
gene-LOC101112671	10.5656	9.69213	5.45481	13.893	5.78	8.11269	8.39835	6.00503	8.0283	10.2017	7.93204	6.98791	6.4676	5.85716	3.49871
gene-METTL27	6.75662	5.13534	4.68543	5.79861	2.82573	8.42222	8.05335	2.86516	6.52032	5.15357	3.3275	1.83001	4.05624	1.93715	3.51075
gene-TMEM98	2.03909	5.70941	1.833	5.8639	4.67998	7.85638	5.13712	3.64314	7.53605	7.39977	4.13977	4.62511	2.98547	4.42204	3.43548
gene-DNAH1	0.248201	0.127898	0.22838	0.109152	0.168904	0.046409	0.204004	0.056214	0.278595	0.060946	0.087034	0	0.012012	0.027629	0.018223
gene-SPC25	0.947635	1.91195	0.785802	1.2857	0.450983	2.07065	1.19839	0.517743	1.96903	5.27076	2.17231	2.90858	1.73923	4.36098	0.759844
gene-RNASEH2C	16.902	19.3526	24.5642	8.96043	15.4115	25.6583	17.2027	23.1435	10.5289	32.8613	15.5555	8.55357	15.7309	13.3771	16.641
gene-ABCG4	0.358184	1.26352	2.44689	0.771359	0.941926	1.00175	1.01034	2.23816	1.60936	0.545907	0.367941	0.988287	1.1474	0.53127	0.651192
gene-FOXF2	5.75136	6.0494	8.63662	2.85059	6.21131	4.78971	5.67851	8.1186	5.41608	3.32349	8.07809	10.8276	9.4092	8.02461	11.9019
gene-F5	0.26378	0.216367	0.126226	0.145099	0.186433	0.198497	0.082414	0.023476	0.059508	0.302771	0.560631	0.469912	0.19185	0.603619	0.170129
Ovis_aries_newGene_6847	0.839862	0.769916	0.724204	0.808313	1.11609	0.79611	1.07021	0.68282	0.927424	0.98489	0.884652	0.401777	0.456003	0.609703	0.570596
Ovis_aries_newGene_4990	1.05275	2.45526	2.1887	3.49942	1.83272	2.69288	3.74147	1.06271	3.75818	1.81075	1.6905	0.420178	0.660442	0.891229	0.861771
Ovis_aries_newGene_4998	0.667365	1.04808	0.341551	1.64771	0.652992	0.637438	0.601747	0.295278	0.94078	0.900099	0.514657	0.362212	0.416282	0.151088	0.411968
gene-LY86	1.75331	1.12338	1.58321	2.0643	0.941979	3.26085	0.904321	0.856898	1.4334	4.4022	3.78675	3.95431	1.28149	6.9412	2.21944
Ovis_aries_newGene_5715	1.0628	1.97747	1.65379	0.431021	1.56132	0.660731	1.63739	1.58777	0.623631	0.582554	0.678397	0.636163	1.09584	0.643935	0.843624
gene-TP53I3	2.91612	3.29078	4.33133	2.21915	2.50838	2.46279	3.45831	5.1143	2.91013	3.09283	4.6549	8.08645	4.88443	4.29206	4.11472
gene-TIGD6	5.4964	7.88699	6.61378	7.08043	4.14043	7.04544	5.45262	1.7348	8.34798	4.74901	4.71395	2.12359	3.5182	1.87675	2.16921
gene-C1H1orf141	1.72732	0.676185	0.535098	0.836731	0.188634	0.742881	0.78911	0.083143	0.385276	0.753612	0.333977	0.093738	0.045612	0.214328	0.16575
gene-PVRIG	0.670913	0.95021	0.279643	1.11979	0.317914	0.331988	0.484241	0.557435	0.664291	0.357767	1.55093	1.38629	0.703163	1.27403	0.584242
gene-LOC101116991	1.69975	2.93655	0.878982	0.782872	1.36736	3.34442	1.58249	0.855262	0.67304	1.49144	1.64834	9.36901	1.57479	3.9992	2.05809
gene-AHSA2P	1.97558	1.78893	2.57289	1.5937	1.34113	1.49549	1.76882	2.08506	1.98873	2.27022	2.21975	6.70561	3.14341	2.82066	2.51625
gene-SSH2	2.80643	3.50927	3.72128	3.4345	3.20516	2.49501	2.66028	2.09726	2.91233	2.64953	4.11085	4.86578	4.124	4.77432	3.12576
gene-KCNK10	0.16014	0.389308	0.142914	0.238815	0.16794	0.605774	0.533346	0.439504	0.469154	0.464251	0.796572	0.326882	0.332956	0.26686	0.129977
gene-SLC52A3	2.58462	1.8819	0.884044	2.8901	0.983521	2.04289	1.70889	0.753954	2.3986	2.58391	1.17668	0.655269	0.312925	1.79326	0.841324
gene-B3GNT7	0.14877	0.717458	0.548826	0.777259	0.414217	0.240056	0.231101	0.385841	0.277163	0.1909	0.455324	0.167675	0.456869	0.220969	0.319921
gene-PDE8B	2.65142	3.25664	2.77558	3.00113	2.52446	2.92549	3.11594	1.79907	3.19587	2.48687	2.7891	0.947012	1.74552	1.19932	1.84196
gene-ENPP1	2.80276	4.8536	4.38295	1.40071	4.03345	1.56758	1.52589	2.69181	1.76634	1.85993	2.11958	4.12617	3.76339	2.93963	3.18079
gene-ENPP3	20.177	32.0303	21.1323	39.2035	18.2206	44.0925	33.0596	18.692	38.8396	39.8584	28.3155	15.0928	25.6664	15.3205	17.5013
gene-NCR3LG1	1.26191	2.0193	1.38969	1.72268	1.87328	2.79313	1.82329	0.91492	2.21429	1.64648	3.31125	4.21584	2.29415	3.95001	2.12562
gene-SLAMF1	1.47295	2.74194	1.38012	4.21059	1.59585	0.994307	1.03411	1.10442	1.54837	1.73316	1.83602	3.38532	1.83994	3.08542	0.947708
gene-SLAMF8	0.580558	1.51821	0.552022	1.12857	0.502121	0.541339	1.18961	0.403327	0.984033	1.57146	2.19692	2.59408	0.60375	3.75148	0.560015
gene-RCSD1	4.06421	3.59003	4.92596	4.13298	4.04995	3.6832	3.63008	4.86586	3.61788	5.05429	6.92724	11.2093	5.07165	7.80031	3.78171
gene-CSF2RB	6.07103	5.86523	6.23883	6.65561	6.25725	8.16019	6.25784	4.50318	6.46246	7.0938	12.6888	13.878	6.5679	16.7713	7.68037
gene-APEH	33.9611	34.4387	36.4514	38.8499	28.7703	34.5336	33.5588	27.1773	34.6187	31.0453	27.8428	17.6778	22.7232	18.4984	26.346
gene-PCP4L1	63.9942	65.255	71.989	34.001	112.803	30.67	62.6721	92.9059	50.1728	35.3693	21.076	43.9718	51.1236	39.835	59.8221
gene-PTAFR	1.10904	2.66055	1.56865	1.3603	2.06297	1.14167	0.846907	1.27689	0.889896	1.43109	2.59073	3.28841	1.67867	1.96158	1.11214
gene-IL18BP	6.18707	6.63985	6.39343	5.36707	4.17157	7.13957	4.4177	5.55324	4.83233	4.90232	8.36281	19.0406	8.62838	17.4046	5.18034
gene-MZB1	0.973124	2.14549	2.16752	4.93731	0.368113	0.646421	0.07554	0	0.285148	0.93427	2.66102	8.09663	0.280017	7.94994	0.767834
gene-LOC114110341	4.04949	3.38985	4.67505	2.05055	5.30564	3.62423	7.51277	15.2263	7.85106	2.10754	3.97478	11.7681	16.7171	8.48295	14.0352
gene-GFRA3	0.341264	0.542381	0.489707	0.188026	0.768089	0.252083	0.139793	0.318313	0.156671	0.300929	0.177462	0.764154	0.282527	0.370431	0.332397
gene-BCL2L15	0.353776	0.727673	0.600669	0.462282	0.29939	0.876436	0.439665	0.215162	0.543203	1.21272	1.37563	2.64377	0.813872	1.79408	0.57425
gene-BCL2L11	2.23825	2.17724	2.2553	1.55722	2.20559	1.83823	2.24811	2.37764	2.21552	1.72048	5.14435	4.61782	3.28865	4.63316	2.90973
gene-GXYLT2	1.83179	1.59745	1.56129	1.89146	1.68635	1.20664	1.85097	1.38554	1.22495	1.5366	2.29777	3.13741	2.27689	2.1994	2.05597
gene-HCAR2	0.857589	0.676966	0.293287	0.767036	0.363127	1.7753	1.36749	0.594874	1.02023	1.1611	1.95567	3.97332	0.435193	4.26013	0.863245
gene-MOXD1	2.56914	2.29586	1.57179	0.90696	2.23055	3.32726	3.09422	1.60533	0.932835	3.07769	3.87793	4.38106	1.86845	5.44719	2.15097
gene-DIPK1C	3.45546	8.06998	6.12689	3.6213	1.96677	8.77738	9.17023	3.81048	7.18639	8.70342	5.52542	3.98568	3.33989	3.78661	3.79163
gene-CRLF1	1.89196	1.73165	2.41882	0.588113	1.43513	0.589025	0.891378	0.841949	1.07522	1.33458	1.14751	1.01167	0.616526	0.616985	1.1927
gene-CRLF3	6.68243	8.5108	13.1175	6.72149	9.15645	4.48994	9.78079	12.8237	8.32258	5.5689	10.1097	16.3815	13.4607	17.0676	13.7268
gene-SLC6A14	0.278209	0.704213	0.104618	1.42279	0.609749	1.30524	0.503489	0.163614	0.306675	1.1445	3.1349	1.59971	1.25925	4.59291	0.346341
gene-CLHC1	0.582286	0.62566	0.878499	0.737113	1.02274	1.46632	0.982563	1.35955	1.38844	2.83428	0.968605	0.394237	1.34716	1.09688	0.549728
gene-CD96	0.42507	0.618587	0.902947	0.901692	0.360062	0.410946	0.549895	0.488032	0.612512	0.508868	1.43101	1.52277	0.824846	1.33125	0.274998
Ovis_aries_newGene_5070	6.52939	9.85103	8.22222	10.5738	3.30638	10.8893	9.94347	7.12702	10.8521	19.4168	11.6549	6.10351	5.32994	5.89893	5.4436
gene-ATP6V1C2	24.3795	32.7807	18.5118	32.3704	12.0153	21.0445	23.4551	13.5054	17.3072	22.2839	23.7086	12.6151	17.9906	10.5385	10.5232
gene-LAMP3	1.52984	1.81181	1.29618	2.96185	0.950896	2.1302	1.17528	1.0233	2.03289	5.20875	2.00961	5.16734	2.09156	6.28076	1.31175
gene-TFRC	12.9411	18.7772	10.1399	17.0207	12.6694	33.0438	52.2029	16.6507	28.0691	37.9402	27.3646	17.063	16.6719	21.932	10.179
Ovis_aries_newGene_7002	1.51798	1.07156	1.23324	1.02699	0.778365	0.701125	1.11132	0.593856	0.966589	0.54611	0.71011	0.581104	0.803682	0.551006	0.774206
gene-SP140	4.13045	4.54788	5.2873	4.67458	3.9892	5.18316	4.05255	3.8154	4.67312	10.8168	9.14356	14.0969	4.09836	14.2225	3.92183
gene-FCMR	0.511127	0.999163	0.564728	0.466916	0.369215	0.497445	0.123002	0.528659	0.461247	1.03532	1.42619	3.37062	0.915672	3.42941	1.23721
gene-DNAJA1	33.998	26.7727	39.5319	28.7822	23.4342	27.059	30.0378	31.173	24.6607	39.0657	45.0339	97.9065	63.0111	49.7202	48.1264
gene-P2RY6	1.03228	0.781067	0.603212	0.844765	0.660934	0.734994	0.453368	0.772681	0.50556	1.25911	1.76407	2.1524	0.969342	2.35906	0.852403
gene-P2RY2	4.85515	4.29967	1.47892	5.53147	4.59715	5.73309	4.03764	2.13508	4.44956	1.21305	1.8346	0.548343	3.21218	2.64888	4.10257
gene-CCDC117	7.27346	8.15804	9.91721	8.22569	7.63363	8.38492	10.2877	9.89609	8.33651	10.557	14.8191	21.203	12.7737	11.7447	12.7711
gene-LOC101108321	0.267698	0.269535	0.367955	0.441026	0.362184	0.144448	0.336384	0.241733	0.441864	0.280722	0.239358	0.141246	0.382937	0.081993	0.009876
gene-CHI3L2	1.86359	27.6716	3.66154	1.01115	0.666038	13.5782	1.24031	0.934747	1.37944	2.49071	51.8119	30.1149	4.049	20.7746	2.77054
gene-PENK	7.53593	4.7273	32.1719	0.692772	16.2244	12.0039	9.07721	16.9397	11.4318	8.32208	3.47849	33.4991	66.5243	11.3483	19.8684
gene-IMPDH1	22.9796	18.3944	18.4573	32.715	17.0294	28.8406	21.2131	15.0263	24.6009	18.5724	14.7283	14.4147	12.9542	12.999	17.9596
gene-FAM180B	1.14392	1.07316	2.17375	1.13634	1.50426	1.29819	0.880507	1.8679	0.870623	0.871456	1.78942	2.21021	3.84567	2.64008	1.77884
gene-ACAA2	269.147	258.587	225.398	247.42	144.498	270.565	245.331	132.568	225.008	274.652	209.278	101.829	128.18	97.9117	136.996
gene-DUOX2	20.3589	31.5907	16.1083	25.1562	14.6359	28.5112	11.4767	3.83721	24.5445	27.1391	17.6638	7.50508	10.0119	23.2515	9.34633
gene-ACTG2	5163.9	3126.19	1712.11	1728.27	5465.79	1324.84	2787.65	2951.81	1250.77	1666.93	802.192	1454.32	2009.55	1841.84	2378.24
gene-NKG7	3.49901	3.28711	3.15465	3.81677	1.65961	5.04285	2.88819	3.14376	2.50708	3.00332	7.39199	12.6084	3.51917	13.0814	3.43943
Ovis_aries_newGene_8573	13.9529	15.1553	16.4254	19.0037	20.2827	17.0796	5.97836	7.01817	26.5988	12.991	9.74526	8.15547	11.7276	7.28231	12.3237
Ovis_aries_newGene_1590	7.18323	12.4743	0.5104	1.32643	0.985575	22.5126	5.60234	0.550269	0.665489	6.3751	104.972	15.3729	20.929	16.4345	1.60625
gene-TBXAS1	0.817926	1.16445	0.722129	0.652433	0.478717	2.14433	1.3402	0.649402	1.31938	2.69545	1.40535	2.91319	0.758676	2.23532	0.56678
gene-LOC101115345	3.04074	4.09575	4.50274	2.01905	5.82776	4.91618	4.77917	5.24463	4.4608	7.34483	7.92873	7.31949	6.24615	7.69283	5.5643
gene-SLC2A3	3.7245	2.80466	3.65141	3.7789	3.76134	6.23923	6.29662	5.26108	4.87494	7.92684	8.80813	8.1282	3.49247	5.86374	8.82632
Ovis_aries_newGene_4266	1.33341	1.26799	1.90833	1.47546	1.38144	2.56575	0.436944	0.452037	1.62536	1.15349	2.31537	4.84685	2.27691	2.43878	0.714605
gene-SLC35D1	20.6467	14.804	12.734	18.0514	12.1729	17.3617	19.5528	9.58739	16.2148	15.8669	12.8558	6.78534	9.65002	8.33746	9.24978
gene-MYL6B	9.9939	6.28405	10.0356	11.9026	3.82369	19.8983	18.3139	6.33872	8.05979	23.4497	20.6155	12.7646	8.53135	8.5771	10.0321
gene-MFSD8	3.89412	3.25124	5.33631	4.02451	3.90254	2.65623	4.16529	4.36409	3.9726	4.19104	2.91033	3.08345	2.9634	2.52938	2.85238
gene-LOC101107004	11.2527	9.51125	12.0748	13.7388	7.02865	16.0747	12.349	9.0373	12.1421	17.0273	13.0513	2.32962	4.51724	3.3491	4.6743
gene-PDE3B	1.07444	1.08405	1.99146	1.04248	1.17696	0.727396	1.02163	1.1086	1.09873	1.33704	1.26134	2.48517	1.87747	2.46765	1.52167
gene-FAH	5.80459	3.55851	4.31889	7.32111	5.14553	6.44874	5.0473	4.02057	5.0402	7.80734	3.84028	1.58318	2.70051	1.89429	3.39938
gene-PPP1R14A	65.7452	42.4876	35.2635	28.2182	63.28	15.1249	33.1423	58.2119	24.271	36.251	15.5426	30.1049	30.2555	22.6982	44.5353
gene-PAQR6	4.97028	5.29904	4.2614	6.01946	3.60132	4.62643	4.10767	2.94504	4.2921	4.76951	2.95477	1.76942	2.51081	2.56404	3.19755
gene-PAQR7	0.805667	1.06032	0.829293	2.2935	0.386852	0.832284	0.918446	0.342581	1.33779	0.482932	0.872506	0.439518	0.318862	0.292506	0.293262
gene-PAQR5	5.45032	2.74812	3.84662	1.60393	1.96501	6.11715	4.17335	2.47964	4.58456	4.18606	4.13529	2.44275	2.36009	2.85633	0.740253
gene-NRGN	1.46673	1.11958	0.674818	1.39927	0.720678	0.49198	1.36831	0.520017	0.769462	1.01359	0.643774	0.371629	0.337443	0.170606	1.12079
gene-NRG1	1.17244	1.86563	0.997356	1.69822	1.16134	1.51516	2.31892	0.742182	1.03544	3.10182	2.79089	3.87362	2.24149	1.81065	1.22622
gene-LOC101117691	4.82657	13.5288	2.20115	15.8014	3.16617	28.7297	10.5893	19.925	18.8466	20.9189	7.13522	13.2607	4.09985	3.3393	11.9812
gene-IQCB1	1.46843	2.45019	3.31707	1.5845	2.29487	0.80611	2.2583	3.00828	1.68666	1.2096	1.14379	1.7151	1.72967	1.0624	1.68826
gene-TTC22	6.60007	5.40937	3.10668	9.00391	3.02049	7.62985	5.26457	3.38729	6.16707	6.22304	3.30845	2.57659	5.14947	4.5686	3.41345
gene-SCN8A	0.099768	0.109093	0.105266	0.295266	0.154156	0.171394	0.115737	0.120057	0.030442	0.229066	0.00469	0.068471	0.135388	0	0.04579
gene-LOC105601852	9.13216	14.8959	15.8207	8.68743	14.3987	6.62528	14.4669	11.4125	13.4766	8.51746	10.7443	7.16776	5.06198	9.50815	4.28857
gene-LOC105616273	0.181769	0.229913	0.19795	0.136722	0.21223	0.18245	0.082363	0.054526	0.223738	0.083105	0.221953	0.039819	0.101985	0.023354	0.070758
gene-SLA	1.98717	3.69467	3.79526	3.4766	2.19076	2.66558	2.26944	1.52912	1.94273	3.36271	3.76685	5.84451	2.48395	5.22723	2.4294
gene-PIK3R5	1.63823	2.75484	2.14226	2.09551	1.70118	1.65924	1.33048	1.43354	1.39427	2.25535	3.34516	4.57059	1.63903	4.32468	1.76071
gene-MAB21L4	0.046196	0.097118	0.629631	0.18791	1.75452	1.21812	1.09008	0.248616	1.20708	1.11627	5.50728	2.47946	1.14139	1.41457	0.788328
gene-CADM3	5.17272	4.9422	6.97482	3.40023	7.74252	3.63698	3.68031	6.65632	3.85997	6.54542	2.41095	4.19653	4.84869	3.50337	3.39449
gene-CADM2	0.074804	0.087036	0.234128	0.05309	0.149932	0.110185	0.103877	0.107423	0.080924	0.064685	0.176695	0.324176	0.42682	0.201248	0.21629
gene-LOC101123290	5.86342	3.14399	2.12543	4.07789	1.15288	2.87647	2.50919	1.65603	2.31029	6.06886	8.87788	15.1138	4.23496	10.3674	2.14473
gene-FMO4	1.94145	2.3508	2.15239	2.0677	1.57517	1.44071	1.68414	1.43941	1.84289	1.86061	1.53192	1.4725	1.07948	1.73534	0.821743
gene-LOC101112356	0.88972	0.300501	0.438192	0.882364	0.630751	0.29456	1.71728	0.598295	0.86515	0.614847	1.63983	0.99288	0.687019	1.76377	1.39584
gene-KRT19	161	38.0744	27.3916	255.189	62.8038	143.504	90.7242	84.9985	111.847	92.8543	63.4101	26.0789	38.069	29.4043	48.1091
gene-CTNNA3	0.981396	0.492484	0.085204	0.154319	0.219392	0.09768	0.381055	0.136726	0.101427	0.156829	0.140086	0.291633	0.33245	0.139531	0.544427
gene-RHPN1	3.00872	1.37673	2.70206	1.48706	1.28282	1.13314	1.78855	1.6121	1.87278	1.87608	1.76446	1.04043	1.36961	1.26162	0.697022
Ovis_aries_newGene_4832	0.410152	1.38295	0.961328	0.710484	2.46611	0.718565	0.452157	0.715673	0.024119	0.016236	0.714739	1.04022	0.767571	0.617466	0.439996
gene-LOC101119114	1.13629	0.966622	0.647737	1.55127	0.526339	0.699306	0.541849	0.59308	0.896713	1.13857	1.7411	2.7001	0.834688	2.42073	0.384871
gene-TNNT3	5.74541	8.85168	4.45585	15.3488	4.64451	14.2924	16.3095	9.03359	13.8276	6.66111	10.327	3.07418	5.03313	0.967912	8.1522
Ovis_aries_newGene_6260	2.00954	2.41166	3.40279	1.6563	1.65246	2.77255	2.12466	2.26604	1.59412	1.63542	5.22485	7.00049	2.61418	3.74223	2.69541
gene-DBP	27.0617	30.2866	31.6515	18.402	30.572	21.9461	35.9869	52.8237	31.7352	24.4015	28.4801	19.1206	24.3124	11.4592	17.4559
gene-LOC114111323	1.11024	0.666431	1.56698	0.966678	0.883643	0.554312	0.880437	0.811133	0.709064	1.36703	1.13438	0.673344	0.710723	0.209117	0.236426
gene-LOC114111326	0.453234	0.343646	0.574647	0.568517	0.640485	0.401199	0.606093	0.544726	0.805961	0.468693	0.487743	0.26254	0.247276	0.435081	0.265365
gene-ZNF554	0.770135	0.944163	1.21548	0.957284	0.409821	0.607759	0.746199	0.819221	0.697818	0.691441	0.576079	0.206767	0.551956	0.398916	0.474284
gene-LOC105603226	0.964848	1.40443	1.26485	1.40741	1.0461	1.07539	0.604477	0.606406	0.275866	0.798642	1.28538	1.19711	0.445385	1.17174	0.495653
gene-LOC114110140	12.6531	14.8521	15.6053	10.8314	13.1377	38.0424	9.57053	10.8613	19.9391	17.3302	38.1811	44.6433	23.5377	64.8567	16.4656
Ovis_aries_newGene_10491	0.755419	0.620951	0.860675	0.645124	1.0731	0.279544	0.824307	0.722513	0.579363	0.388801	0.795365	1.32132	1.2475	0.960272	0.832715
gene-MST1	2.13605	1.97962	2.78622	1.14909	1.54682	1.26435	1.30275	1.08646	0.73757	1.00613	1.02797	0.571269	0.447213	0.75762	0.614228
gene-TMCO4	8.5053	8.58375	11.6971	10.9348	7.82631	9.35525	11.3764	8.55343	11.4374	8.62874	7.82435	5.36103	5.60573	6.11026	5.70994
gene-LOC101115172	175.916	153.273	131.813	287.509	141.136	226.379	213.111	80.4815	192.695	197.293	296.311	82.345	75.8185	59.8231	72.4987
gene-P4HA1	16.0221	11.4872	13.6251	8.32043	7.80802	10.1811	13.287	16.9785	12.3745	13.9641	14.5451	20.8619	18.0975	21.2886	24.976
gene-P4HA3	2.69007	3.04343	2.35632	3.72221	1.74781	1.67765	1.92917	1.05979	1.94045	1.94375	3.00722	1.84686	0.890625	1.00513	0.537428
gene-RIMS3	5.09344	4.73395	5.98579	1.81153	7.40175	2.34156	2.87055	5.2985	4.33907	2.5752	1.046	3.36674	4.95527	2.21328	4.17585
gene-LOC101105876	6.16552	2.67421	9.86601	9.60717	15.0741	9.7514	8.21028	2.10123	10.489	6.5703	3.89764	0.950433	3.06551	0.95534	0.981479
gene-MPZ	1.21656	0.892103	3.57397	0.230429	5.2492	1.37214	0.613318	0.990454	0.401015	0.526805	2.52942	2.06062	3.29879	2.36751	1.48699
gene-BCAT2	12.2675	14.4198	6.6179	13.9169	7.27048	13.5047	14.0226	9.39667	11.4472	16.15	12.0379	8.24361	8.78872	11.46	5.28175
Ovis_aries_newGene_5348	0.817483	0.329844	0.464124	0.416117	0.359226	1.58479	1.01032	0.816177	1.84179	0.653695	1.08526	0.74736	0.539108	0.155356	0.069723
Ovis_aries_newGene_9871	0.644512	0.77428	0.150555	0.350648	0.138193	0.101746	0.168237	0.075226	0.31766	0.062854	1.19192	0.398179	0.100194	1.06048	0.079577
gene-PTGES3L	3.96766	4.31636	3.31739	1.87998	3.7048	1.13413	2.567	4.10081	1.75964	1.74283	1.80895	2.48361	2.27892	1.99001	2.85235
gene-LOC101113241	28.2895	29.3894	35.0542	25.032	26.5634	33.5614	30.9971	36.4894	28.4189	35.8702	49.7191	47.1195	43.7827	39.1774	49.0904
gene-PTGES	7.36982	9.91773	5.44397	9.84135	3.81985	14.2591	7.01245	4.21928	7.25785	14.4413	22.6317	29.2147	8.10594	34.7507	12.1842
gene-SYNGR3	2.0507	2.45324	2.91233	1.58288	1.9735	1.20512	1.38338	1.49592	1.65538	1.2825	1.51196	1.8387	2.87834	1.48169	1.16118
gene-IKZF2	0.498117	0.602561	0.42866	0.432085	0.437797	0.289821	0.414079	0.374044	0.272	0.57095	0.752501	1.01503	0.780673	1.08922	0.32687
gene-IKZF3	1.73158	2.16352	1.38479	2.79639	0.941884	1.50844	1.12608	0.7766	1.48905	2.17241	3.5735	3.67488	1.40483	4.73883	1.38385
gene-IKZF1	1.63394	2.63302	1.4996	3.46511	1.3874	2.56408	1.69318	1.30907	2.12708	3.05626	3.8188	6.27064	2.69916	5.98252	2.03576
gene-ZNF790	0.390273	0.25486	0.312281	0.466317	0.510301	0.159935	0.26081	0.365084	0.292401	0.46502	0.210696	0.192185	0.364459	0.137617	0.165697
Ovis_aries_newGene_284	2.41917	2.01804	2.70337	0.833899	2.0956	0.34425	0.790588	2.07051	1.53634	0.940068	0.7059	0.745214	1.29636	0.828946	1.17809
gene-LOC105615131	3.07368	2.6781	1.12386	3.99198	1.03769	2.05972	1.21588	1.67069	1.26214	3.93505	6.16668	11.3355	2.93509	9.46421	2.31912
gene-LOC114108841	259.818	483.278	523.375	1496.17	82.7803	94.1616	64.8065	22.6057	124.294	173.847	392.055	482.128	34.5529	560.995	99.5166
gene-LOC101102851	0.567513	0.651411	0.482096	0.657752	0.353727	0.318892	0.316885	0.173472	0.246605	0.261789	0.284988	0.447369	0.46015	0.200925	0.27003
gene-CCBE1	1.60806	1.98921	1.70346	1.97851	1.73881	1.81996	2.71097	1.87976	2.82875	3.22782	4.75189	4.02621	3.39103	3.05731	3.89551
Ovis_aries_newGene_135	0.498145	0.33202	0.51529	1.07348	0.767714	1.37897	0.580914	2.12787	1.01628	0.820467	1.37133	1.58612	1.79238	1.57081	0.639922
Ovis_aries_newGene_134	0.172142	0	0.370033	1.14284	0	1.17141	0	1.1561	0.123706	1.13504	1.38825	1.99683	1.94645	1.61689	0.397374
gene-TCF7L1	3.22322	3.38823	2.27867	1.74895	2.94637	2.11198	3.20601	5.41796	2.46386	1.70655	2.22964	4.50931	7.02272	5.34342	5.84447
gene-CHP2	41.9219	35.7472	24.8162	56.076	38.1932	22.7232	31.999	20.8696	32.8745	40.8143	36.3915	21.2419	24.8149	15.2733	16.859
gene-LOC105605761	7.53674	6.78081	4.8695	4.94725	3.48899	6.93115	3.8697	2.96136	4.14954	6.704	10.673	14.3058	6.81383	9.79934	5.15389
Ovis_aries_newGene_6546	0.607536	0.559106	0.613999	0.714088	0.524551	0.462576	0.405906	0.378902	0.536927	0.628238	0.257208	0.327943	0.311192	0.206847	0.113554
gene-PRF1	1.05702	1.05685	0.484379	0.720645	0.346487	1.15975	1.12035	0.653312	0.455005	0.460578	1.26887	3.61882	1.35918	3.19795	0.936223
gene-LDHD	6.25754	5.35481	6.83774	6.43189	4.82589	5.04131	5.81075	5.15627	6.49822	4.51332	4.73137	3.14206	3.91587	3.33965	4.47316
gene-EMILIN2	7.68919	7.71951	8.57761	6.95053	8.83401	7.31025	6.20354	8.02162	4.63958	9.16652	10.9204	15.1869	11.4036	18.2252	10.5155
gene-FAM167A	0.551956	1.08688	1.92672	0.654499	0.760307	0.491519	1.16372	2.37812	1.17135	0.509423	0.584954	1.4448	2.67194	2.31993	2.6399
gene-FAM167B	1.5635	0.704824	0.452328	0.250688	0.3333	0.689657	0.892046	0.389177	0.837268	1.0004	3.65963	1.68028	0.727151	1.8171	0.488492
gene-CFB	3.08378	5.48636	3.55394	3.55548	4.51154	8.07769	4.45284	4.34072	3.75629	6.22232	5.49107	11.2407	4.26322	8.63897	4.45321
gene-CLEC4F	0.16011	0.44621	0.273235	0.068781	0.104971	1.86708	0.273702	0.802498	1.04902	1.27486	0.743877	0.547546	0.101751	0.142815	0.056224
gene-RAMP3	2.82861	2.84917	2.41771	2.16244	2.38466	2.88838	1.7543	2.70668	5.30378	2.5099	2.39599	2.04714	1.44945	2.42342	1.27389
gene-MS4A1	0.210537	0.455509	0.37815	0.277531	0.152662	0.378033	0.026284	0.022268	0.18155	0.56312	0.851545	2.36694	0.589351	2.1463	0.340382
gene-MS4A7	1.44463	1.02521	0.967002	1.50845	0.3595	2.7283	1.14281	1.12415	1.80008	3.43073	2.43147	3.52292	1.50311	8.65327	2.29586
gene-MS4A8	0.757409	2.3191	1.30973	1.72183	0.431642	5.48138	1.45249	0.45735	0.854774	4.7442	4.88452	9.78023	1.3374	9.35346	2.77375
gene-IL20RB	17.6159	20.012	20.1247	23.5211	15.7612	26.3273	26.015	10.3753	25.3728	26.637	18.9222	8.77454	12.792	15.7232	10.6842
gene-TMEM265	3.74918	5.67716	3.32861	4.43522	2.2501	5.90895	3.12417	1.87572	4.60639	5.06894	9.18363	14.9633	4.69294	11.5638	4.41747
Ovis_aries_newGene_7169	0.695024	1.85526	0.958375	3.19941	0.528525	3.00457	1.51314	0.205994	0.317045	0.543238	0.230414	0.563289	0.27142	0.214549	0.840004
gene-WFIKKN1	1.27446	0.650414	0.929846	2.00078	0.538359	0.923742	3.44526	2.36194	2.87389	1.39615	2.83696	2.1864	2.46048	2.54273	3.88048
gene-WFIKKN2	4.64606	5.82465	8.47627	4.41468	5.83104	6.07399	10.3051	21.5556	6.96827	4.6191	4.81893	8.18388	22.8204	6.29203	11.5368
gene-EXTL2	0.427194	0.566358	0.472092	0.635078	0.808296	0.42817	1.1324	0.927778	0.82785	0.891958	0.302998	0.608966	0.539124	0.421875	0.187184
gene-GLT1D1	1.01331	0.302618	0.598643	0.406045	0.196614	1.30422	2.00067	0.984203	1.43989	1.51259	1.96394	0.340282	1.08442	2.50599	1.26702
gene-ANLN	8.69889	8.50907	4.31541	9.55572	7.45314	10.405	10.5412	4.12546	8.27392	24.9626	7.84539	5.8955	5.52811	8.68312	4.60044
gene-SERPINB12	57.3313	52.5646	19.2863	118.757	103.061	89.3116	81.8516	56.3022	66.1894	67.8027	57.8387	30.0122	69.0764	41.1248	38.897
gene-SERPINB10	65.2883	84.2746	71.6887	119.502	46.3712	103.369	74.66	47.0623	85.1904	137.262	93.9367	61.8202	61.9566	48.1369	40.6725
gene-SERPINB11	1.14529	1.21679	0.311236	1.05821	0.409023	4.50637	2.77926	0.597729	1.62618	3.09608	0.870454	1.74593	1.3117	1.11753	0.582857
gene-LOC101115509	2.94953	2.69848	2.3875	1.80826	1.42783	3.46924	1.93438	1.7835	2.66446	4.16175	4.99933	6.06149	2.96458	6.22425	2.3309
gene-LOC114108746	1.3796	0.675223	0.957737	2.16928	0.447737	1.3982	0.530892	3.08474	1.36058	3.32154	1.06413	3.40376	2.80168	5.75801	1.18385
gene-LOC101119287	4.32497	5.15251	7.29861	0	2.75645	0	0	2.12517	0.307644	0.038914	5.55709	0	0	0	4.01572
gene-CISH	4.64408	4.71514	4.00197	1.85052	4.2824	3.78948	3.86796	2.74379	2.67119	5.56094	6.35165	10.3266	3.90029	6.08452	5.00953
gene-SDS	3.85849	6.67258	1.11907	2.44374	1.29822	22.3134	2.93188	2.01441	2.15028	15.9163	21.2433	38.0532	2.90086	29.2758	3.84378
gene-LOC101103413	1.57186	1.07943	1.40127	2.92569	2.50733	1.38496	1.40882	0.983011	1.30451	1.88536	3.31354	2.54257	2.14498	3.25199	1.76916
gene-RIPOR3	5.48613	5.57007	4.73739	1.57378	2.82539	1.22035	3.29222	4.82169	3.8768	2.67445	1.6942	3.111	2.43672	1.76236	3.6033
gene-RIPOR2	0.696065	0.694242	0.432095	0.441815	0.502306	0.699007	0.545802	0.445821	0.453336	1.11143	1.40478	2.97327	0.779098	2.15105	0.556127
gene-ADA2	1.14022	2.15893	1.65601	1.61521	1.37993	2.48187	1.6886	1.00359	1.68208	2.32048	2.92262	4.17957	1.74632	4.34269	1.56222
Ovis_aries_newGene_8744	0.964559	0.075714	0.2655	0.730261	0.233539	0.447325	0.561698	0.460914	0.925061	0.404989	0.181174	0	0.069573	0.138062	0.402159
Ovis_aries_newGene_2468	1.25717	2.25814	0.638044	1.72659	0.206769	1.25263	1.42924	0.571153	1.08682	2.32847	1.61531	0.202474	0.190992	0.341483	0.703749
Ovis_aries_newGene_2460	22.2242	21.8834	21.1885	32.463	15.4936	26.7959	19.5606	10.6591	22.1168	23.8625	17.3986	7.47388	13.8022	17.5695	14.1376
gene-ZBED3	6.15363	6.86265	6.65133	5.37438	4.58747	4.59251	4.40195	4.05701	7.11696	2.6855	6.04386	1.94047	5.4623	2.77383	2.19054
gene-LOC101114018	0.938127	0.844112	1.27931	1.28826	0.780287	3.31648	1.33518	1.12886	1.06293	1.7591	1.48775	1.37236	0.736346	3.65311	2.75056
gene-CTSW	2.30857	1.74409	1.24002	2.33328	1.32254	2.68165	1.2077	2.08159	1.7308	2.19523	2.61252	5.82978	2.59158	5.61376	1.32486
Ovis_aries_newGene_6778	6.68887	6.34323	3.01888	14.7334	2.95447	0.73572	6.70386	3.4345	3.67025	0.966978	22.4573	6.77873	3.61028	4.51177	1.62265
gene-CTSZ	44.0992	60.7474	45.3238	53.4889	35.676	50.0541	40.3759	31.9994	37.076	69.007	85.9502	86.9492	48.1995	104.272	55.1653
gene-CTSL	2.30215	2.02774	0.686472	2.03011	1.92047	2.39977	1.87281	1.78763	1.36887	4.5042	6.43131	5.0781	1.3549	4.36759	2.18371
gene-CTSH	29.2234	30.3838	31.8581	33.0992	21.0305	28.2918	21.8569	21.9681	30.6496	29.2956	42.2265	49.9876	36.8471	70.9713	42.5046
gene-TDRD9	0.602311	0.9268	0.884343	0.539132	0.608569	0.141981	0.991852	0.089382	0.767827	0.496847	0.418152	0.369002	0.300266	0.237953	0.328247
gene-CMTM3	11.8504	11.3366	14.4501	9.61486	9.00728	9.02723	8.01834	8.74947	6.74089	10.2339	19.5172	17.0882	13.4715	15.7219	12.4403
gene-MYBL2	2.77311	2.74496	1.68466	2.65083	2.17419	3.24642	2.3308	2.3169	1.76847	6.16075	4.3651	7.69804	3.1089	7.62335	2.14834
gene-LOC114112700	13.0203	48.2523	43.8942	23.3407	14.7594	18.2067	11.5299	16.7673	17.3839	13.7935	21.6304	19.337	9.96346	16.425	11.9759
gene-ABHD14B	33.3066	44.7567	46.357	43.371	34.3421	44.8911	42.391	23.0273	35.6494	37.9106	32.3994	18.2987	30.3323	28.0335	22.1104
gene-HNMT	1.60146	1.55104	2.20983	1.50682	1.45502	1.96492	2.62927	2.84	1.5422	4.19492	2.539	3.7166	2.88565	3.05047	2.23663
gene-SLC5A8	0.317077	2.81435	0.176201	0.22905	0.8016	1.21335	0.041716	0.154933	0.09321	0.217109	1.69572	0.968438	0.785998	1.57935	0.32722
gene-SLC5A3	3.0699	3.52475	3.34208	2.73971	2.36723	3.74931	4.99961	4.31671	3.80343	4.19891	5.00907	6.27735	5.63962	3.92833	5.82082
gene-MAP1LC3C	7.98217	4.29401	3.61129	0.062538	10.7321	0.859511	0.644107	5.7199	0.748944	4.00485	0.688368	0.857409	2.61856	1.50511	3.88689
gene-LOC101121360	681.58	682.125	1566	834.08	676.065	842.299	166.559	902.861	300.286	1464.62	252.67	164.607	221.457	665.19	316.289
gene-SLC6A4	2.40004	0.176229	3.77318	4.07086	1.16262	5.49362	3.13633	1.58874	3.97634	0.196928	2.35529	0.946296	0.171349	0.498674	1.03103
gene-LMNB2	8.14508	9.60686	5.53156	9.76073	8.56986	12.6151	10.0392	7.29665	10.1903	16.0276	12.2684	19.0367	10.7004	17.3206	7.61503
gene-LOC114113132	9.36926	8.68465	4.51182	3.32763	10.1377	4.02776	3.22692	3.20943	2.64971	5.92145	4.43263	5.41287	4.49588	4.29643	6.95114
gene-UBXN11	2.32852	1.96144	3.4779	2.36001	2.50274	1.78905	2.31981	1.92343	2.30176	1.62385	2.10229	1.25082	1.39935	1.16758	1.39853
gene-LOC101104165	2.34823	2.72675	7.85351	2.70301	6.03371	3.28338	2.30097	8.72588	3.5834	2.15809	1.06635	2.81301	3.41935	2.09708	1.99495
gene-STX11	2.79437	2.26399	2.05992	2.30352	2.21989	4.0506	2.64462	1.76296	2.41672	3.99046	5.80162	6.4685	2.98303	4.42498	3.33715
gene-CCN3	12.8346	17.5241	15.0725	25.2306	20.0162	19.1533	14.3853	18.2948	7.93799	6.38299	9.13626	14.1211	12.4783	8.42573	11.0665
gene-TLL2	2.22073	1.13874	0.934289	0.540845	6.17042	1.8343	2.15427	2.75066	0.513778	0.621624	0.450326	0.816183	0.673915	0.681543	1.44851
[truncated: 184 more rows]
