# Supplementary material for: Synergistic Responses of Tibetan Sheep Rumen Microbiota, Metabolites, and the Host to the Plateau Environment
Source: Int J Mol Sci. 2023 Oct 3;24(19):14856. doi: 10.3390/ijms241914856 (PMC10573510; doi:10.3390/ijms241914856)
Supplement: Supplementary file 1 [file ijms-24-14856-s001.zip › Data S4 Serum differential metabolites.xlsx]

## Sheet: XLA-XMA
#ID	name	XLA1	XLA2	XLA3	XLA4	XLA5	XLA6	XMA1	XMA2	XMA3	XMA4	XMA5	XMA6	XLA_Mean	XMA_Mean	Fold_change	log2FC	Pvalue	VIP	regulated	KEGG_annotation	KEGG_pathway_annotation	LM_ID(lipidmaps)	CATEGORY(lipidmaps)	MAIN_CLASS(lipidmaps)	SUB_CLASS	HMDB_ID	CAS	kingdom(HMDB)	super_class(HMDB)	HMDB_taxonomy	sub_class(HMDB)	species
meta_28	(S)-Oleuropeic acid	0.000200093	0.000180768	0.000183193	7.05688e-05	0.000114903	0.000306144	3.71407e-05	2.61253e-14	9.44132e-05	1.04285e-05	2.52489e-14	5.61761e-05	0.000175945	3.30264e-05	0.187709	-2.41343	0.00549354	1.58941	down	--	--	--	--	--	--	HMDB0036998	5027-76-9	Organic compounds	Lipids and lipid-like molecules	Prenol lipids	Monoterpenoids	Animals
meta_38	(2E,4E)-2,4-Hexadienoic acid	0.0001275	0.000112619	7.3331e-05	5.28254e-05	5.91639e-05	8.66361e-05	0.00025062	0.000222431	0.000178929	0.000326111	9.79106e-05	0.000176256	8.53458e-05	0.00020871	2.44546	1.29011	0.00950766	1.51117	up	--	--	LMFA01030100	Fatty Acyls [FA]	Fatty Acids and Conjugates [FA01]	Unsaturated fatty acids [FA0103]	HMDB0029581	110-44-1	Organic compounds	Lipids and lipid-like molecules	Fatty Acyls	Fatty acids and conjugates	Microbe,Animals
meta_41	PC(16:0/22:5(7Z,10Z,13Z,16Z,19Z))	0.00154269	0.00316843	0.00354993	0.00396375	0.00342165	0.00188883	3.18865e-05	2.61253e-14	9.4437e-05	5.93693e-05	3.85498e-06	0.000585895	0.00292255	0.00012924	0.0442219	-4.4991	0.000677289	1.82222	down	--	--	LMGP01010647	Glycerophospholipids [GP]	Glycerophosphocholines [GP01]	Diacylglycerophosphocholines [GP0101]	HMDB0007990	--	Organic compounds	Lipids and lipid-like molecules	Glycerophospholipids	Glycerophosphocholines	Animals
meta_42	3-Methylpentyl glucosinolate	2.7191e-14	8.99207e-07	2.77423e-14	2.7613e-14	4.94622e-07	2.66319e-07	1.38042e-05	1.82432e-05	2.40194e-05	1.28004e-05	1.0598e-05	1.02627e-05	2.76691e-07	1.49546e-05	54.0481	5.75617	0.00102254	1.82069	up	--	--	--	--	--	--	HMDB0036355	--	Organic compounds	Organic oxygen compounds	Organooxygen compounds	Carbohydrates and carbohydrate conjugates	Animals
meta_50	trans-isoeugenol-O-glucuronide	7.41207e-06	5.14705e-06	1.03763e-05	1.58385e-06	1.63905e-05	3.15318e-06	3.47705e-05	4.56338e-05	2.5707e-05	2.98224e-05	3.96535e-05	1.07697e-05	7.34382e-06	3.10595e-05	4.22933	2.08043	0.00343624	1.63151	up	--	--	--	--	--	--	HMDB0060021	--	Organic compounds	Organic oxygen compounds	Organooxygen compounds	Carbohydrates and carbohydrate conjugates	Animals
meta_60	1,2-Diacylglycerol-LD-PI-pool	1.92017e-05	1.3335e-05	1.69425e-05	1.27297e-05	4.47281e-06	5.94533e-06	3.23287e-05	2.85661e-05	2.6313e-05	3.75086e-05	2.45023e-05	2.12005e-05	1.21045e-05	2.84032e-05	2.3465	1.23051	0.000692281	1.70017	up	--	--	--	--	--	--	HMDB0062270	103-71-9	Organic compounds	Benzenoids	Benzene and substituted derivatives	_	Animals
meta_69	Dihydroactinidiolide	5.43323e-07	2.82411e-14	2.77423e-14	2.7613e-14	2.43028e-07	2.84628e-14	1.17657e-06	4.88469e-07	5.4131e-07	1.41974e-06	2.12778e-06	1.09008e-06	1.31059e-07	1.14066e-06	8.70341	3.12158	0.00786028	1.60099	up	--	--	--	--	--	--	HMDB0035240	15356-74-8	Organic compounds	Organoheterocyclic compounds	Benzofurans	_	Animals
meta_83	Glucosylgalactosyl hydroxylysine	2.7191e-14	2.82411e-14	3.59458e-07	2.7613e-14	2.90801e-14	1.29415e-07	1.18805e-05	9.11628e-06	5.85202e-06	9.24639e-06	9.71113e-06	5.3541e-06	8.14788e-08	8.52673e-06	104.65	6.70942	0.000394423	1.89691	up	--	--	--	--	--	--	HMDB0000585	32448-35-4	Organic compounds	Lipids and lipid-like molecules	Fatty Acyls	Fatty acyl glycosides	Animals
meta_96	Juzirine	1.35852e-05	1.27551e-05	7.175e-06	7.14723e-06	7.83768e-07	9.46358e-06	5.85421e-05	4.82165e-05	3.87718e-05	6.24157e-05	4.93048e-05	3.83828e-05	8.48499e-06	4.92723e-05	5.80699	2.53779	3.49594e-05	1.91595	up	--	--	--	--	--	--	HMDB0033954	64069-53-0	Organic compounds	Organoheterocyclic compounds	Isoquinolines and derivatives	Benzylisoquinolines	Animals,Plants
meta_99	Trifluoperazine	1.30207e-06	2.82411e-14	3.44769e-07	2.7613e-14	2.90801e-14	2.84628e-14	2.80876e-06	7.9011e-06	5.80038e-06	6.12702e-06	4.42117e-06	3.88365e-06	2.74473e-07	5.15701e-06	18.7888	4.2318	0.000828971	1.77989	up	C07168	--	--	--	--	--	HMDB0014969	117-89-5	Organic compounds	Organoheterocyclic compounds	Benzothiazines	Phenothiazines	Animals
meta_100	Methylprednisolone	3.6124e-05	6.4882e-05	2.07665e-05	2.5932e-05	2.85501e-05	1.70306e-05	2.65446e-14	2.61253e-14	2.61231e-14	2.60174e-14	2.52489e-14	2.57787e-14	3.22142e-05	2.5973e-14	8.0626e-10	-30.208	0.00605467	1.67141	down	--	--	--	--	--	--	HMDB0247029	83-43-2	Organic compounds	Lipids and lipid-like molecules	Steroids and steroid derivatives	Hydroxysteroids	Animals
meta_102	3-Methyladenosine	6.59446e-06	5.66475e-06	7.04014e-06	6.89189e-06	2.94401e-06	4.82641e-06	2.0864e-05	1.31132e-05	1.40237e-05	2.06786e-05	1.37954e-05	1.24048e-05	5.66028e-06	1.58133e-05	2.79372	1.48219	0.000720059	1.80765	up	--	--	--	--	--	--	--	--	--	--	--	--	--
meta_120	Nalbuphine	6.27152e-05	0.00011678	0.000158114	9.00104e-05	5.05493e-05	8.90868e-05	2.65446e-14	2.26525e-06	2.10016e-05	2.77561e-06	7.77039e-06	2.57787e-14	9.45427e-05	5.63547e-06	0.0596077	-4.06836	0.00210562	1.74445	down	--	--	--	--	--	--	--	--	--	--	--	--	--
meta_147	(25R)-3beta,4beta-dihydroxycholest-5-en-26-oate(1-)	5.622e-05	4.99763e-05	4.04198e-05	5.10577e-05	5.8345e-05	7.20046e-05	3.3159e-05	2.91902e-05	2.3766e-05	4.23835e-05	6.81331e-06	1.91039e-05	5.46706e-05	2.5736e-05	0.470747	-1.08698	0.00143524	1.64778	down	--	--	--	--	--	--	HMDB0062794	--	Organic compounds	Lipids and lipid-like molecules	Steroids and steroid derivatives	Bile acids, alcohols and derivatives	Animals
meta_153	Dolicholide	1.12785e-05	1.86106e-05	1.42875e-05	2.22828e-05	1.39301e-05	7.49818e-06	2.65446e-14	1.32676e-06	2.61231e-14	1.32739e-06	2.52489e-14	5.29964e-07	1.46479e-05	5.30686e-07	0.0362294	-4.7867	0.00110353	1.81062	down	--	--	--	--	--	--	HMDB0034086	85228-11-1	Organic compounds	Organic oxygen compounds	Organooxygen compounds	Alcohols and polyols	Animals
meta_156	Ac-Ser-Asp-Lys-Pro-OH	0.000236356	0.000232685	0.000244861	0.000233121	0.000103329	0.000215698	0.000658883	0.000486385	0.000711006	0.000423023	0.00041131	0.000358547	0.000211008	0.000508193	2.4084	1.26808	0.00271421	1.68968	up	--	--	--	--	--	--	HMDB0062552	--	Organic compounds	Organic acids and derivatives	Carboxylic acids and derivatives	Amino acids, peptides, and analogues	Animals
meta_181	Delphinidin 3-sambubioside	0.000126466	0.000196967	0.000233907	8.43366e-05	0.000293541	0.000229145	2.83767e-06	4.25376e-05	2.35213e-06	6.82223e-06	4.75225e-06	1.09209e-05	0.00019406	1.17038e-05	0.0603101	-4.05146	0.00176893	1.78107	down	--	--	LMPK12010279	Polyketides [PK]	Flavonoids [PK12]	Anthocyanidins [PK1201]	--	--	--	--	--	--	--
meta_188	Thromboxane B2	0.0023916	0.00173829	0.00152249	0.00114303	0.0024398	0.00178553	0.000379318	1.77552e-06	0.000721787	0.000283404	2.11564e-05	0.000278993	0.00183679	0.000281072	0.153024	-2.70817	0.000194552	1.82475	down	C05963	--	LMFA03030002	Fatty Acyls [FA]	Eicosanoids [FA03]	Thromboxanes [FA0303]	HMDB0003252	54397-85-2	Organic compounds	Lipids and lipid-like molecules	Fatty Acyls	Eicosanoids	Animals
meta_194	PE(22:2(13Z,16Z)/22:5(7Z,10Z,13Z,16Z,19Z))	0.000130765	0.000244731	0.000496252	0.00066292	0.000639492	0.000791002	4.77959e-05	3.92044e-05	3.90335e-05	4.22622e-05	5.97336e-05	7.35991e-05	0.000494193	5.02715e-05	0.101724	-3.29726	0.00827268	1.60112	down	--	--	--	--	--	--	HMDB0009572	--	Organic compounds	Lipids and lipid-like molecules	Glycerophospholipids	Glycerophosphoethanolamines	Animals
meta_196	Estrone	6.3576e-06	4.12661e-06	4.27208e-06	1.64445e-06	2.30596e-06	4.27364e-06	4.03337e-07	1.87474e-06	1.33291e-06	8.00946e-07	4.0065e-07	7.23827e-07	3.83006e-06	9.22735e-07	0.240919	-2.05338	0.00649734	1.62271	down	C00468	Steroid hormone biosynthesis(ko00140);;Metabolic pathways(ko01100);;Ovarian steroidogenesis(ko04913);;Prolactin signaling pathway(ko04917)	LMST02010004	Sterol Lipids [ST]	Steroids [ST02]	C18 steroids (estrogens) and derivatives [ST0201]	HMDB0000145	53-16-7	Organic compounds	Lipids and lipid-like molecules	Steroids and steroid derivatives	Estrane steroids	Animals
meta_203	2-Hydroxy-4-trifluoromethyl benzoic acid	3.93497e-05	5.74042e-05	7.943e-05	2.73593e-05	7.55442e-05	2.75113e-05	2.65446e-14	1.94486e-05	2.61231e-14	1.2624e-06	9.12822e-07	4.45139e-06	5.10998e-05	4.34587e-06	0.0850468	-3.5556	0.00329519	1.69102	down	--	--	--	--	--	--	HMDB0060715	328-90-5	Organic compounds	Benzenoids	Benzene and substituted derivatives	Benzoic acids and derivatives	Animals
meta_209	PE(15:0/22:2(13Z,16Z))	0.00212058	0.00643469	0.00938129	0.0135456	0.0108994	0.00556827	2.65446e-14	2.61253e-14	2.61231e-14	3.1669e-05	2.38077e-05	0.000789399	0.00799163	0.000140813	0.01762	-5.82664	0.00528163	1.65242	down	--	--	LMGP02010471	Glycerophospholipids [GP]	Glycerophosphoethanolamines [GP02]	Diacylglycerophosphoethanolamines [GP0201]	HMDB0008909	--	Organic compounds	Lipids and lipid-like molecules	Glycerophospholipids	Glycerophosphoethanolamines	Animals
meta_232	Allyl thiohexanoate	0.000128347	0.000113444	0.000204816	5.12358e-05	0.000214043	0.000228947	8.7855e-05	1.16944e-05	3.07457e-05	1.21711e-05	5.01214e-06	9.88201e-05	0.000156806	4.10497e-05	0.261787	-1.93353	0.00816264	1.50836	down	--	--	--	--	--	--	HMDB0039467	156420-69-8	Organic compounds	Lipids and lipid-like molecules	Fatty Acyls	Fatty acyl thioesters	Animals
meta_233	Isodesmosine	0.000341399	0.000169356	0.000581455	0.000726036	5.73928e-05	3.22987e-05	0.00053337	0.00166753	0.0013773	0.00113393	0.000909059	0.000847239	0.000317989	0.00107807	3.39028	1.7614	0.00450031	1.52516	up	--	--	--	--	--	--	HMDB0000739	991-01-5	Organic compounds	Organic acids and derivatives	Carboxylic acids and derivatives	Tetracarboxylic acids and derivatives	Animals
meta_235	Oleoside 11-methyl ester	2.7191e-14	2.82411e-14	9.82262e-07	7.99146e-07	2.90801e-14	2.84628e-14	2.12877e-05	2.08219e-05	1.21894e-05	1.93114e-05	9.04139e-06	1.28506e-05	2.96901e-07	1.59171e-05	53.6106	5.74445	0.000690496	1.83572	up	--	--	--	--	--	--	HMDB0304713	--	Organic compounds	Lipids and lipid-like molecules	Prenol lipids	Terpene glycosides	Animals
meta_238	Tyrosyl-Serine	9.22916e-06	1.28297e-05	4.83886e-06	7.90355e-06	2.50474e-06	8.53377e-06	2.80388e-05	3.04078e-05	2.59792e-05	4.41378e-05	2.10598e-05	1.93344e-05	7.63996e-06	2.81596e-05	3.68584	1.88199	0.00142662	1.732	up	--	--	--	--	--	--	HMDB0029114	--	Organic compounds	Organic acids and derivatives	Carboxylic acids and derivatives	Amino acids, peptides, and analogues	Animals
meta_262	Almotriptan	2.7191e-14	2.82411e-14	4.48138e-08	2.7613e-14	2.90801e-14	2.84628e-14	9.40531e-07	4.9292e-07	4.71705e-07	1.06478e-06	8.5703e-07	6.42841e-07	7.46899e-09	7.44968e-07	99.7415	6.64012	0.000705121	1.88312	up	--	--	--	--	--	--	HMDB0015054	181183-52-8	Organic compounds	Organoheterocyclic compounds	Indoles and derivatives	Tryptamines and derivatives	Animals
meta_267	TetraHCA	5.86446e-05	5.56818e-05	4.67211e-05	3.82773e-05	4.2209e-05	4.04845e-05	4.18749e-05	2.57835e-05	1.44262e-05	2.61168e-05	4.70661e-06	2.29725e-05	4.70031e-05	2.26467e-05	0.481814	-1.05345	0.00348333	1.60563	down	--	--	--	--	--	--	HMDB0062534	--	Organic compounds	Lipids and lipid-like molecules	Steroids and steroid derivatives	Bile acids, alcohols and derivatives	Animals
meta_269	(3'x,5'a,9'x,10'b)-O-(3-Hydroxy-6-oxo-7-drimen-11-yl)umbelliferone	0.000155417	0.000105927	0.000115329	3.54483e-05	0.000184876	0.00018697	2.65446e-14	2.61253e-14	2.61231e-14	2.60174e-14	2.52489e-14	2.27379e-05	0.000130661	3.78966e-06	0.0290037	-5.10762	0.00269803	1.75031	down	--	--	--	--	--	--	HMDB0039042	--	Organic compounds	Phenylpropanoids and polyketides	Coumarins and derivatives	_	Animals
meta_278	Urolithin A-3-O-glucuronide	0.00478988	0.00689357	0.00938512	0.00352902	0.010417	0.00600132	0.000358127	0.00224316	0.000411328	0.000657117	0.000242872	0.000828868	0.00683599	0.000790246	0.115601	-3.11278	0.00191057	1.75557	down	--	--	--	--	--	--	HMDB0029222	--	Organic compounds	Organic oxygen compounds	Organooxygen compounds	Carbohydrates and carbohydrate conjugates	Animals
meta_288	8-Angeloylegelolide	4.27901e-06	1.51111e-06	4.71603e-06	2.70866e-06	2.90801e-14	1.25971e-06	1.10658e-05	1.01822e-05	7.15286e-06	1.34804e-05	8.58048e-06	9.2397e-06	2.41242e-06	9.95023e-06	4.12459	2.04425	8.28597e-05	1.81544	up	--	--	--	--	--	--	HMDB0037773	142449-63-6	Organic compounds	Organoheterocyclic compounds	Cycloheptafurans	_	Animals
meta_323	Benzyl hexanoate	0.000134053	9.3367e-05	0.000103679	6.96357e-05	5.11864e-05	5.67654e-05	0.000435101	0.000460925	0.00038627	0.00045706	0.000472747	0.000304823	8.47811e-05	0.000419488	4.94789	2.30681	6.12768e-06	1.95176	up	--	--	--	--	--	--	HMDB0032176	6938-45-0	Organic compounds	Benzenoids	Benzene and substituted derivatives	Benzyloxycarbonyls	Animals,Plants
meta_337	Etonogestrel	2.35425e-05	1.44151e-05	1.62919e-05	1.05279e-05	8.19421e-06	7.92078e-06	2.94861e-05	4.25917e-05	2.64054e-05	3.41128e-05	2.74652e-05	2.42102e-05	1.34821e-05	3.07119e-05	2.27798	1.18776	0.000874136	1.64246	up	--	--	--	--	--	--	HMDB0014439	54048-10-1	Organic compounds	Lipids and lipid-like molecules	Steroids and steroid derivatives	Estrane steroids	Animals
meta_351	OR-1896	2.80405e-06	4.60249e-06	3.81084e-06	2.09659e-06	1.29904e-06	1.90362e-06	2.84512e-05	5.14929e-05	9.91158e-05	0.00012332	8.57933e-05	7.59981e-05	2.75277e-06	7.73619e-05	28.1033	4.81267	0.0029187	1.76931	up	--	--	--	--	--	--	HMDB0060861	--	Organic compounds	Benzenoids	Benzene and substituted derivatives	Anilides	Animals
meta_362	Ceftazidime	2.70112e-06	9.58939e-06	8.86906e-06	3.15634e-06	4.07632e-06	2.84628e-14	1.52267e-05	1.61658e-05	9.17928e-06	1.03187e-05	7.00435e-06	1.90981e-05	4.73204e-06	1.28321e-05	2.71176	1.43923	0.00842215	1.40467	up	C06889	--	--	--	--	--	HMDB0014582	78439-06-2	Organic compounds	Organoheterocyclic compounds	Lactams	Beta lactams	Animals
meta_368	DG(15:0/22:6(4Z,7Z,10Z,13Z,16Z,19Z)/0:0)	3.31251e-06	3.7906e-06	1.11493e-05	9.87469e-06	1.26704e-06	3.80048e-06	0.000144164	8.48957e-05	6.45769e-05	0.000111946	0.000163007	8.82886e-05	5.53243e-06	0.00010948	19.7887	4.30661	0.00102875	1.85353	up	--	--	LMGL02010449	Glycerolipids [GL]	Diradylglycerols [GL02]	Diacylglycerols [GL0201]	HMDB0007092	--	Organic compounds	Lipids and lipid-like molecules	Glycerolipids	Diradylglycerols	Animals
meta_384	24,25-Dihydroxyvitamin D	1.14699e-05	6.77762e-06	1.074e-05	8.89495e-06	1.00616e-05	5.86806e-06	1.79169e-06	4.57683e-06	7.73282e-06	4.81658e-06	3.70497e-06	4.15878e-06	8.9687e-06	4.46361e-06	0.497687	-1.00669	0.00402136	1.53098	down	C07712	Steroid biosynthesis(ko00100);;Metabolic pathways(ko01100)	LMST03020273	Sterol Lipids [ST]	Secosteroids [ST03]	Vitamin D3 and derivatives [ST0302]	HMDB0006226	55721-11-4	Organic compounds	Lipids and lipid-like molecules	Steroids and steroid derivatives	Vitamin D and derivatives	Animals
meta_414	xi-Anomuricine	7.50865e-06	2.05328e-06	6.2741e-06	1.82053e-06	2.92262e-06	2.84711e-06	4.49907e-05	4.37379e-05	3.26005e-05	4.05661e-05	3.92152e-05	2.51803e-05	3.90438e-06	3.77151e-05	9.65969	3.27198	4.41222e-05	1.93423	up	--	--	--	--	--	--	HMDB0038724	--	Organic compounds	Organoheterocyclic compounds	Isoquinolines and derivatives	Benzylisoquinolines	Animals,Plants
meta_429	6'-Hydroxyenterolactone	0.000228449	0.000211061	0.000263923	8.51946e-05	0.000338544	9.43497e-05	0.000458764	0.000646539	0.000459057	0.000406258	0.000590399	0.000191444	0.000203587	0.000458743	2.2533	1.17204	0.0096764	1.46225	up	--	--	--	--	--	--	HMDB0041697	--	Organic compounds	Lignans, neolignans and related compounds	Furanoid lignans	Tetrahydrofuran lignans	Animals
meta_442	Ginsenoside Rs1	9.33848e-05	0.000121823	9.91601e-05	0.000116544	3.454e-05	0.000123697	2.49599e-06	1.02028e-05	5.73474e-06	1.18192e-06	2.52489e-14	2.41661e-05	9.81913e-05	7.29692e-06	0.0743133	-3.75024	0.000817693	1.82409	down	--	--	--	--	--	--	HMDB0039548	87733-67-3	Organic compounds	Lipids and lipid-like molecules	Prenol lipids	Triterpenoids	Animals
meta_459	3-methylmalate(2-)	7.87401e-05	5.75427e-05	1.61642e-05	2.26659e-05	4.43292e-05	4.52811e-05	2.95164e-06	2.61253e-14	6.02383e-06	5.3103e-06	8.82491e-07	2.16563e-06	4.41205e-05	2.88898e-06	0.0654793	-3.93282	0.00676312	1.65142	down	--	--	--	--	--	--	HMDB0062739	608-41-3	Organic compounds	Lipids and lipid-like molecules	Fatty Acyls	Fatty acids and conjugates	Animals
meta_471	Methyl cinnamate	4.40207e-05	4.19819e-05	3.56657e-05	3.68661e-05	1.9577e-05	2.38538e-05	0.000368451	0.000404352	0.000431409	0.000418972	0.000387173	0.000216737	3.36609e-05	0.000371182	11.0271	3.46298	0.000118319	1.94264	up	C06358	--	--	--	--	--	HMDB0303905	103-26-4	Organic compounds	Phenylpropanoids and polyketides	Cinnamic acids and derivatives	Cinnamic acid esters	Microbe,Animals,Plants
meta_477	MG(0:0/16:1(9Z)/0:0)	0.000455986	0.000503234	0.000853235	0.00127013	0.00124655	0.00126309	0.000223117	0.00021671	0.000250805	0.000529925	0.00011374	0.000255629	0.000932036	0.000264988	0.28431	-1.81446	0.00650075	1.56219	down	--	--	--	--	--	--	HMDB0011534	--	Organic compounds	Lipids and lipid-like molecules	Glycerolipids	Monoradylglycerols	Animals
meta_496	Alanyl-Proline	1.07184e-05	1.45311e-05	8.35421e-06	6.0682e-06	3.1849e-06	6.67412e-06	2.38687e-05	1.31042e-05	2.23044e-05	2.11096e-05	1.76771e-05	1.18877e-05	8.25516e-06	1.83253e-05	2.21986	1.15047	0.00334076	1.59734	up	--	--	--	--	--	--	HMDB0028695	13485-59-1	Organic compounds	Organic acids and derivatives	Carboxylic acids and derivatives	Amino acids, peptides, and analogues	Animals
meta_502	LPA(P-16:0e/0:0)	0.000129653	0.000217155	0.00014525	8.56268e-05	6.90459e-05	0.000293206	6.00439e-05	2.61253e-14	6.44636e-06	1.07825e-05	2.52489e-14	1.31154e-05	0.000156656	1.50647e-05	0.0961642	-3.37836	0.00827291	1.59164	down	--	--	--	--	--	--	--	--	--	--	--	--	--
meta_513	Taurolithocholic acid	0.00235529	0.00273222	0.00237578	0.00269785	0.00202056	0.00259953	0.00132576	0.00089992	0.000970431	0.00115641	9.80123e-05	0.00130442	0.00246354	0.000959159	0.389341	-1.36089	0.000109419	1.85296	down	C02592	--	LMST05040003	Sterol Lipids [ST]	Steroid conjugates [ST05]	Taurine conjugates [ST0504]	HMDB0000722	516-90-5	Organic compounds	Lipids and lipid-like molecules	Steroids and steroid derivatives	Bile acids, alcohols and derivatives	Animals
meta_533	LPA(0:0/18:2(9Z,12Z))	5.67562e-06	6.25662e-06	1.07231e-05	1.88662e-05	1.38631e-05	1.38738e-05	2.86435e-06	1.34897e-06	2.61231e-14	2.2061e-06	2.52489e-14	5.41126e-06	1.15431e-05	1.97178e-06	0.170819	-2.54946	0.00407725	1.61739	down	--	--	--	--	--	--	HMDB0007852	--	Organic compounds	Lipids and lipid-like molecules	Glycerophospholipids	Glycerophosphates	Animals
meta_565	Hebevinoside VI	1.38738e-05	1.74431e-05	1.31964e-05	1.56918e-05	1.08354e-05	8.66879e-06	0.000136129	0.000202165	0.000325467	0.00023618	0.000191662	8.04237e-05	1.32849e-05	0.000195338	14.7037	3.87811	0.00317007	1.75373	up	--	--	--	--	--	--	HMDB0034596	101365-08-6	Organic compounds	Phenylpropanoids and polyketides	Flavonoids	Flavonoid glycosides	Animals
meta_572	Calcipotriol	1.71434e-05	1.77297e-05	4.04778e-05	3.85832e-05	2.67679e-05	1.05508e-05	1.04753e-05	1.77658e-06	2.61231e-14	2.54475e-06	7.11646e-07	8.03518e-06	2.52088e-05	3.9239e-06	0.155656	-2.68357	0.006508	1.56776	down	--	--	LMST03020106	Sterol Lipids [ST]	Secosteroids [ST03]	Vitamin D3 and derivatives [ST0302]	HMDB0015567	112965-21-6	Organic compounds	Lipids and lipid-like molecules	Steroids and steroid derivatives	Vitamin D and derivatives	Animals
meta_574	2-Pentylpyridine	1.33889e-06	2.82411e-14	2.07515e-07	1.71665e-07	1.9337e-07	1.97783e-07	4.58785e-06	9.79968e-06	7.85839e-06	5.32207e-06	5.08232e-06	3.40939e-06	3.51538e-07	6.00995e-06	17.0962	4.0956	0.00170187	1.74144	up	--	--	--	--	--	--	HMDB0034893	2294-76-0	Organic compounds	Organoheterocyclic compounds	Pyridines and derivatives	_	Animals
meta_598	(2S)-2-Butanol O-[b-D-Apiofuranosyl-(1->6)-b-D-glucopyranoside]	1.35228e-05	1.34109e-05	9.78468e-06	7.95605e-06	5.36214e-06	8.73775e-06	1.99654e-06	4.38225e-06	7.1412e-06	3.46956e-06	6.56891e-06	3.93706e-06	9.79572e-06	4.58259e-06	0.467815	-1.09599	0.00877247	1.48698	down	--	--	--	--	--	--	--	--	--	--	--	--	--
meta_600	N-Acetyl-D-glucosaminyldiphosphodolichol	2.81821e-05	2.5247e-05	2.96024e-05	1.47953e-05	1.93643e-05	2.30095e-05	5.33389e-05	5.57946e-05	7.94389e-05	4.21482e-05	3.85868e-05	4.38117e-05	2.33668e-05	5.21865e-05	2.23337	1.15922	0.00381899	1.6309	up	--	--	--	--	--	--	--	--	--	--	--	--	--
meta_608	Hawkinsin	1.28592e-05	1.37291e-05	1.02914e-05	2.21079e-05	1.8309e-06	8.5592e-06	5.38968e-05	1.73893e-05	5.90645e-05	5.28769e-05	3.98529e-05	3.60751e-05	1.15629e-05	4.31926e-05	3.73543	1.90128	0.00262693	1.7181	up	--	--	--	--	--	--	HMDB0002354	63224-90-8	Organic compounds	Organic acids and derivatives	Carboxylic acids and derivatives	Amino acids, peptides, and analogues	Animals
meta_613	Ganoderic acid L	2.7191e-14	5.22404e-06	4.72283e-06	2.7613e-14	2.32464e-05	5.98302e-06	3.89256e-05	6.11672e-05	3.52164e-05	1.76159e-05	2.52474e-05	5.43788e-05	6.52938e-06	3.87585e-05	5.93602	2.5695	0.0034278	1.55327	up	--	--	--	--	--	--	HMDB0035885	102607-24-9	Organic compounds	Phenylpropanoids and polyketides	Isoflavonoids	O-methylated isoflavonoids	Animals
meta_644	4,5-Dihydro-1-benzoxepin-3(2H)-one	3.04403e-05	3.45788e-05	2.42405e-05	3.37589e-05	1.14954e-05	1.60421e-05	0.000666065	0.000800317	0.00073072	0.000742502	0.000772938	0.000496424	2.50927e-05	0.000701494	27.9561	4.80509	2.14128e-05	1.97865	up	--	--	--	--	--	--	HMDB0029714	35783-10-9	Organic compounds	Organoheterocyclic compounds	Benzoxepines	_	Animals
meta_646	LysoPC(20:2(11Z,14Z))	0.00088114	0.00142435	0.000633703	0.000809717	0.000915411	0.00106239	0.000628737	0.00043212	0.000576428	0.000484574	4.189e-05	0.000397972	0.000954451	0.000426953	0.447329	-1.16059	0.00391771	1.57492	down	C04230	--	LMGP01050132	Glycerophospholipids [GP]	Glycerophosphocholines [GP01]	Monoacylglycerophosphocholines [GP0105]	HMDB0010392	--	Organic compounds	Lipids and lipid-like molecules	Glycerophospholipids	Glycerophosphocholines	Animals
meta_652	PC(16:1(9Z)/22:6(4Z,7Z,10Z,13Z,16Z,19Z))	0.00419186	0.00490241	0.0065808	0.0160367	0.00812706	0.0114831	0.000306935	0.000442528	0.00043746	0.000816105	0.00157976	0.00215511	0.00855366	0.000956316	0.111802	-3.16098	0.00848582	1.5773	down	--	--	LMGP01010696	Glycerophospholipids [GP]	Glycerophosphocholines [GP01]	Diacylglycerophosphocholines [GP0101]	HMDB0008023	--	Organic compounds	Lipids and lipid-like molecules	Glycerophospholipids	Glycerophosphocholines	Animals
meta_663	3-Indoleacetonitrile	2.70956e-06	2.40976e-06	3.19704e-06	1.06945e-06	3.57056e-06	6.56472e-07	2.44498e-05	4.05468e-05	5.67691e-05	3.91568e-05	5.77772e-05	7.36942e-06	2.26881e-06	3.76782e-05	16.6071	4.05372	0.00644332	1.67916	up	C02938	Tryptophan metabolism(ko00380);;Metabolic pathways(ko01100)	--	--	--	--	HMDB0006524	771-51-7	Organic compounds	Organoheterocyclic compounds	Indoles and derivatives	Indoles	Animals,Plants
meta_675	Galactosylglycerol	6.36656e-06	4.66396e-06	3.20346e-06	1.33659e-06	1.53366e-06	2.20278e-06	1.21205e-05	7.8949e-06	7.19903e-06	9.90813e-06	6.49375e-06	9.57014e-06	3.21784e-06	8.86442e-06	2.75478	1.46193	0.000692976	1.6765	up	C05401	Galactose metabolism(ko00052);;Glycerolipid metabolism(ko00561)	--	--	--	--	HMDB0304157	--	Organic compounds	Lipids and lipid-like molecules	Glycerolipids	Glycosylglycerols	Animals
meta_684	Crocin 3	9.99631e-06	1.26812e-05	8.07049e-06	6.36899e-06	4.9308e-06	5.05066e-06	8.72979e-07	3.16067e-06	3.88157e-06	2.57701e-06	3.41246e-06	3.73305e-06	7.84974e-06	2.93962e-06	0.374487	-1.41701	0.00918661	1.55426	down	--	--	--	--	--	--	HMDB0039121	55750-85-1	Organic compounds	Lipids and lipid-like molecules	Prenol lipids	Diterpenoids	Animals
meta_699	LysoPE(0:0/18:1(11Z))	0.000140893	0.00024159	0.000108363	0.000162747	0.000159334	0.000203634	0.000109086	6.16869e-05	9.20243e-05	0.000110177	3.93504e-06	2.67584e-05	0.000169427	6.72779e-05	0.397091	-1.33246	0.00315216	1.56498	down	--	--	LMGP02050039	Glycerophospholipids [GP]	Glycerophosphoethanolamines [GP02]	Monoacylglycerophosphoethanolamines [GP0205]	HMDB0011475	--	Organic compounds	Lipids and lipid-like molecules	Glycerophospholipids	Glycerophosphoethanolamines	Animals
meta_711	Alanyl-Methionine	7.37306e-05	3.28001e-05	7.09935e-05	3.77379e-05	5.94956e-05	6.40167e-05	1.95158e-05	2.11912e-05	4.6984e-05	1.82503e-05	4.14142e-05	6.75115e-06	5.64624e-05	2.56845e-05	0.454895	-1.13639	0.0085956	1.42424	down	--	--	--	--	--	--	HMDB0028693	14486-05-6	Organic compounds	Organic acids and derivatives	Carboxylic acids and derivatives	Amino acids, peptides, and analogues	Animals
meta_733	N-acetyl-5-aminosalicylic acid	0.000186949	0.000219613	0.000101391	0.000186238	0.00019359	0.000334209	0.000120054	6.86564e-05	8.41836e-05	8.67156e-05	1.22583e-05	7.95837e-05	0.000203665	7.5242e-05	0.36944	-1.43659	0.00675056	1.56402	down	--	--	--	--	--	--	HMDB0060602	51-59-2	Organic compounds	Benzenoids	Benzene and substituted derivatives	Benzoic acids and derivatives	Animals
meta_767	Gibberellin A4 glucosyl ester	1.26775e-06	6.51315e-06	6.48096e-06	4.88471e-06	3.07837e-07	3.92263e-06	1.64609e-05	9.33311e-06	1.38508e-05	8.13597e-06	8.8061e-06	7.18811e-06	3.89617e-06	1.06292e-05	2.7281	1.4479	0.00522794	1.54185	up	--	--	--	--	--	--	HMDB0038610	54788-52-2	Organic compounds	Lipids and lipid-like molecules	Prenol lipids	Terpene glycosides	Animals
meta_769	Mecarbam	3.76271e-05	6.38974e-05	6.30501e-05	2.15509e-05	6.77317e-05	5.83515e-05	2.65446e-14	6.18228e-06	2.61231e-14	2.60174e-14	9.59502e-07	2.57787e-14	5.20348e-05	1.1903e-06	0.022875	-5.45008	0.000958205	1.84019	down	C18661	--	--	--	--	--	HMDB0031800	2595-54-2	Organic compounds	Organic acids and derivatives	Organic dithiophosphoric acids and derivatives	Dithiophosphate O-esters	Animals
meta_776	2,4-Diamino-6-hydroxypyrimidine	2.7191e-14	2.82411e-14	2.74696e-07	2.7613e-14	2.90801e-14	2.84628e-14	6.30923e-06	7.44203e-06	1.10535e-05	1.03046e-05	1.12274e-05	3.15614e-06	4.57828e-08	8.24882e-06	180.173	7.49324	0.00150304	1.8366	up	--	--	--	--	--	--	HMDB0002128	1956-06-04	Organic compounds	Organoheterocyclic compounds	Diazines	Pyrimidines and pyrimidine derivatives	Animals
meta_797	Penciclovir	6.09713e-05	4.58899e-05	7.72014e-05	4.81631e-05	5.90586e-05	5.66647e-05	0.000190663	0.000222317	0.000240973	0.000200395	0.000168334	0.000107721	5.79915e-05	0.0001884	3.24876	1.69989	0.000768921	1.82615	up	C07417	--	--	--	--	--	HMDB0014444	39809-25-1	Organic compounds	Organoheterocyclic compounds	Imidazopyrimidines	Purines and purine derivatives	Animals
meta_805	Flavone	2.7191e-14	1.22326e-08	2.77423e-14	2.7613e-14	4.43378e-09	2.84628e-14	0.000125327	0.000171067	0.000195119	0.00017863	0.000157612	9.25472e-05	2.77776e-09	0.000153384	55218.6	15.7529	0.00017921	1.93185	up	C15608	--	LMPK12110097	Polyketides [PK]	Flavonoids [PK12]	Flavones and Flavonols [PK1211]	HMDB0003075	525-82-6	Organic compounds	Phenylpropanoids and polyketides	Flavonoids	Flavones	Animals,Plants
meta_808	Roquefortine	2.7191e-14	2.82411e-14	1.72223e-06	2.7613e-14	2.84855e-07	2.88084e-07	1.37307e-06	3.50809e-06	3.15052e-06	3.67547e-06	1.57961e-06	1.06782e-06	3.82528e-07	2.39243e-06	6.25426	2.64484	0.00671846	1.51712	up	--	--	--	--	--	--	--	--	--	--	--	--	--
meta_830	Norophthalmic acid	1.48981e-05	3.43095e-06	1.33329e-05	9.53183e-06	7.56292e-07	7.69953e-06	1.6711e-05	1.65623e-05	1.65645e-05	2.90783e-05	1.96347e-05	1.73974e-05	8.27494e-06	1.93247e-05	2.33533	1.22362	0.00442756	1.55392	up	--	--	--	--	--	--	HMDB0005766	1116-21-8	Organic compounds	Organic acids and derivatives	Carboxylic acids and derivatives	Amino acids, peptides, and analogues	Animals
meta_833	Fasciculic acid B	0.000313522	0.000387833	0.000280002	0.000230196	0.000186774	0.000298937	0.00012301	0.000219836	7.90914e-05	0.00011834	0.000102206	4.90063e-05	0.000282877	0.000115248	0.407414	-1.29543	0.00118489	1.69222	down	--	--	LMST01010389	Sterol Lipids [ST]	Sterols [ST01]	Cholesterol and derivatives [ST0101]	HMDB36438	--	--	--	--	--	--
meta_855	Phosphodimethylethanolamine	4.95107e-05	4.68111e-05	3.73378e-05	5.86e-05	1.71147e-05	5.09532e-05	9.00668e-05	0.000135303	9.72403e-05	0.000109625	5.13612e-05	7.57967e-05	4.33879e-05	9.32321e-05	2.1488	1.10353	0.00609565	1.5082	up	C13482	Glycerophospholipid metabolism(ko00564)	--	--	--	--	HMDB0060244	--	Organic compounds	Organic acids and derivatives	Organic phosphoric acids and derivatives	Phosphate esters	Animals
meta_871	(R)-Bitalin A	4.52696e-06	4.84303e-06	4.54815e-06	7.49559e-06	2.16293e-06	3.92371e-06	7.47039e-06	1.02294e-05	1.26752e-05	9.87763e-06	9.85623e-06	8.06563e-06	4.5834e-06	9.69573e-06	2.1154	1.08093	0.000563942	1.71648	up	--	--	--	--	--	--	HMDB0040358	35844-67-8	Organic compounds	Benzenoids	Benzene and substituted derivatives	Acetophenones	Animals
meta_881	Oxypurinol	0.000530513	0.000670887	0.000629497	0.000435796	0.000318617	0.000270602	0.0014209	0.00133336	0.00117419	0.00125906	0.000962297	0.000862246	0.000475985	0.00116867	2.45527	1.29588	0.000131037	1.79423	up	C07599	--	--	--	--	--	HMDB0000786	2465-59-0	Organic compounds	Organoheterocyclic compounds	Imidazopyrimidines	Purines and purine derivatives	Animals
meta_883	Rutalinium	2.24627e-05	2.89703e-05	8.91247e-06	2.39751e-05	1.72859e-05	1.15476e-05	2.24701e-06	4.82296e-06	2.67629e-06	1.10339e-05	1.44294e-06	9.1771e-07	1.8859e-05	3.85679e-06	0.204507	-2.28978	0.00332219	1.62366	down	--	--	--	--	--	--	HMDB0033348	27539-40-8	Organic compounds	Organoheterocyclic compounds	Quinolines and derivatives	Quinolones and derivatives	Animals,Plants
meta_885	13-Hydroxy-5'-O-methylmelledonal	4.33476e-05	6.10406e-05	6.47329e-05	3.32002e-05	2.54959e-05	6.22666e-06	0.000103835	0.000112241	7.96294e-05	9.32544e-05	7.0215e-05	9.2951e-05	3.90073e-05	9.20209e-05	2.35907	1.23822	0.000983658	1.65727	up	--	--	--	--	--	--	HMDB0035864	112471-06-4	Organic compounds	Lipids and lipid-like molecules	Prenol lipids	Sesquiterpenoids	Animals
meta_886	Tyraminium	5.26227e-07	2.82411e-14	2.6211e-07	2.7613e-14	1.64692e-07	4.66887e-07	2.10068e-06	1.15308e-06	1.38336e-06	1.76895e-06	1.3966e-06	1.29383e-06	2.36653e-07	1.51608e-06	6.40636	2.67951	4.97266e-05	1.87712	up	--	--	--	--	--	--	--	--	--	--	--	--	--
meta_903	Simmondsin 2'-ferulate	5.84352e-06	5.52796e-06	8.53606e-06	6.4038e-07	9.65499e-06	2.40359e-06	1.53115e-05	2.93875e-05	1.80798e-05	1.61307e-05	2.47667e-05	9.24478e-06	5.43442e-06	1.88202e-05	3.46315	1.79208	0.004273	1.5831	up	--	--	--	--	--	--	HMDB0035475	179466-18-3	Organic compounds	Phenylpropanoids and polyketides	Cinnamic acids and derivatives	Hydroxycinnamic acids and derivatives	Animals
meta_911	PI(18:1(9Z)/18:2(9Z,12Z))	6.6484e-05	8.1619e-05	7.58451e-05	0.000101205	8.71007e-05	8.95942e-05	3.14081e-05	3.53514e-05	3.55247e-05	4.26499e-05	2.6776e-05	5.36492e-05	8.36413e-05	3.75599e-05	0.449059	-1.15502	3.0648e-05	1.85934	down	--	--	LMGP06010931	Glycerophospholipids [GP]	Glycerophosphoinositols [GP06]	Diacylglycerophosphoinositols [GP0601]	HMDB0009838	--	--	--	--	--	--
meta_924	Primaquine	0.000359816	0.000430383	0.000434265	0.000457645	0.000342156	0.000484153	0.000233682	0.000155372	0.000174768	0.000217625	1.8927e-05	0.000208472	0.00041807	0.000168141	0.402184	-1.31407	0.000130704	1.81717	down	C07627	--	--	--	--	--	HMDB0015219	90-34-6	Organic compounds	Organoheterocyclic compounds	Quinolines and derivatives	Aminoquinolines and derivatives	Animals
meta_934	6-Hydroxynicotinic acid	4.17633e-05	2.96741e-05	2.85941e-05	5.98839e-05	2.11424e-05	3.64525e-05	0.000297778	0.000228749	0.000179004	0.000237423	0.000270146	0.000142768	3.62517e-05	0.000225978	6.23359	2.64006	0.000316657	1.89228	up	C01020	Nicotinate and nicotinamide metabolism(ko00760);;Metabolic pathways(ko01100)	--	--	--	--	HMDB0002658	5006-66-6	Organic compounds	Organoheterocyclic compounds	Pyridines and derivatives	Pyridinecarboxylic acids and derivatives	Animals
meta_949	4-ethylamino-6-isopropylamino-1,3,5-triazin-2-ol	5.6229e-05	8.67108e-05	3.89407e-05	2.11215e-05	2.82663e-05	5.3551e-05	2.65446e-14	2.61253e-14	2.61231e-14	2.60174e-14	2.52489e-14	2.57787e-14	4.74699e-05	2.5973e-14	5.47147e-10	-30.7674	0.00438607	1.71953	down	C06552	Metabolic pathways(ko01100)	--	--	--	--	HMDB0062766	2163-68-0	Organic compounds	Organoheterocyclic compounds	Triazines	1,3,5-triazines	Animals
meta_974	Tetrahydropentoxyline	4.22971e-05	6.10888e-05	3.79727e-05	3.83081e-05	2.05449e-05	2.40336e-05	0.000105503	8.49648e-05	8.37991e-05	9.19025e-05	8.04426e-05	5.34533e-05	3.73742e-05	8.33442e-05	2.22999	1.15704	0.000569129	1.71926	up	--	--	--	--	--	--	--	--	--	--	--	--	--
meta_990	Blasticidin S	0.000131063	0.000238524	0.000199923	4.56051e-05	0.000163558	0.000219228	2.65446e-14	2.61253e-14	2.61231e-14	2.60174e-14	2.52489e-14	1.77968e-05	0.000166317	2.96613e-06	0.0178342	-5.80921	0.00228471	1.77839	down	--	--	--	--	--	--	--	--	--	--	--	--	--
meta_1019	MG(0:0/20:5(5Z,8Z,11Z,14Z,17Z)/0:0)	0.000239459	0.000384588	0.000329908	0.00024372	0.000462554	0.000557	0.000187209	7.62418e-06	6.72377e-05	9.65407e-05	3.50599e-06	4.46771e-05	0.000369538	6.77991e-05	0.18347	-2.44639	0.000933252	1.72015	down	--	--	LMGL01010026	Glycerolipids [GL]	Monoradylglycerols [GL01]	Monoacylglycerols [GL0101]	HMDB0011550	--	Organic compounds	Lipids and lipid-like molecules	Endocannabinoids	_	Animals
meta_1061	7-Ketodeoxycholic acid	1.81786e-05	8.38369e-06	1.21733e-05	1.47605e-05	2.20298e-05	1.58366e-05	3.34724e-06	7.07044e-06	4.93024e-06	4.85475e-06	8.23515e-06	2.35254e-06	1.52271e-05	5.13173e-06	0.337014	-1.56912	0.00204229	1.66951	down	C04643	--	LMST04010184	Sterol Lipids [ST]	Bile acids and derivatives [ST04]	C24 bile acids, alcohols, and derivatives [ST0401]	HMDB0000391	911-40-0	Organic compounds	Lipids and lipid-like molecules	Steroids and steroid derivatives	Bile acids, alcohols and derivatives	Animals
meta_1064	1-(9Z-hexadecenoyl)-glycero-3-phosphate	8.57034e-05	5.95378e-05	5.6353e-05	1.68929e-05	7.70785e-05	6.34679e-05	2.65446e-14	2.61253e-14	2.61231e-14	2.60174e-14	2.52489e-14	2.57787e-14	5.98389e-05	2.5973e-14	4.34049e-10	-31.1014	0.00164706	1.80816	down	--	--	LMGP10050016	Glycerophospholipids [GP]	Glycerophosphates [GP10]	Monoacylglycerophosphates [GP1005]	HMDB0062323	--	Organic compounds	Lipids and lipid-like molecules	Glycerophospholipids	Glycerophosphates	Microbe,Animals
meta_1066	4Alpha-hydroxymethyl-5alpha-cholesta-8-en-3beta-ol	2.7191e-14	2.82411e-14	2.95615e-06	2.7613e-14	2.90801e-14	2.84628e-14	3.58534e-05	2.98194e-05	2.81849e-05	6.59439e-05	3.9362e-06	4.21757e-05	4.92692e-07	3.43189e-05	69.656	6.12218	0.00931167	1.5907	up	--	--	LMST01010235	Sterol Lipids [ST]	Sterols [ST01]	Cholesterol and derivatives [ST0101]	HMDB12173	--	--	--	--	--	--
meta_1097	Tridecyl phloretate	0.00125338	0.000634097	0.000870876	0.00106419	0.0014355	0.000758928	0.00035502	0.000613434	0.000375636	0.000417329	0.000661643	0.000136455	0.00100283	0.000426586	0.425383	-1.23316	0.0040359	1.55628	down	--	--	--	--	--	--	HMDB0035477	232262-50-9	Organic compounds	Lipids and lipid-like molecules	Fatty Acyls	Fatty alcohol esters	Animals
meta_1106	Gingerol	0.000107901	0.000190769	0.000118418	0.000124836	0.000175271	0.000259158	2.76373e-05	2.61253e-14	3.17578e-05	3.97672e-05	4.51814e-05	5.99723e-05	0.000162726	3.40527e-05	0.209264	-2.2566	0.00190096	1.72052	down	C10462	--	--	--	--	--	HMDB0005783	58253-27-3	Organic compounds	Benzenoids	Phenols	Methoxyphenols	Animals
meta_1112	Decanoylcholine	3.33188e-05	4.00615e-05	3.44497e-05	4.01665e-05	2.85429e-05	3.70606e-05	1.53924e-05	9.10514e-06	6.62152e-06	1.33175e-05	2.52489e-14	1.73378e-05	3.56e-05	1.02957e-05	0.289206	-1.78983	2.49018e-05	1.88821	down	--	--	LMFA07010826	Fatty Acyls [FA]	Fatty esters [FA07]	Wax monoesters [FA0701]	HMDB0013228	--	Organic compounds	Organic nitrogen compounds	Organonitrogen compounds	Quaternary ammonium salts	Animals
meta_1115	N-(1-Deoxy-1-fructosyl)tyrosine	3.94254e-06	3.85333e-06	3.26528e-06	2.22755e-06	5.75587e-07	2.35364e-06	2.65446e-14	2.61253e-14	2.61231e-14	2.1166e-07	2.52489e-14	2.57787e-14	2.70299e-06	3.52767e-08	0.013051	-6.25969	0.00355567	1.72906	down	--	--	--	--	--	--	HMDB0037845	34393-22-1	Organic compounds	Organic acids and derivatives	Carboxylic acids and derivatives	Amino acids, peptides, and analogues	Animals
meta_1131	Prostaglandin E2	0.000272088	0.000427787	0.000258877	0.000324826	0.000516305	0.000617658	0.000212158	3.05161e-05	9.26819e-05	0.000225446	4.15149e-06	0.000107619	0.000402924	0.000112095	0.278205	-1.84578	0.0027184	1.6049	down	C00584	Arachidonic acid metabolism(ko00590);;Metabolic pathways(ko01100);;cAMP signaling pathway(ko04024);;Neuroactive ligand-receptor interaction(ko04080);;C-type lectin receptor signaling pathway(ko04625);;Serotonergic synapse(ko04726);;Inflammatory mediator regulation of TRP channels(ko04750);;Oxytocin signaling pathway(ko04921);;Regulation of lipolysis in adipocytes(ko04923);;Renin secretion(ko04924…	LMFA03010003	Fatty Acyls [FA]	Eicosanoids [FA03]	Prostaglandins [FA0301]	HMDB0001220	363-24-6	Organic compounds	Lipids and lipid-like molecules	Fatty Acyls	Eicosanoids	Animals
meta_1135	Garbogiol	0.0011217	0.00122345	0.000986022	0.00114824	0.000637797	0.000834539	0.000301134	0.000116793	0.000174241	0.000287131	5.31368e-05	0.000244716	0.000991959	0.000196192	0.197782	-2.33802	9.41488e-05	1.87837	down	--	--	--	--	--	--	HMDB0033169	--	Organic compounds	Organoheterocyclic compounds	Benzopyrans	1-benzopyrans	Animals
meta_1152	Dihydro-4,6-dimethyl-2-(1-methylethyl)-4H-1,3,5-dithiazine	0.00185142	0.00110752	0.00115725	0.000225822	0.000781061	0.00169708	0.000184829	2.61253e-14	1.34008e-06	1.64144e-05	5.14561e-07	2.57787e-14	0.00113669	3.38497e-05	0.0297791	-5.06955	0.00600288	1.66817	down	--	--	--	--	--	--	HMDB0040333	104691-40-9	Organic compounds	Organoheterocyclic compounds	Azacyclic compounds	Dithiazinanes	Animals
meta_1154	Hydrocotarnine	3.65651e-06	3.2658e-06	4.02389e-06	4.91055e-06	3.95239e-06	4.12186e-06	8.15259e-06	8.31619e-06	7.21668e-06	1.04986e-05	8.75688e-06	1.10885e-05	3.9885e-06	9.00491e-06	2.25772	1.17487	0.000183667	1.86946	up	C13534	--	--	--	--	--	HMDB0033701	550-10-7	Organic compounds	Organoheterocyclic compounds	Tetrahydroisoquinolines	_	Animals
meta_1163	(S)-Menthone 8-thioacetate	2.0721e-06	1.47181e-06	2.27417e-06	9.46674e-07	8.84639e-06	6.89829e-07	1.21814e-05	1.35976e-05	1.67964e-05	2.05872e-05	2.69069e-05	4.97964e-06	2.71683e-06	1.58415e-05	5.83089	2.54372	0.00610069	1.62646	up	--	--	--	--	--	--	HMDB0037386	57129-12-1	Organic compounds	Lipids and lipid-like molecules	Prenol lipids	Monoterpenoids	Animals
meta_1168	L-Octanoylcarnitine	2.30744e-05	1.4701e-05	1.82858e-05	1.52619e-05	4.17644e-06	1.49759e-05	2.61837e-05	4.83822e-05	2.71471e-05	3.17182e-05	4.09904e-05	3.30739e-05	1.50792e-05	3.45826e-05	2.29339	1.19748	0.00142064	1.61769	up	C02838	--	LMFA07070002	Fatty Acyls [FA]	Fatty esters [FA07]	Fatty acyl carnitines [FA0707]	HMDB0000791	--	--	--	--	--	Animals
meta_1171	Cappariloside B	1.73809e-05	1.26942e-05	1.47217e-05	1.15628e-05	2.26486e-06	3.30967e-06	2.52691e-05	2.13455e-05	2.29999e-05	2.27495e-05	1.78363e-05	2.25155e-05	1.03223e-05	2.21193e-05	2.14286	1.09954	0.00392927	1.6277	up	--	--	--	--	--	--	HMDB0034938	229483-42-5	Organic compounds	Organic oxygen compounds	Organooxygen compounds	Carbohydrates and carbohydrate conjugates	Animals
meta_1179	CDP-glucose	1.24311e-05	1.13063e-05	1.44088e-05	7.23443e-06	6.33488e-06	2.84628e-14	1.68624e-05	2.0254e-05	2.24716e-05	1.84986e-05	1.48168e-05	1.13953e-05	8.61926e-06	1.73831e-05	2.01678	1.01205	0.00918119	1.45227	up	C00501	Starch and sucrose metabolism(ko00500);;Amino sugar and nucleotide sugar metabolism(ko00520);;Metabolic pathways(ko01100);;Biosynthesis of nucleotide sugars(ko01250)	--	--	--	--	HMDB0003369	2906-23-2	Organic compounds	Nucleosides, nucleotides, and analogues	Pyrimidine nucleotides	Pyrimidine nucleotide sugars	Animals
meta_1193	Riboflavin reduced	3.36731e-06	3.27069e-06	2.88296e-06	3.98124e-06	1.53041e-07	1.65527e-06	8.08208e-06	6.5595e-06	6.48644e-06	1.43341e-05	6.24426e-06	6.31168e-06	2.55175e-06	8.00301e-06	3.13628	1.64905	0.00653468	1.58487	up	C01007	--	--	--	--	--	HMDB0001557	101652-10-2	Organic compounds	Organoheterocyclic compounds	Pteridines and derivatives	Alloxazines and isoalloxazines	Animals
meta_1222	(R)-2',4',7-Trihydroxy-3',8-diprenylisoflavan	7.95181e-06	3.10875e-06	2.98889e-06	1.97416e-06	2.21273e-06	1.76703e-06	1.59616e-05	1.61615e-05	1.29118e-05	1.70618e-05	1.2148e-05	1.29723e-05	3.3339e-06	1.45362e-05	4.36012	2.12437	5.60979e-06	1.88822	up	--	--	--	--	--	--	HMDB0029793	182745-37-5	Organic compounds	Phenylpropanoids and polyketides	Isoflavonoids	Isoflavans	Animals
meta_1230	20-hydroxy-PGF2a	0.000452776	0.000391377	0.000373612	0.000140648	0.000332657	0.000581663	7.61889e-05	2.61253e-14	8.14849e-05	3.15897e-05	2.01934e-06	3.04346e-05	0.000378789	3.69529e-05	0.0975554	-3.35763	0.00175628	1.7694	down	--	--	--	--	--	--	HMDB0004049	--	Organic compounds	Lipids and lipid-like molecules	Fatty Acyls	Eicosanoids	Animals
meta_1231	Tryptophyl-Aspartate	2.81093e-05	3.64026e-05	4.81187e-05	4.81025e-05	5.16674e-05	4.19432e-05	6.2357e-06	2.10508e-05	1.73153e-05	1.04616e-05	5.35257e-07	2.57787e-14	4.23906e-05	9.26645e-06	0.218597	-2.19366	6.50705e-05	1.82203	down	--	--	--	--	--	--	HMDB0029079	--	Organic compounds	Organic acids and derivatives	Carboxylic acids and derivatives	Amino acids, peptides, and analogues	Animals
meta_1238	LysoPC(22:4(7Z,10Z,13Z,16Z))	0.00277927	0.00279883	0.00123259	0.00211335	0.00216474	0.00244574	0.000948493	0.000638806	0.000859718	0.000993015	7.3736e-05	0.000626061	0.00225575	0.000689971	0.305872	-1.709	0.00043645	1.77829	down	C04230	--	LMGP01050124	Glycerophospholipids [GP]	Glycerophosphocholines [GP01]	Monoacylglycerophosphocholines [GP0105]	HMDB0010401	--	Organic compounds	Lipids and lipid-like molecules	Glycerophospholipids	Glycerophosphocholines	Animals
meta_1244	L-alpha-glutamyl-L-hydroxyproline	1.05415e-06	1.10753e-06	2.26476e-06	1.29562e-07	3.54037e-07	1.18615e-07	1.24888e-05	1.72273e-05	1.45161e-05	1.77463e-05	1.16806e-05	1.34758e-05	8.38109e-07	1.45225e-05	17.3277	4.11501	1.26815e-05	1.9476	up	--	--	--	--	--	--	HMDB0011161	33740-96-4	Organic compounds	Organic acids and derivatives	Carboxylic acids and derivatives	Amino acids, peptides, and analogues	Animals
meta_1290	3,4-Methyleneadipic acid	3.67164e-05	4.18498e-05	1.64028e-05	5.96195e-05	5.31291e-05	3.20105e-05	2.65446e-14	2.61253e-14	2.47191e-06	2.60174e-14	2.52489e-14	9.19797e-06	3.99547e-05	1.94498e-06	0.0486796	-4.36054	0.00141316	1.77208	down	--	--	--	--	--	--	HMDB0059756	--	Organic compounds	Lipids and lipid-like molecules	Fatty Acyls	Fatty acids and conjugates	Animals
meta_1311	Angiotensin IV	2.79185e-06	2.2688e-06	1.73851e-08	2.7613e-14	3.02717e-09	5.25026e-07	1.6599e-05	5.34132e-05	9.84147e-05	7.0415e-05	5.50534e-05	3.59147e-05	9.34347e-07	5.49683e-05	58.8308	5.8785	0.00530144	1.69006	up	C15849	Renin-angiotensin system(ko04614)	--	--	--	--	HMDB0001038	12676-15-2	Organic compounds	Organic acids and derivatives	Carboxylic acids and derivatives	Amino acids, peptides, and analogues	Animals
meta_1316	Threoninyl-Threonine	2.7191e-14	2.82411e-14	2.77423e-14	2.7613e-14	2.90801e-14	2.84628e-14	7.50888e-06	7.70135e-06	4.86988e-06	6.85855e-06	5.88749e-06	4.16387e-06	2.80551e-14	6.165e-06	2.19747e+08	27.7113	0.00013725	1.92712	up	--	--	--	--	--	--	HMDB0029071	96337-78-9	Organic compounds	Organic acids and derivatives	Carboxylic acids and derivatives	Amino acids, peptides, and analogues	Animals
meta_1322	Galactosylhydroxylysine	0.000946914	0.000717683	0.000642303	0.000426688	0.000361157	0.000998013	1.35944e-05	2.61253e-14	6.76196e-06	1.40753e-05	2.52489e-14	2.57569e-05	0.000682126	1.00314e-05	0.0147061	-6.08744	0.00146774	1.81845	down	--	--	--	--	--	--	HMDB0242167	--	Organic compounds	Lipids and lipid-like molecules	Fatty Acyls	Fatty acyl glycosides	Animals
meta_1347	Gomphrenin II	8.17346e-06	6.91921e-06	1.38895e-05	1.67006e-06	1.12566e-05	2.35591e-06	2.55247e-05	3.88186e-05	2.31309e-05	2.24146e-05	3.00434e-05	1.00662e-05	7.37745e-06	2.49997e-05	3.38867	1.76072	0.00427105	1.57863	up	--	--	--	--	--	--	HMDB0039898	143022-02-0	Organic compounds	Organic oxygen compounds	Organooxygen compounds	Carbohydrates and carbohydrate conjugates	Animals
meta_1368	gamma-Glutamyl-S-methylcysteine sulfoxide	0.000493588	0.000393934	0.000445325	0.000245773	0.000274278	0.000526706	0.000146554	8.30702e-05	0.000127676	0.000144595	2.22009e-05	8.82352e-05	0.0003966	0.000102055	0.257325	-1.95834	0.000805763	1.78284	down	--	--	--	--	--	--	HMDB0031863	--	Organic compounds	Organic acids and derivatives	Carboxylic acids and derivatives	Amino acids, peptides, and analogues	Animals
meta_1384	Asiaticoside B	8.37439e-05	5.3024e-05	8.78471e-05	0.000298365	2.90801e-14	2.84628e-14	0.0010793	0.00289457	0.0020973	0.00110259	0.00133157	0.00121028	8.71634e-05	0.00161927	18.5774	4.21548	0.00336444	1.67453	up	--	--	--	--	--	--	HMDB0029892	125265-68-1	Organic compounds	Lipids and lipid-like molecules	Prenol lipids	Terpene glycosides	Animals
meta_1393	3-Pyridinebutanoic acid	1.31516e-05	1.67684e-05	8.61838e-06	1.12378e-05	3.14808e-06	1.29726e-05	4.0008e-05	4.17967e-05	3.4841e-05	6.14708e-05	2.91785e-05	2.55176e-05	1.09828e-05	3.88021e-05	3.53298	1.82089	0.00204438	1.71345	up	--	--	--	--	--	--	HMDB0001007	477251-67-5	Organic compounds	Organoheterocyclic compounds	Pyridines and derivatives	_	Animals
meta_1396	Lamivudine sulfoxide	8.49062e-06	5.53777e-06	6.18602e-06	6.0899e-06	1.96444e-06	5.65423e-06	2.12369e-05	1.874e-05	1.50548e-05	2.0406e-05	1.75762e-05	1.23945e-05	5.65383e-06	1.75681e-05	3.10729	1.63566	5.93298e-05	1.86264	up	--	--	--	--	--	--	HMDB0060599	--	Organic compounds	Nucleosides, nucleotides, and analogues	Nucleoside and nucleotide analogues	_	Animals
meta_1411	LysoPC(22:1(13Z))	2.33801e-05	3.30992e-05	2.33782e-05	1.96766e-05	1.49323e-05	1.27046e-05	7.27025e-06	4.52184e-06	4.96072e-06	4.80858e-06	5.83757e-06	6.58249e-06	2.11952e-05	5.66358e-06	0.26721	-1.90395	0.00312882	1.72804	down	C04230	--	LMGP01050141	Glycerophospholipids [GP]	Glycerophosphocholines [GP01]	Monoacylglycerophosphocholines [GP0105]	HMDB0010399	--	Organic compounds	Lipids and lipid-like molecules	Glycerophospholipids	Glycerophosphocholines	Animals
meta_1429	Cymorcin monoglucoside	0.000517591	0.000357352	0.000318344	0.000189293	0.000211397	0.000537333	1.12327e-05	2.61253e-14	1.19282e-05	2.04652e-06	9.49859e-06	1.62606e-05	0.000355219	8.49443e-06	0.0239132	-5.38605	0.00221559	1.78355	down	--	--	--	--	--	--	HMDB0029777	76859-62-6	Organic compounds	Organic oxygen compounds	Organooxygen compounds	Carbohydrates and carbohydrate conjugates	Animals
meta_1444	LysoPC(P-18:0)	0.00188663	0.00116921	0.00136073	0.00279455	0.00248561	0.00222234	0.000654143	0.00050232	0.000541807	0.000577499	5.85663e-05	0.000435626	0.00198651	0.00046166	0.232397	-2.10533	0.00135859	1.74613	down	C04230	--	LMGP01070009	Glycerophospholipids [GP]	Glycerophosphocholines [GP01]	1Z-alkenylglycerophosphocholines [GP0107]	HMDB0013122	--	Organic compounds	Lipids and lipid-like molecules	Glycerophospholipids	Glycerophosphocholines	Animals
meta_1458	PS(14:1(9Z)/14:1(9Z))	3.91864e-05	2.72455e-05	3.28687e-05	1.67425e-05	1.28961e-05	1.36917e-05	6.90029e-06	1.88425e-06	1.12221e-06	2.70909e-06	5.29726e-07	2.43066e-07	2.37718e-05	2.23144e-06	0.0938691	-3.41321	0.00420111	1.6795	down	--	--	LMGP03010919	Glycerophospholipids [GP]	Glycerophosphoserines [GP03]	Diacylglycerophosphoserines [GP0301]	HMDB0012342	--	Organic compounds	Lipids and lipid-like molecules	Glycerophospholipids	Glycerophosphoserines	Animals
meta_1464	Medicagol	1.64658e-05	1.75581e-05	1.03224e-05	1.24396e-05	4.90064e-06	6.93184e-06	3.46833e-05	2.60411e-05	2.97221e-05	3.68689e-05	2.4844e-05	2.39738e-05	1.14364e-05	2.93556e-05	2.56685	1.36	0.000146061	1.79511	up	--	--	LMPK12090025	Polyketides [PK]	Flavonoids [PK12]	Coumestan flavonoids [PK1209]	HMDB0033831	1983-72-8	Organic compounds	Phenylpropanoids and polyketides	Isoflavonoids	Coumestans	Animals,Plants
meta_1482	Gabapentin	0.000101734	6.93862e-05	9.40456e-05	1.34701e-05	4.13114e-05	0.000112601	5.82867e-07	1.27098e-06	1.32959e-06	7.33129e-07	1.27456e-06	7.64811e-07	7.20914e-05	9.92657e-07	0.0137694	-6.18239	0.00622909	1.67287	down	C07018	--	--	--	--	--	HMDB0005015	60142-96-3	Organic compounds	Organic acids and derivatives	Carboxylic acids and derivatives	Amino acids, peptides, and analogues	Animals
meta_1495	Nummularine B	0.000858768	0.000956794	0.000897967	0.000946666	0.000760763	0.000921096	0.000577481	0.000340771	0.000378772	0.000462194	3.01754e-05	0.000502774	0.000890342	0.000382028	0.42908	-1.22068	0.000719621	1.80346	down	--	--	--	--	--	--	HMDB0029334	53947-96-9	Organic compounds	Organic acids and derivatives	Carboxylic acids and derivatives	Amino acids, peptides, and analogues	Animals
meta_1503	6S,9R-Dihydroxy-4,7E-megastigmadien-3-one 9-[apiosyl-(1->6)-glucoside]	6.27146e-07	1.0674e-06	4.60881e-06	1.53459e-06	9.51283e-07	2.21549e-06	2.45142e-05	2.06731e-05	1.57582e-05	2.29073e-05	2.09175e-05	1.39215e-05	1.83412e-06	1.9782e-05	10.7855	3.43103	4.33775e-05	1.936	up	--	--	--	--	--	--	--	--	--	--	--	--	--
meta_1523	Hexahydro-6,7-dihydroxy-5-(hydroxymethyl)-3-(2-hydroxyphenyl)-2H-pyrano[2,3-d]oxazol-2-one	3.30983e-05	3.44014e-05	2.57705e-05	4.46707e-05	2.90801e-14	3.09995e-05	1.56296e-06	1.50269e-06	2.61231e-14	3.45544e-07	5.57005e-06	2.57787e-14	2.81567e-05	1.49687e-06	0.0531622	-4.23346	0.00722799	1.6194	down	--	--	--	--	--	--	HMDB0037297	396714-67-3	Organic compounds	Benzenoids	Phenols	1-hydroxy-4-unsubstituted benzenoids	Animals
meta_1546	Isovalerylglucuronide	8.99167e-06	1.20446e-05	9.58894e-06	7.31187e-06	3.4658e-06	5.82754e-06	2.19298e-05	2.0849e-05	2.65526e-05	2.46562e-05	1.79294e-05	1.46637e-05	7.87174e-06	2.10968e-05	2.68007	1.42227	0.000182796	1.80374	up	--	--	--	--	--	--	HMDB0002091	88070-93-3	Organic compounds	Organic oxygen compounds	Organooxygen compounds	Carbohydrates and carbohydrate conjugates	Animals
meta_1573	Dyphylline	5.92143e-06	4.25465e-06	4.80694e-06	2.20237e-06	2.33081e-06	2.50187e-06	1.5431e-05	1.08683e-05	8.21888e-06	1.41244e-05	8.66969e-06	1.18689e-05	3.66968e-06	1.15302e-05	3.14202	1.65169	0.00043696	1.77103	up	C07819	--	--	--	--	--	HMDB0014789	479-18-5	Organic compounds	Organoheterocyclic compounds	Imidazopyrimidines	Purines and purine derivatives	Animals
meta_1582	Suprofen	1.51553e-06	1.84682e-06	3.70625e-07	7.68662e-07	2.90801e-14	2.2411e-07	5.91543e-06	9.93131e-06	4.15617e-06	6.57223e-06	2.13407e-06	7.28327e-06	7.87624e-07	5.99875e-06	7.61625	2.92908	0.00409274	1.60148	up	C07320	--	--	--	--	--	HMDB0015008	40828-46-4	Organic compounds	Organic oxygen compounds	Organooxygen compounds	Carbonyl compounds	Animals
meta_1586	Calendasaponin D	0.000171877	0.000212117	0.000173824	0.000223829	7.45748e-05	0.000165207	9.64462e-05	9.50094e-05	5.69144e-05	9.47403e-05	1.81353e-06	0.00012992	0.000170238	7.91406e-05	0.464882	-1.10506	0.00913497	1.47812	down	--	--	--	--	--	--	HMDB0039108	358732-35-1	Organic compounds	Lipids and lipid-like molecules	Prenol lipids	Terpene glycosides	Animals
meta_1602	Erinacine A	8.30145e-05	9.89054e-05	0.000121408	0.000117749	0.000138586	0.000133581	2.96641e-05	2.61253e-14	4.39906e-05	2.86458e-05	8.18451e-06	5.35695e-06	0.000115541	1.9307e-05	0.167101	-2.5812	7.72175e-06	1.87397	down	--	--	--	--	--	--	--	--	--	--	--	--	--
meta_1618	Phytolaccinic acid	3.99299e-05	3.47748e-05	2.97287e-05	3.8916e-05	3.29666e-05	5.89458e-05	1.17822e-05	1.44685e-05	2.42699e-05	1.00332e-05	2.52489e-14	3.24114e-05	3.92103e-05	1.54942e-05	0.395157	-1.3395	0.00371053	1.57991	down	--	--	--	--	--	--	HMDB0034640	54928-05-1	Organic compounds	Lipids and lipid-like molecules	Prenol lipids	Triterpenoids	Animals
meta_1624	Alanyl-Glutamate	2.7191e-14	2.82411e-14	2.77423e-14	2.7613e-14	2.90801e-14	2.84628e-14	1.00133e-05	9.30366e-06	1.03936e-05	5.69504e-06	1.14162e-05	5.16703e-06	2.80551e-14	8.66481e-06	3.0885e+08	28.2023	0.000449549	1.89306	up	C20958	--	--	--	--	--	HMDB0028686	13187-90-1	Organic compounds	Organic acids and derivatives	Carboxylic acids and derivatives	Amino acids, peptides, and analogues	Animals
meta_1629	Doxepin N-oxide glucuronide	5.10661e-05	2.26788e-05	5.42886e-05	3.49346e-05	5.86858e-05	5.44206e-05	3.10704e-06	7.51036e-06	9.28039e-06	3.26776e-06	1.98411e-05	2.57787e-14	4.60124e-05	7.16777e-06	0.155779	-2.68243	0.000430531	1.77514	down	--	--	--	--	--	--	HMDB0061139	--	Organic compounds	Organoheterocyclic compounds	Benzoxepines	Dibenzoxepines	Animals
meta_1661	Galactitol	2.22683e-05	4.7232e-05	5.12991e-05	3.88389e-05	2.87303e-05	4.78291e-05	2.65446e-14	2.61253e-14	2.61231e-14	2.60174e-14	1.07027e-06	2.57787e-14	3.93663e-05	1.78379e-07	0.00453126	-7.78587	0.000429268	1.88376	down	C01507	--	--	--	--	--	HMDB0011632	488-45-9	Organic compounds	Organic oxygen compounds	Organooxygen compounds	Carbohydrates and carbohydrate conjugates	Microbe,Animals
meta_1679	Cerebroside B	0.000579193	0.000654564	0.000677002	0.000884792	0.000617712	0.000835934	0.000267753	0.000334978	0.000356815	0.000342796	0.000380689	0.0002989	0.000708199	0.000330322	0.466425	-1.10028	0.000364139	1.8317	down	--	--	LMSP05010133	Sphingolipids [SP]	Neutral glycosphingolipids [SP05]	Simple Glc series [SP0501]	--	--	--	--	--	--	--
meta_1686	Cysteinyl-Proline	3.27881e-05	3.99669e-05	3.26025e-05	3.21817e-05	1.35376e-05	2.10689e-05	9.81161e-05	8.20372e-05	7.74242e-05	9.69618e-05	7.32759e-05	5.74594e-05	2.8691e-05	8.08791e-05	2.81897	1.49517	8.31631e-05	1.85318	up	--	--	--	--	--	--	HMDB0028783	--	Organic compounds	Organic acids and derivatives	Carboxylic acids and derivatives	Amino acids, peptides, and analogues	Animals
meta_1699	Deferoxamine	2.7191e-14	2.82411e-14	4.01358e-05	2.7613e-14	0.000183514	2.84628e-14	6.59733e-05	0.000477426	0.000382239	0.000249848	0.000368038	0.000210071	3.7275e-05	0.000292266	7.84079	2.971	0.00609881	1.53344	up	C06940	--	LMFA08020169	Fatty Acyls [FA]	Fatty amides [FA08]	N-acyl amines [FA0802]	HMDB0014884	70-51-9	Organic compounds	Organic acids and derivatives	Carboxylic acids and derivatives	Carboxylic acid derivatives	Microbe,Animals
meta_1712	3-Methyl-2-oxindole	2.50784e-05	3.70484e-05	1.27801e-05	1.68069e-05	1.00777e-05	2.03635e-05	5.41506e-05	6.47171e-05	5.23643e-05	8.08656e-05	3.52356e-05	6.81929e-05	2.03592e-05	5.92544e-05	2.91045	1.54124	0.00074658	1.6921	up	C02366	--	--	--	--	--	HMDB0304943	--	Organic compounds	Organoheterocyclic compounds	Indoles and derivatives	Indolines	Animals
meta_1728	Adenosine 2',3'-cyclic phosphate	2.7191e-14	2.82411e-14	2.77423e-14	2.7613e-14	2.90801e-14	2.84628e-14	4.07184e-05	7.10964e-05	0.000100963	7.25276e-05	0.000111293	9.25773e-06	2.80551e-14	6.76426e-05	2.41107e+09	31.167	0.00721633	1.66914	up	C02353	Purine metabolism(ko00230);;Metabolic pathways(ko01100)	--	--	--	--	--	--	--	--	--	--	--
meta_1746	Imidazoleacetic acid ribotide	0.000206034	0.000130117	7.21308e-05	8.36255e-05	9.09688e-05	7.27356e-05	7.22194e-06	5.8054e-06	2.61231e-14	9.06254e-06	1.23215e-06	2.18495e-05	0.000109269	7.52859e-06	0.0688999	-3.85935	0.00458259	1.69449	down	C04437	--	--	--	--	--	HMDB0006032	2888-19-9	Organic compounds	Nucleosides, nucleotides, and analogues	Purine nucleosides	_	Animals
meta_1747	Asparaginyl-Glutamine	2.45015e-05	2.08803e-05	2.40805e-05	1.4303e-05	2.02802e-05	8.57982e-06	4.48134e-05	4.51208e-05	3.75758e-05	4.06275e-05	4.52513e-05	2.82804e-05	1.87709e-05	4.02782e-05	2.14578	1.1015	0.000174847	1.77905	up	--	--	--	--	--	--	HMDB0028729	14608-83-4	Organic compounds	Organic acids and derivatives	Carboxylic acids and derivatives	Amino acids, peptides, and analogues	Animals
meta_1758	Darifenacin	2.7191e-14	2.82411e-14	1.19569e-05	5.89047e-06	7.4354e-06	2.84628e-14	2.43169e-05	6.40632e-05	6.6464e-05	2.64589e-05	7.54223e-05	6.26318e-05	4.21379e-06	5.32262e-05	12.6314	3.65895	0.00233914	1.72357	up	--	--	--	--	--	--	HMDB0014639	133099-04-4	Organic compounds	Benzenoids	Benzene and substituted derivatives	Diphenylmethanes	Animals
meta_1767	Methyl 1-(propylsulfinyl)propyl disulfide	5.62441e-06	8.68591e-06	4.46085e-06	3.84092e-06	6.23377e-06	3.54214e-06	7.78882e-06	1.46618e-05	9.67274e-06	1.38018e-05	9.59618e-06	9.63656e-06	5.398e-06	1.08597e-05	2.01179	1.00848	0.00303324	1.55085	up	--	--	--	--	--	--	HMDB0036374	--	Organic compounds	Organosulfur compounds	Sulfoxides	_	Animals
meta_1770	7-Hydroxy-2-methyl-4-oxo-4H-1-benzopyran-5-acetic acid	2.7191e-14	2.82411e-14	2.77423e-14	2.7613e-14	2.90801e-14	2.84628e-14	6.86483e-06	5.82221e-06	9.3618e-06	1.61698e-05	6.93343e-06	2.1291e-06	2.80551e-14	7.8802e-06	2.80884e+08	28.0654	0.0092415	1.64077	up	--	--	--	--	--	--	HMDB0040408	94356-34-0	Organic compounds	Organoheterocyclic compounds	Benzopyrans	1-benzopyrans	Animals,Plants
meta_1774	PE(22:2(13Z,16Z)/P-18:1(11Z))	0.060965	0.0676313	0.0919286	0.0992067	0.0794789	0.0429693	0.000604604	0.00102335	0.00391677	0.00969557	0.00166021	0.0236232	0.0736966	0.00675395	0.0916453	-3.4478	0.000197702	1.84033	down	--	--	--	--	--	--	HMDB0009578	--	Organic compounds	Lipids and lipid-like molecules	Glycerophospholipids	Glycerophosphoethanolamines	Animals
meta_1776	L-Tryptophan	0.00121602	0.00180384	0.00101515	0.00142472	0.00107061	0.00123466	0.00103882	0.00057683	0.000682459	0.000547595	0.000156654	0.000556022	0.00129417	0.000593064	0.458259	-1.12576	0.00168175	1.63378	down	C00078	Glycine, serine and threonine metabolism(ko00260);;Tryptophan metabolism(ko00380);;Phenylalanine, tyrosine and tryptophan biosynthesis(ko00400);;Aminoacyl-tRNA biosynthesis(ko00970);;Metabolic pathways(ko01100);;2-Oxocarboxylic acid metabolism(ko01210);;Biosynthesis of amino acids(ko01230);;Biosynthesis of cofactors(ko01240);;Axon regeneration(ko04361);;Serotonergic synapse(ko04726);;Protein dige…	--	--	--	--	HMDB0000929	73-22-3	Organic compounds	Organoheterocyclic compounds	Indoles and derivatives	Indolyl carboxylic acids and derivatives	Microbe,Animals
meta_1821	Ethyl nicotinate	2.7191e-14	2.82411e-14	2.77423e-14	2.7613e-14	2.90801e-14	2.84628e-14	4.0325e-06	2.87515e-06	4.19048e-06	5.20558e-06	4.40511e-06	3.54987e-06	2.80551e-14	4.04311e-06	1.44114e+08	27.1026	5.69258e-05	1.98334	up	--	--	--	--	--	--	HMDB0059846	614-18-6	Organic compounds	Organoheterocyclic compounds	Pyridines and derivatives	Pyridinecarboxylic acids and derivatives	Animals,Plants
meta_1833	1a,11b-Dihydro-4,9-dimethylbenz[a]anthra[3,4-b]oxirene	8.05556e-05	6.84021e-05	8.95654e-05	5.14165e-05	8.22677e-05	4.4843e-05	0.000162121	0.000184861	0.00013017	0.000153977	0.0001633	0.000109511	6.95084e-05	0.000150657	2.16746	1.11601	0.000187033	1.78934	up	C19489	Metabolism of xenobiotics by cytochrome P450(ko00980);;Chemical carcinogenesis - DNA adducts(ko05204)	--	--	--	--	HMDB0060341	--	Organic compounds	Benzenoids	Phenanthrenes and derivatives	_	Animals
meta_1844	Glycyl-Phenylalanine	2.7191e-14	2.82411e-14	2.77423e-14	2.7613e-14	2.90801e-14	2.84628e-14	1.69594e-05	2.79245e-05	2.74028e-05	2.60174e-14	3.39894e-05	1.58145e-05	2.80551e-14	2.03484e-05	7.25304e+08	29.434	0.00936462	1.58801	up	--	--	--	--	--	--	HMDB0028848	--	Organic compounds	Organic acids and derivatives	Carboxylic acids and derivatives	Amino acids, peptides, and analogues	Animals
meta_1853	LysoPE(0:0/16:0)	8.38971e-06	8.21979e-06	2.82698e-06	6.40893e-06	1.43763e-05	4.19923e-06	7.03726e-07	9.53029e-07	2.61231e-14	2.79482e-07	2.52489e-14	4.26414e-07	7.40349e-06	3.93775e-07	0.0531878	-4.23276	0.00809511	1.6182	down	--	--	LMGP02050036	Glycerophospholipids [GP]	Glycerophosphoethanolamines [GP02]	Monoacylglycerophosphoethanolamines [GP0205]	HMDB0011473	--	Organic compounds	Lipids and lipid-like molecules	Glycerophospholipids	Glycerophosphoethanolamines	Animals
meta_1867	Bismuth Subsalicylate	6.72955e-06	2.82411e-14	3.43048e-06	4.12707e-07	5.59345e-07	8.68379e-07	1.23303e-05	1.09916e-05	1.05666e-05	1.31407e-05	8.16246e-06	6.51093e-06	2.00008e-06	1.02838e-05	5.14169	2.36224	0.000233272	1.7613	up	C07870	--	--	--	--	--	HMDB0015408	14882-18-9	Organic compounds	Benzenoids	_	_	Animals
meta_1876	4-Oxo-1-(3-pyridyl)-1-butanone	8.42381e-06	5.58169e-06	7.75433e-06	5.00474e-06	1.76888e-06	2.49184e-06	1.81504e-05	1.45109e-05	1.0249e-05	1.86204e-05	1.30531e-05	1.14062e-05	5.17088e-06	1.43317e-05	2.77162	1.47073	0.000543334	1.72432	up	C19567	Nicotinate and nicotinamide metabolism(ko00760);;Metabolism of xenobiotics by cytochrome P450(ko00980);;Metabolic pathways(ko01100);;Chemical carcinogenesis - DNA adducts(ko05204)	--	--	--	--	HMDB0062406	76014-80-7	Organic compounds	Organic oxygen compounds	Organooxygen compounds	Carbonyl compounds	Animals
meta_1882	Cis-zeatin	9.09031e-05	9.75863e-05	5.48973e-05	4.71226e-05	2.34469e-05	3.92982e-05	0.000189339	0.000182915	0.000169633	0.000210191	0.000142122	0.000135551	5.88757e-05	0.000171625	2.91504	1.54352	5.1867e-05	1.82151	up	C15545	Metabolic pathways(ko01100)	--	--	--	--	--	--	--	--	--	--	--
meta_1886	6,8-Dihydroxypurine	2.7191e-14	2.82411e-14	2.77423e-14	2.7613e-14	2.90801e-14	2.84628e-14	2.72705e-06	4.01294e-06	4.09704e-06	4.01321e-06	4.2499e-06	2.81118e-06	2.80551e-14	3.65189e-06	1.30169e+08	26.9558	4.85889e-05	1.96706	up	--	--	--	--	--	--	HMDB0001182	13231-00-0	Organic compounds	Organoheterocyclic compounds	Imidazopyrimidines	Purines and purine derivatives	Animals
meta_1889	N-(1-Deoxy-1-fructosyl)proline	1.98547e-06	2.5273e-06	9.66975e-07	7.89832e-07	1.85894e-07	4.32093e-07	4.75508e-06	4.95348e-06	5.80338e-06	6.81598e-06	4.96846e-06	5.0115e-06	1.14793e-06	5.38465e-06	4.69076	2.22982	7.35453e-06	1.8976	up	--	--	--	--	--	--	HMDB0038493	29118-61-4	Organic compounds	Organic acids and derivatives	Carboxylic acids and derivatives	Amino acids, peptides, and analogues	Animals
meta_1893	6-Keto-prostaglandin F1a	0.00122673	0.000858652	0.00178228	0.00061223	0.00147575	0.00117544	0.000330861	1.7556e-05	0.000281389	0.000234099	1.28247e-05	0.000109803	0.00118851	0.000164422	0.138343	-2.85368	0.00123022	1.7576	down	C05961	Arachidonic acid metabolism(ko00590);;Metabolic pathways(ko01100)	LMFA03010001	Fatty Acyls [FA]	Eicosanoids [FA03]	Prostaglandins [FA0301]	HMDB0002886	58962-34-8	Organic compounds	Lipids and lipid-like molecules	Fatty Acyls	Eicosanoids	Animals
meta_1894	LysoPC(P-18:1(9Z))	2.73392e-05	3.35798e-05	2.48275e-05	3.76032e-05	2.44654e-05	6.13068e-05	1.3867e-05	1.25843e-05	1.44437e-05	7.22933e-06	1.75484e-07	1.7749e-05	3.48536e-05	1.10081e-05	0.315839	-1.66274	0.00666389	1.57811	down	--	--	--	--	--	--	--	--	--	--	--	--	--
meta_1902	N-Arachidonoyl tyrosine	8.55984e-05	5.27764e-05	9.23774e-05	0.000130213	0.00011204	0.000164108	5.22543e-05	2.92864e-05	3.35575e-05	5.39297e-05	2.63052e-06	5.06158e-05	0.000106186	3.70457e-05	0.348877	-1.51921	0.00515032	1.56561	down	--	--	LMFA08020076	Fatty Acyls [FA]	Fatty amides [FA08]	N-acyl amines [FA0802]	--	--	--	--	--	--	--
meta_1909	16-Hydroxy-10-oxohexadecanoic acid	1.08394e-05	2.81835e-06	5.96378e-06	7.70486e-07	7.91593e-06	6.02079e-06	5.69295e-05	3.76661e-05	3.33296e-05	3.93285e-05	3.71832e-05	3.72077e-05	5.72146e-06	4.02741e-05	7.03913	2.8154	4.34844e-05	1.91229	up	--	--	--	--	--	--	HMDB0041287	53833-25-3	Organic compounds	Lipids and lipid-like molecules	Fatty Acyls	Fatty acids and conjugates	Animals
meta_1920	Colistin	2.65937e-05	2.6368e-05	2.44595e-05	5.97243e-06	1.78379e-05	2.02553e-05	2.65446e-14	1.08417e-06	2.61231e-14	3.17825e-06	6.05422e-07	1.18413e-06	2.02478e-05	1.00866e-06	0.0498158	-4.32725	0.00162362	1.79973	down	C13768	--	--	--	--	--	HMDB0014941	1264-72-8	Organic compounds	Organic Polymers	Polypeptides	_	Animals
meta_1928	N-Acetyl-6-O-L-fucosyl-D-glucosamine	1.9616e-05	1.67107e-05	1.94204e-05	1.07195e-05	1.33589e-05	1.23355e-05	3.4959e-05	4.45203e-05	5.01204e-05	2.99832e-05	2.44276e-05	2.82862e-05	1.53602e-05	3.53828e-05	2.30354	1.20385	0.00318292	1.6349	up	--	--	--	--	--	--	HMDB0002220	109582-58-3	Organic compounds	Lipids and lipid-like molecules	Fatty Acyls	Fatty acyl glycosides	Animals
meta_1934	2'-Hydroxynicotine	0.000481528	0.000479534	0.00029489	0.000211411	0.000338577	0.000607877	5.58018e-05	2.61253e-14	3.70784e-05	1.61349e-05	6.80451e-06	1.48536e-06	0.000402303	1.95508e-05	0.0485973	-4.36298	0.00120724	1.81985	down	--	--	--	--	--	--	HMDB0001329	1824020-12-3	Organic compounds	Organoheterocyclic compounds	Pyridines and derivatives	Pyrrolidinylpyridines	Animals
meta_1948	DG(15:0/18:4(6Z,9Z,12Z,15Z)/0:0)	2.35355e-05	2.80061e-05	3.59216e-05	4.97278e-05	2.05831e-05	3.06568e-05	0.000130149	0.000110511	0.000116501	0.000117928	9.44779e-05	6.64604e-05	3.14052e-05	0.000106005	3.37539	1.75505	0.00015199	1.8706	up	--	--	--	--	--	--	HMDB0007077	--	Organic compounds	Lipids and lipid-like molecules	Fatty Acyls	Lineolic acids and derivatives	Animals
meta_1956	Oxybutynin	1.17318e-05	1.3332e-05	7.39581e-06	1.31821e-05	5.45052e-06	1.16685e-05	4.17334e-06	4.16974e-06	6.27855e-06	3.51115e-06	7.61834e-06	3.33229e-06	1.04601e-05	4.84723e-06	0.463401	-1.10967	0.00639295	1.52675	down	C07360	--	--	--	--	--	HMDB0015195	5633-20-5	Organic compounds	Benzenoids	Benzene and substituted derivatives	_	Animals
meta_1962	Sevoflurane	0.000290956	0.000409559	0.000367165	0.000209157	0.000753513	0.00017998	2.65446e-14	2.61253e-14	2.61231e-14	2.60174e-14	2.52489e-14	2.1094e-05	0.000368388	3.51567e-06	0.00954339	-6.71128	0.00774574	1.62365	down	C07520	--	--	--	--	--	HMDB0015366	28523-86-6	Organic compounds	Organic oxygen compounds	Organooxygen compounds	Ethers	Animals
meta_1977	Glutaminyl-Glutamate	1.82937e-05	1.02631e-05	1.98453e-05	1.4212e-05	7.78741e-06	1.24316e-05	4.87932e-05	3.66496e-05	5.49027e-05	5.17544e-05	3.36296e-05	2.20537e-05	1.38055e-05	4.12972e-05	2.99135	1.5808	0.00212454	1.73557	up	--	--	--	--	--	--	HMDB0028796	88830-90-4	Organic compounds	Organic acids and derivatives	Carboxylic acids and derivatives	Amino acids, peptides, and analogues	Animals
meta_1991	8-Hydroxycarteolol	0.000100135	0.000141665	0.000189024	8.89487e-05	9.02853e-05	0.000295946	2.81857e-05	2.61253e-14	2.61231e-14	2.60174e-14	3.25046e-06	1.35777e-06	0.000151001	5.46565e-06	0.0361962	-4.78802	0.00662793	1.64324	down	--	--	--	--	--	--	HMDB0060990	--	Organic compounds	Organoheterocyclic compounds	Quinolines and derivatives	Quinolones and derivatives	Animals
meta_2018	LysoPC(O-18:0)	0.000269857	0.000303082	0.000294307	0.000276116	0.000230425	0.000485824	9.69931e-05	0.000101245	0.000119506	8.97825e-05	9.99633e-06	8.57916e-05	0.000309935	8.38857e-05	0.270656	-1.88547	0.000858993	1.78047	down	C04317	--	LMGP01060014	Glycerophospholipids [GP]	Glycerophosphocholines [GP01]	Monoalkylglycerophosphocholines [GP0106]	HMDB0011149	74430-89-0	Organic compounds	Lipids and lipid-like molecules	Glycerophospholipids	Glycerophosphocholines	Animals
meta_2020	Nalidixic Acid	9.85226e-06	1.4571e-05	2.34031e-05	1.8175e-05	3.0951e-05	2.6819e-05	7.20497e-06	9.00694e-06	1.7725e-06	6.69953e-06	2.62865e-07	1.77768e-05	2.06285e-05	7.1206e-06	0.345182	-1.53457	0.00868621	1.48336	down	C05079	--	--	--	--	--	HMDB0014917	389-08-2	Organic compounds	Organoheterocyclic compounds	Diazanaphthalenes	Naphthyridines	Animals
meta_2035	4-(4-Hydroxyphenyl)-2-butanone O-[2,6-digalloylglucoside]	2.30567e-05	1.76115e-05	2.38785e-05	2.23741e-06	2.33946e-05	7.23957e-06	4.65185e-05	7.37885e-05	4.83471e-05	4.45689e-05	5.96386e-05	1.85739e-05	1.62364e-05	4.85726e-05	2.99159	1.58091	0.00559742	1.54718	up	--	--	--	--	--	--	HMDB0039314	105274-14-4	Organic compounds	Phenylpropanoids and polyketides	Flavonoids	Flavonoid glycosides	Animals
meta_2042	2-(acetylamino)-1,5-anhydro-2-deoxy-3-O-b-D-galactopyranosyl-D-arabino-Hex-1-enitol	4.73099e-06	3.1972e-06	1.23509e-06	6.07657e-07	1.89899e-07	3.89239e-07	6.12874e-06	4.1068e-06	5.14125e-06	7.51819e-06	5.77108e-06	5.91043e-06	1.72501e-06	5.76275e-06	3.3407	1.74015	0.00160822	1.67329	up	--	--	--	--	--	--	HMDB0002278	868264-15-7	Organic compounds	Organic oxygen compounds	Organooxygen compounds	Carbohydrates and carbohydrate conjugates	Animals
meta_2043	PE(20:0/22:6(4Z,7Z,10Z,13Z,16Z,19Z))	0.00247398	0.00258312	0.00426346	0.00568513	0.00703393	0.00697676	2.39459e-05	2.83873e-06	8.92178e-05	0.000438813	0.000124436	0.0018857	0.00483606	0.000427491	0.0883966	-3.49987	0.00229751	1.69639	down	--	--	LMGP02011176	Glycerophospholipids [GP]	Glycerophosphoethanolamines [GP02]	Diacylglycerophosphoethanolamines [GP0201]	HMDB0009243	--	Organic compounds	Lipids and lipid-like molecules	Glycerophospholipids	Glycerophosphoethanolamines	Animals
meta_2052	11beta-Hydroxy-3,20-dioxopregn-4-en-21-oic acid	0.000116163	0.0001499	0.000256373	0.000111717	0.000171511	0.000169927	7.88037e-05	7.28828e-05	7.56045e-05	4.91084e-05	7.5595e-06	4.38944e-05	0.000162599	5.46422e-05	0.336056	-1.57323	0.00246067	1.6591	down	--	--	LMST02030190	Sterol Lipids [ST]	Steroids [ST02]	C21 steroids (gluco/mineralocorticoids, progestogins) and derivatives [ST0203]	HMDB11652	--	--	--	--	--	--
meta_2069	14alpha-Hydroxyixocarpanolide	2.11785e-05	1.62689e-05	7.92842e-06	1.04641e-05	1.32786e-05	6.92668e-06	2.76556e-06	8.87951e-06	5.66774e-06	1.8865e-06	6.96305e-07	2.3593e-06	1.26742e-05	3.70915e-06	0.292654	-1.77273	0.0077878	1.54504	down	--	--	--	--	--	--	HMDB0034334	107221-65-8	Organic compounds	Lipids and lipid-like molecules	Steroids and steroid derivatives	Steroid lactones	Animals
meta_2071	Isokobusone	5.54407e-06	7.22533e-06	1.66954e-05	1.51323e-05	1.61008e-05	1.19289e-05	6.18304e-06	3.9081e-06	2.4911e-06	7.07431e-07	6.98298e-06	2.17817e-06	1.21045e-05	3.7418e-06	0.309126	-1.69374	0.00570468	1.53123	down	--	--	--	--	--	--	HMDB0036791	24173-72-6	Organic compounds	Organic oxygen compounds	Organooxygen compounds	Alcohols and polyols	Animals
meta_2075	Pteroside D	2.7191e-14	2.82411e-14	5.26878e-06	2.7613e-14	2.90801e-14	5.08668e-06	8.43408e-06	3.51746e-05	3.39614e-05	1.34806e-05	2.843e-05	4.19965e-05	1.72591e-06	2.69129e-05	15.5934	3.96287	0.00486794	1.62397	up	--	--	--	--	--	--	HMDB0036603	35943-38-5	Organic compounds	Organic oxygen compounds	Organooxygen compounds	Carbohydrates and carbohydrate conjugates	Animals
meta_2121	Ergosterol (Provitamin D2)	1.33182e-05	3.03124e-05	9.8481e-06	1.64042e-05	2.52893e-05	1.22158e-05	1.44085e-07	6.19253e-06	1.16705e-06	1.68995e-06	1.44359e-05	2.39209e-06	1.7898e-05	4.33693e-06	0.242314	-2.04505	0.00811384	1.48061	down	--	--	--	--	--	--	--	--	--	--	--	--	--
meta_2123	10-Hydroxycarbazepine	2.7191e-14	2.82411e-14	4.13584e-07	2.7613e-14	2.90801e-14	2.84628e-14	7.10928e-06	1.02134e-05	8.14559e-06	1.27234e-05	5.97004e-06	5.92624e-06	6.89307e-08	8.348e-06	121.107	6.92014	0.000615128	1.85901	up	C07493	Drug metabolism - cytochrome P450(ko00982)	--	--	--	--	HMDB0060676	--	Organic compounds	Organoheterocyclic compounds	Benzazepines	Dibenzazepines	Animals
meta_2129	Ribothymidine	2.7191e-14	2.82411e-14	4.83105e-07	2.7613e-14	2.90801e-14	2.84628e-14	7.1484e-06	5.80284e-06	3.61721e-06	6.3806e-06	4.50076e-06	3.80271e-06	8.05175e-08	5.20875e-06	64.691	6.01549	0.000293902	1.89484	up	--	--	--	--	--	--	HMDB0000884	1463-10-1	Organic compounds	Nucleosides, nucleotides, and analogues	Pyrimidine nucleosides	_	Animals
meta_2143	Todatriol glucoside	1.04946e-05	1.40692e-05	9.81813e-06	1.07398e-05	6.12062e-06	8.44553e-06	2.3336e-05	1.97568e-05	2.19946e-05	2.52663e-05	1.98144e-05	1.38724e-05	9.94798e-06	2.06734e-05	2.07815	1.0553	0.000404084	1.7748	up	--	--	--	--	--	--	HMDB0037260	--	Organic compounds	Lipids and lipid-like molecules	Fatty Acyls	Fatty acyl glycosides	Animals
meta_2148	(1S,2S,4R,8S)-p-Menthane-1,2,8,9-tetrol 2-glucoside	4.54476e-06	4.77572e-06	1.08266e-05	5.44632e-06	3.96661e-06	5.0469e-06	2.65446e-14	5.88976e-07	2.61231e-14	2.60174e-14	4.55388e-07	2.57787e-14	5.76783e-06	1.74061e-07	0.0301779	-5.05037	0.0027645	1.73743	down	--	--	--	--	--	--	HMDB0039975	402593-52-6	Organic compounds	Lipids and lipid-like molecules	Prenol lipids	Terpene glycosides	Animals
meta_2155	Betavulgaroside II	2.93444e-07	1.38556e-06	2.77423e-14	2.7613e-14	2.90801e-14	3.89207e-07	1.95243e-05	1.75585e-05	1.29872e-05	1.83943e-05	1.47874e-05	1.40921e-05	3.44701e-07	1.6224e-05	47.0668	5.55664	1.52247e-05	1.96861	up	--	--	--	--	--	--	HMDB0040771	168010-05-7	Organic compounds	Lipids and lipid-like molecules	Prenol lipids	Triterpenoids	Animals
meta_2161	LysoPE(0:0/22:4(7Z,10Z,13Z,16Z))	0.000234444	0.000235111	0.000159396	0.000186663	0.000138774	0.000258107	8.33647e-05	7.33637e-05	4.69534e-05	8.47391e-05	1.61912e-05	4.57449e-05	0.000202083	5.83928e-05	0.288955	-1.79108	0.000213693	1.82974	down	--	--	LMGP02050057	Glycerophospholipids [GP]	Glycerophosphoethanolamines [GP02]	Monoacylglycerophosphoethanolamines [GP0205]	HMDB0011493	--	Organic compounds	Lipids and lipid-like molecules	Glycerophospholipids	Glycerophosphoethanolamines	Animals
meta_2180	Amdinocillin	0.000126176	0.000202384	0.00018775	0.000143735	0.00031135	0.000289943	2.27255e-05	1.32117e-05	3.3979e-05	3.44416e-05	2.52489e-14	3.19489e-05	0.000210223	2.27178e-05	0.108065	-3.21003	0.00150787	1.78651	down	--	--	--	--	--	--	HMDB0015294	32887-01-7	Organic compounds	Organic acids and derivatives	Carboxylic acids and derivatives	Amino acids, peptides, and analogues	Animals
meta_2196	DG(18:2(9Z,12Z)/24:0/0:0)	1.49158e-05	1.35438e-05	1.35827e-05	8.27319e-06	6.14058e-06	8.2244e-06	2.25296e-05	3.00436e-05	2.45077e-05	3.20206e-05	2.28498e-05	9.33361e-06	1.07801e-05	2.35475e-05	2.18435	1.12721	0.00916582	1.51341	up	--	--	--	--	--	--	HMDB0007267	--	Organic compounds	Lipids and lipid-like molecules	Glycerolipids	Diradylglycerols	Animals
meta_2199	14-hydroxy-E4-neuroprostane	0.000125602	0.000107959	8.94286e-05	4.86714e-05	0.000196241	0.000137625	2.65446e-14	2.61253e-14	2.61231e-14	2.09573e-06	1.56265e-06	2.57787e-14	0.000117588	6.09731e-07	0.00518533	-7.59135	0.00217679	1.7773	down	--	--	--	--	--	--	HMDB0012580	--	Organic compounds	Lipids and lipid-like molecules	Fatty Acyls	Eicosanoids	Animals
meta_2207	Momordicoside I	6.45288e-05	7.82683e-05	6.51948e-05	4.48735e-05	4.15513e-05	6.00771e-05	1.05073e-05	2.20964e-05	3.6517e-06	2.31901e-05	1.31137e-05	1.06622e-05	5.90823e-05	1.38702e-05	0.234761	-2.09074	0.000123815	1.86132	down	--	--	--	--	--	--	HMDB0035424	81371-55-3	Organic compounds	Lipids and lipid-like molecules	Steroids and steroid derivatives	Steroidal glycosides	Animals
meta_2227	LysoPC(18:2(9Z,12Z))	0.122493	0.132107	0.118087	0.129684	0.105072	0.127797	0.0782409	0.0485748	0.057928	0.0726231	0.00637112	0.0691801	0.12254	0.0554863	0.452802	-1.14305	0.000885494	1.78701	down	--	--	--	--	--	--	--	--	--	--	--	--	--
meta_2248	Pipecuronium	1.92715e-06	3.5023e-06	1.86047e-06	2.7613e-14	3.13842e-06	2.02384e-06	2.53259e-05	3.11696e-05	8.44909e-06	2.31483e-05	3.89772e-05	1.2754e-05	2.07536e-06	2.3304e-05	11.2289	3.48914	0.00574011	1.6609	up	--	--	LMPK12080027	Polyketides [PK]	Flavonoids [PK12]	Isoflavans [PK1208]	HMDB0033986	65332-45-8	Organic compounds	Phenylpropanoids and polyketides	Isoflavonoids	Isoflavans	Animals
meta_2251	PE(MonoMe(11,3)/MonoMe(13,5))	0.000805147	0.00110832	0.00153067	0.0018647	0.0013188	0.00147523	1.91825e-05	0.00010898	4.78699e-05	0.000218824	0.000128922	0.000370095	0.00135048	0.000148979	0.110316	-3.18029	0.000229514	1.85434	down	--	--	--	--	--	--	HMDB0061523	--	Organic compounds	Lipids and lipid-like molecules	Glycerophospholipids	Glycerophosphoethanolamines	Animals
meta_2286	2-O-Acetylarbutin	9.24921e-06	1.86346e-05	1.67623e-05	1.286e-05	1.06257e-05	7.84832e-06	9.38316e-06	3.50931e-06	2.88962e-06	2.25126e-06	8.51032e-06	3.37161e-06	1.26633e-05	4.98588e-06	0.393725	-1.34474	0.0060222	1.49086	down	--	--	--	--	--	--	HMDB0040720	15794-91-9	Organic compounds	Organic oxygen compounds	Organooxygen compounds	Carbohydrates and carbohydrate conjugates	Animals
meta_2332	11beta,20-Dihydroxy-3-oxopregn-4-en-21-oic acid	9.83188e-05	0.000250941	0.000125142	9.20392e-05	0.000139324	7.76877e-05	2.65446e-14	1.27295e-06	2.61231e-14	1.59826e-05	2.52489e-14	5.55451e-06	0.000130575	3.80167e-06	0.0291148	-5.10211	0.00425565	1.70447	down	--	--	LMST02030189	Sterol Lipids [ST]	Steroids [ST02]	C21 steroids (gluco/mineralocorticoids, progestogins) and derivatives [ST0203]	HMDB11651	--	--	--	--	--	--
meta_2358	6-Cinnamoyl-1-galloylglucose	0.000221621	0.000234699	0.000169758	0.000199015	0.000137414	0.000188543	0.000155611	8.4365e-05	0.0001121	7.16743e-05	2.38388e-05	6.72808e-05	0.000191842	8.58116e-05	0.447304	-1.16067	0.00118022	1.67124	down	--	--	--	--	--	--	HMDB0039195	115746-69-5	Organic compounds	Phenylpropanoids and polyketides	Tannins	_	Animals
meta_2359	TG(14:0/14:1(9Z)/20:3(5Z,8Z,11Z))	2.7191e-14	2.82411e-14	4.76166e-07	2.87784e-06	2.90801e-14	1.43993e-06	1.24762e-05	1.12578e-05	5.75306e-06	8.39305e-06	8.71164e-06	5.25974e-06	7.98988e-07	8.64192e-06	10.8161	3.43511	0.000570194	1.79501	up	--	--	--	--	--	--	HMDB0042283	--	Organic compounds	Lipids and lipid-like molecules	Glycerolipids	Triradylcglycerols	Animals
meta_2369	Lacinilene C	5.77964e-07	3.31218e-06	3.8941e-07	4.77497e-07	7.08015e-07	8.01537e-07	8.09679e-06	7.62343e-06	5.36537e-06	8.26239e-06	6.61536e-06	1.01145e-05	1.04443e-06	7.67963e-06	7.35292	2.87832	1.74404e-05	1.86533	up	--	--	--	--	--	--	HMDB0036455	41653-72-9	Organic compounds	Lipids and lipid-like molecules	Prenol lipids	Sesquiterpenoids	Animals
meta_2375	Saponin D	1.34388e-06	2.11722e-06	3.04538e-06	5.55902e-06	5.99596e-07	4.2513e-06	3.40322e-05	1.54185e-05	1.58127e-05	1.57803e-05	7.65983e-06	1.72406e-05	2.8194e-06	1.76573e-05	6.26279	2.64681	0.00798594	1.59256	up	--	--	--	--	--	--	HMDB0040468	79190-14-0	Organic compounds	Lipids and lipid-like molecules	Prenol lipids	Monoterpenoids	Animals
meta_2392	9,10-DiHOME	1.1848e-05	2.82411e-14	1.74425e-05	1.51754e-05	1.16238e-05	1.54984e-05	3.28751e-05	2.78986e-05	3.64856e-05	2.62219e-05	1.35986e-05	4.35444e-05	1.19313e-05	3.0104e-05	2.52311	1.3352	0.00553948	1.51716	up	C14828	Linoleic acid metabolism(ko00591)	LMFA02000229	Fatty Acyls [FA]	Octadecanoids [FA02]	Other Octadecanoids [FA0200]	HMDB0004704	--	--	--	--	--	--
meta_2408	Alpha-Linolenic acid	2.23083e-06	2.82411e-14	5.0382e-07	2.7613e-14	1.46526e-06	3.49176e-07	6.14628e-06	1.03223e-05	5.61341e-06	6.11798e-06	8.82786e-06	3.99626e-06	7.58181e-07	6.83735e-06	9.01809	3.17282	0.000718909	1.77111	up	C06427	alpha-Linolenic acid metabolism(ko00592);;Biosynthesis of unsaturated fatty acids(ko01040);;Metabolic pathways(ko01100)	LMFA01030152	Fatty Acyls [FA]	Fatty Acids and Conjugates [FA01]	Unsaturated fatty acids [FA0103]	HMDB0001388	463-40-1	Organic compounds	Lipids and lipid-like molecules	Fatty Acyls	Lineolic acids and derivatives	Animals,Plants,Microbe
meta_2422	Furazolidone	0.000101859	0.000100606	0.000181615	0.000110238	0.000106116	0.000110482	9.05976e-05	2.60406e-05	5.05219e-05	5.77471e-05	1.04787e-05	4.92677e-05	0.000118486	4.74423e-05	0.400404	-1.32047	0.00195433	1.59621	down	--	--	--	--	--	--	HMDB0247183	--	Organic compounds	Organoheterocyclic compounds	Furans	Nitrofurans	Animals
meta_2423	Tanacetol A	0.000103352	0.000116411	0.000162908	0.000220308	0.000152796	0.000121075	2.65446e-14	2.61253e-14	2.61231e-14	2.60174e-14	4.86935e-05	0.000167379	0.000146142	3.60121e-05	0.246419	-2.02081	0.00879712	1.47605	down	--	--	--	--	--	--	HMDB0035722	86778-06-5	Organic compounds	Lipids and lipid-like molecules	Prenol lipids	Sesquiterpenoids	Animals
meta_2424	Tanacetol B	7.76127e-05	9.91755e-05	6.1618e-05	3.37314e-05	4.61609e-05	0.000147263	2.65446e-14	2.61253e-14	2.69658e-06	2.53873e-06	2.52489e-14	2.57787e-14	7.75936e-05	8.72552e-07	0.0112451	-6.47455	0.00603054	1.67685	down	--	--	--	--	--	--	HMDB0035075	86787-28-2	Organic compounds	Lipids and lipid-like molecules	Prenol lipids	Sesquiterpenoids	Animals
meta_2457	Stachyoside A	1.8167e-06	5.42313e-06	4.12013e-06	3.14171e-06	2.68094e-06	2.74728e-07	1.02753e-05	8.27451e-06	8.23272e-06	8.48694e-06	1.12741e-05	8.52963e-06	2.90956e-06	9.17887e-06	3.15473	1.65752	6.29805e-05	1.85431	up	--	--	--	--	--	--	HMDB0039092	131862-10-7	Organic compounds	Lipids and lipid-like molecules	Prenol lipids	Terpene glycosides	Animals
meta_2491	LysoPE(0:0/18:4(6Z,9Z,12Z,15Z))	2.7191e-14	2.82411e-14	1.16437e-06	8.99534e-07	2.23658e-06	1.75481e-06	4.61004e-06	7.3923e-06	6.48872e-06	3.89972e-06	7.62033e-07	5.17928e-06	1.00922e-06	4.72201e-06	4.67889	2.22617	0.00924044	1.47628	up	--	--	LMGP02050044	Glycerophospholipids [GP]	Glycerophosphoethanolamines [GP02]	Monoacylglycerophosphoethanolamines [GP0205]	HMDB0011480	--	Organic compounds	Lipids and lipid-like molecules	Glycerophospholipids	Glycerophosphoethanolamines	Animals
meta_2506	Methyl hydrogen fumarate	5.72988e-05	8.23493e-05	0.000112513	4.271e-05	0.000122907	8.11434e-05	2.65446e-14	2.63373e-05	2.61231e-14	2.60174e-14	2.18517e-06	1.13932e-05	8.31537e-05	6.65261e-06	0.0800038	-3.64379	0.00109604	1.78785	down	--	--	LMFA07010962	Fatty Acyls [FA]	Fatty esters [FA07]	Wax monoesters [FA0701]	HMDB0033809	2756-87-8	Organic compounds	Lipids and lipid-like molecules	Fatty Acyls	Fatty acid esters	Animals
meta_2518	S-Acetyldihydrolipoamide	2.6671e-06	1.06564e-06	1.23987e-06	3.74164e-07	1.30283e-06	1.14805e-06	4.13834e-06	5.50302e-06	6.56789e-06	6.32893e-06	4.4767e-06	2.89532e-06	1.29961e-06	4.98503e-06	3.83579	1.93953	0.000568414	1.7684	up	C01136	--	LMFA08010023	Fatty Acyls [FA]	Fatty amides [FA08]	Primary amides [FA0801]	HMDB0001526	--	Organic compounds	Lipids and lipid-like molecules	Fatty Acyls	Fatty amides	Animals
meta_2545	20-Hydroxy-PGF2a	0.000157737	0.000133914	9.5856e-05	3.29895e-05	4.3948e-05	0.000179142	2.8985e-06	2.61253e-14	1.89733e-06	2.60174e-14	2.52489e-14	1.88046e-06	0.000107264	1.11272e-06	0.0103736	-6.59094	0.00753332	1.65118	down	--	--	--	--	--	--	HMDB0004049	--	Organic compounds	Lipids and lipid-like molecules	Fatty Acyls	Eicosanoids	Animals
meta_2546	MS 3	2.7191e-14	2.82411e-14	2.77423e-14	2.7613e-14	2.90801e-14	2.84628e-14	6.45291e-06	2.80764e-06	2.22639e-06	4.22604e-06	2.58762e-06	2.34387e-06	2.80551e-14	3.44075e-06	1.22643e+08	26.8699	0.00367649	1.7334	up	C01553	--	--	--	--	--	HMDB0036557	58265-74-0	Organic compounds	Phenylpropanoids and polyketides	Depsides and depsidones	_	Animals
meta_2559	(Z)-Resveratrol 3,4'-diglucoside	2.9045e-06	7.10329e-06	6.33694e-06	2.7613e-14	3.3127e-06	2.84628e-14	3.63898e-05	3.09931e-05	2.58224e-05	3.08565e-05	1.80456e-05	2.83346e-05	3.27624e-06	2.8407e-05	8.67061	3.11613	3.5047e-05	1.88733	up	--	--	--	--	--	--	HMDB0039910	--	Organic compounds	Phenylpropanoids and polyketides	Stilbenes	Stilbene glycosides	Animals
meta_2560	Deoxynivalenol	2.7191e-14	2.82411e-14	2.77423e-14	2.7613e-14	2.90801e-14	2.84628e-14	2.76224e-06	1.58546e-06	6.18901e-07	1.34287e-06	8.52793e-07	1.5961e-06	2.80551e-14	1.45973e-06	5.20309e+07	25.6329	0.00505433	1.66399	up	C09747	--	--	--	--	--	HMDB0036156	51481-10-8	Organic compounds	Lipids and lipid-like molecules	Prenol lipids	Sesquiterpenoids	Animals
meta_2561	Delta-Hexanolactone	3.78716e-05	6.51875e-05	8.23992e-05	4.03983e-05	1.64784e-05	4.60071e-05	9.47032e-07	2.96731e-06	4.59236e-06	2.60174e-14	2.48547e-07	8.32206e-06	4.8057e-05	2.84622e-06	0.0592259	-4.07763	0.00451166	1.69251	down	--	--	--	--	--	--	HMDB0000453	823-22-3	Organic compounds	Organoheterocyclic compounds	Lactones	Delta valerolactones	Animals,Plants
meta_2565	Trihexosylceramide (d18:1/25:0)	3.05819e-05	2.74496e-05	3.55207e-05	1.12617e-05	2.15792e-05	2.27288e-05	2.65446e-14	1.36652e-06	2.61231e-14	8.17024e-07	6.2042e-07	5.40399e-07	2.48537e-05	5.57394e-07	0.022427	-5.47862	0.000850641	1.85356	down	--	--	--	--	--	--	HMDB0004887	--	Organic compounds	Lipids and lipid-like molecules	Sphingolipids	Glycosphingolipids	Animals
meta_2566	(3b,9R)-5-Megastigmene-3,9-diol 9-[apiosyl-(1->6)-glucoside]	3.27975e-05	1.41759e-05	2.57072e-05	2.76796e-05	2.10578e-05	8.76128e-06	1.66121e-06	5.42761e-06	8.06075e-07	3.54377e-06	1.74693e-06	1.13152e-06	2.16965e-05	2.38619e-06	0.10998	-3.18469	0.00280019	1.71934	down	--	--	LMFA13010056	Fatty Acyls [FA]	Fatty acyl glycosides [FA13]	Fatty acyl glycosides of mono- and disaccharides [FA1301]	HMDB0038327	347852-04-4	Organic compounds	Lipids and lipid-like molecules	Fatty Acyls	Fatty acyl glycosides	Animals
meta_2568	Cotinine methonium ion	2.7191e-14	2.82411e-14	2.77423e-14	2.7613e-14	2.90801e-14	2.84628e-14	8.86567e-06	5.75044e-06	5.39803e-06	9.92085e-06	6.54447e-06	5.78262e-06	2.80551e-14	7.04368e-06	2.51066e+08	27.9035	0.000262719	1.92578	up	--	--	--	--	--	--	HMDB0001365	89932-52-5	Organic compounds	Organoheterocyclic compounds	Pyridines and derivatives	Pyrrolidinylpyridines	Animals
meta_2582	Caspofungin	4.28142e-05	5.51135e-05	2.77568e-05	2.94544e-05	8.01278e-06	3.33237e-05	2.65446e-14	3.03402e-06	4.83141e-06	1.71045e-06	5.63639e-07	2.57787e-14	3.27459e-05	1.68992e-06	0.0516071	-4.27629	0.00461598	1.699	down	--	--	--	--	--	--	--	--	--	--	--	--	--
meta_2588	1,2,3,4-Tetrahydro-1-[1-hydroxy-3-(4-hydroxyphenyl)-2-propenyl]-6,7-dimethoxy-2-naphthalenol	8.47571e-07	2.82411e-14	7.38329e-06	6.06929e-06	2.90801e-14	3.20298e-06	0.000120794	9.02652e-05	7.12448e-05	0.000100198	5.66606e-05	6.79455e-05	2.91719e-06	8.45179e-05	28.9724	4.85661	0.00034079	1.88548	up	--	--	--	--	--	--	HMDB0041401	163811-76-5	Organic compounds	Benzenoids	Tetralins	_	Animals
meta_2601	L-Saccharopine	2.75779e-06	2.13987e-06	2.92095e-07	6.9977e-07	6.9096e-08	1.95966e-07	4.43469e-05	6.37282e-05	3.12843e-05	3.57013e-05	0.000106417	2.52391e-05	1.02576e-06	5.11195e-05	49.8355	5.6391	0.00968504	1.6064	up	C00449	Lysine biosynthesis(ko00300);;Lysine degradation(ko00310);;Metabolic pathways(ko01100);;Biosynthesis of amino acids(ko01230)	--	--	--	--	HMDB0000279	997-68-2	Organic compounds	Organic acids and derivatives	Carboxylic acids and derivatives	Amino acids, peptides, and analogues	Microbe,Animals
meta_2603	Neuroprotectin D1	2.7191e-14	2.82411e-14	2.77423e-14	2.7613e-14	2.90801e-14	2.84628e-14	4.15525e-06	2.25755e-06	2.23144e-06	3.72892e-06	4.48482e-06	1.75341e-06	2.80551e-14	3.1019e-06	1.10565e+08	26.7203	0.00123255	1.85555	up	--	--	LMFA04040001	Fatty Acyls [FA]	Docosanoids [FA04]	Protectins [FA0404]	HMDB0003689	--	Organic compounds	Lipids and lipid-like molecules	Fatty Acyls	Fatty acids and conjugates	Animals
meta_2616	Crispolide	2.7191e-14	2.82411e-14	4.29868e-07	4.83923e-07	1.54348e-06	6.2358e-07	1.03161e-05	6.15464e-06	4.76158e-06	6.1157e-06	1.1876e-05	8.87597e-06	5.13476e-07	8.01667e-06	15.6126	3.96463	0.000960265	1.83053	up	--	--	--	--	--	--	HMDB0036695	83217-86-1	Organic compounds	Lipids and lipid-like molecules	Prenol lipids	Terpene lactones	Animals
meta_2635	Momordicoside E	3.40286e-05	3.89353e-05	2.17408e-05	2.26476e-05	1.521e-05	1.50924e-05	0.000189712	0.000380873	0.00057652	0.000444327	0.000347504	0.000239072	2.46091e-05	0.000363001	14.7507	3.88271	0.00192246	1.7901	up	--	--	--	--	--	--	HMDB0035697	78887-74-8	Organic compounds	Lipids and lipid-like molecules	Steroids and steroid derivatives	Steroidal glycosides	Animals
meta_2658	N-Acetyl-L-aspartic acid	1.14971e-05	5.78147e-06	8.1488e-06	1.14244e-05	7.81566e-06	8.87904e-06	4.701e-05	3.45026e-05	2.58516e-05	3.44018e-05	5.24663e-05	3.13217e-05	8.92441e-06	3.75923e-05	4.21231	2.07461	0.000715142	1.8517	up	C01042	Alanine, aspartate and glutamate metabolism(ko00250);;Metabolic pathways(ko01100)	--	--	--	--	HMDB0000812	997-55-7	Organic compounds	Organic acids and derivatives	Carboxylic acids and derivatives	Amino acids, peptides, and analogues	Animals
meta_2668	Androstendione	1.8917e-05	4.8323e-05	4.5621e-05	5.87825e-05	1.39404e-05	7.17401e-05	5.63672e-06	1.00217e-05	1.84101e-06	1.19268e-05	1.0047e-05	2.57787e-14	4.28873e-05	6.57889e-06	0.153399	-2.70464	0.00999472	1.55802	down	C00280	Steroid hormone biosynthesis(ko00140);;Metabolic pathways(ko01100);;Endocrine resistance(ko01522);;Ovarian steroidogenesis(ko04913);;Prolactin signaling pathway(ko04917);;Pathways in cancer(ko05200);;Prostate cancer(ko05215)	LMST02020007	Sterol Lipids [ST]	Steroids [ST02]	C19 steroids (androgens) and derivatives [ST0202]	HMDB0000053	1963-05-08	Organic compounds	Lipids and lipid-like molecules	Steroids and steroid derivatives	Androstane steroids	Animals
meta_2678	8-iso-Prostaglandin A2	3.20722e-05	4.06199e-05	3.66959e-05	1.96266e-05	2.9874e-05	4.25065e-05	2.65446e-14	2.61253e-14	2.61231e-14	2.60174e-14	8.67557e-08	8.31213e-06	3.35658e-05	1.39981e-06	0.0417035	-4.58369	7.32026e-05	1.91489	down	--	--	--	--	--	--	--	--	--	--	--	--	--
meta_2690	Carisoprodol	5.75229e-07	1.14676e-06	2.77423e-14	2.7613e-14	5.13407e-07	2.84628e-14	9.97441e-06	4.08364e-06	5.05364e-06	1.01984e-05	4.64747e-06	5.29297e-06	3.72566e-07	6.54176e-06	17.5586	4.13411	0.00256002	1.76327	up	C07927	--	--	--	--	--	HMDB0014539	78-44-4	Organic compounds	Organic acids and derivatives	Carboxylic acids and derivatives	Amino acids, peptides, and analogues	Animals
meta_2693	7,8-Dihydroneopterin	5.56592e-06	3.83912e-06	3.53649e-06	2.01935e-06	1.79244e-06	1.478e-06	8.92842e-06	8.25495e-06	4.74521e-06	6.00329e-06	5.28499e-06	6.83882e-06	3.03855e-06	6.67595e-06	2.19708	1.13559	0.00294704	1.5288	up	C04874	Folate biosynthesis(ko00790);;Metabolic pathways(ko01100);;Biosynthesis of cofactors(ko01240)	--	--	--	--	HMDB0002275	1218-98-0	Organic compounds	Organoheterocyclic compounds	Pteridines and derivatives	Pterins and derivatives	Microbe,Animals
meta_2703	PE(DiMe(13,5)/DiMe(11,3))	0.000769244	0.00140295	0.00209746	0.00231583	0.00209297	0.00307725	2.88103e-05	6.84128e-05	2.3345e-05	2.30045e-05	2.82064e-05	0.000100906	0.00195929	4.54475e-05	0.023196	-5.42998	0.00195152	1.77449	down	--	--	--	--	--	--	HMDB0061489	--	Organic compounds	Lipids and lipid-like molecules	Glycerophospholipids	Glycerophosphoethanolamines	Animals
meta_2714	DMPO	2.49055e-05	2.54673e-05	2.41141e-05	2.09414e-05	1.43248e-05	1.41413e-05	4.68143e-05	4.09104e-05	4.66408e-05	5.27459e-05	5.20127e-05	3.00343e-05	2.06491e-05	4.48597e-05	2.17248	1.11935	0.000281533	1.81838	up	--	--	--	--	--	--	--	--	--	--	--	--	--
meta_2724	Metabolite M6	3.66857e-05	4.10581e-05	2.0468e-05	1.37169e-05	3.40761e-05	6.99004e-06	6.02129e-05	5.62138e-05	6.05352e-05	7.33217e-05	2.65996e-05	5.24768e-05	2.54991e-05	5.48933e-05	2.15275	1.10618	0.00617338	1.47463	up	--	--	--	--	--	--	HMDB0061034	--	Organic compounds	Benzenoids	Indanes	_	Animals
meta_2754	Carboxyhomoyessotoxin	2.4991e-05	3.67466e-05	4.42226e-05	6.30935e-05	2.7756e-05	4.11154e-05	0.000159301	0.000141825	0.000139997	0.000148762	0.000117018	8.09788e-05	3.96542e-05	0.000131314	3.31147	1.72747	0.00016238	1.86008	up	--	--	--	--	--	--	HMDB0040130	292850-13-6	Organic compounds	Organic oxygen compounds	Organooxygen compounds	Carbohydrates and carbohydrate conjugates	Animals
meta_2758	Arginyl-Lysine	2.7191e-14	2.82411e-14	2.77423e-14	2.7613e-14	2.90801e-14	2.84628e-14	4.20535e-05	1.65989e-05	5.39991e-05	2.62447e-05	5.14671e-06	3.13109e-05	2.80551e-14	2.92256e-05	1.04172e+09	29.9563	0.00943375	1.6043	up	--	--	--	--	--	--	HMDB0028714	40968-46-5	Organic compounds	Organic acids and derivatives	Carboxylic acids and derivatives	Amino acids, peptides, and analogues	Animals
meta_2766	Piroxicam	2.25273e-05	1.20599e-05	1.72455e-05	1.16426e-05	6.13426e-06	1.13804e-05	6.52013e-05	6.9246e-05	5.53047e-05	6.97647e-05	6.46143e-05	4.55368e-05	1.34983e-05	6.16113e-05	4.56437	2.19041	4.25128e-06	1.93795	up	C01608	--	--	--	--	--	HMDB0014694	36322-90-4	Organic compounds	Organoheterocyclic compounds	Benzothiazines	_	Animals
meta_2768	Melizame	2.14435e-06	1.15474e-06	1.486e-06	1.24508e-06	2.73757e-07	1.07055e-06	3.81795e-06	7.62304e-06	7.62398e-06	4.69353e-06	6.22399e-06	4.05958e-06	1.22908e-06	5.67368e-06	4.6162	2.20671	0.000887531	1.76863	up	--	--	--	--	--	--	HMDB0029684	26921-72-2	Organic compounds	Organic oxygen compounds	Organooxygen compounds	Ethers	Animals
meta_2769	Hydroxydestruxin B	6.2853e-05	8.22208e-05	7.49934e-05	6.59276e-05	6.77794e-05	8.11107e-05	3.10667e-05	2.43274e-05	1.16028e-05	4.08763e-05	7.59966e-06	2.59002e-05	7.24808e-05	2.35622e-05	0.325082	-1.62113	2.47914e-05	1.89029	down	--	--	--	--	--	--	HMDB0040135	--	Organic compounds	Organic acids and derivatives	Peptidomimetics	Depsipeptides	Animals
meta_2778	Byssochlamic acid	0.000182577	0.000171367	0.00019684	0.000149796	0.000133852	0.00017639	7.08144e-05	4.28444e-05	4.19807e-05	4.93416e-05	6.09921e-07	6.16005e-05	0.00016847	4.45319e-05	0.264331	-1.91958	3.83925e-06	1.92056	down	--	--	--	--	--	--	--	--	--	--	--	--	--
meta_2779	(9R,10S,12Z)-9,10-Dihydroxy-8-oxo-12-octadecenoic acid	2.22896e-05	1.01408e-05	1.3248e-05	1.82074e-05	2.43479e-05	1.25917e-05	3.69403e-06	7.93695e-06	3.55256e-06	6.77676e-06	1.05973e-05	1.67498e-06	1.68042e-05	5.70542e-06	0.339523	-1.55842	0.00337354	1.5829	down	--	--	--	--	--	--	HMDB0040611	142036-13-3	Organic compounds	Lipids and lipid-like molecules	Fatty Acyls	Lineolic acids and derivatives	Animals
meta_2786	Guanosine	0.000117067	0.000157273	0.000148764	8.97107e-05	7.26863e-05	5.4579e-05	0.00037412	0.000344886	0.000295061	0.000326899	0.0002298	0.000211808	0.00010668	0.000297096	2.78492	1.47764	0.000232302	1.78197	up	C00387	Purine metabolism(ko00230);;Metabolic pathways(ko01100);;Nucleotide metabolism(ko01232);;ABC transporters(ko02010)	--	--	--	--	HMDB0000133	118-00-3	Organic compounds	Nucleosides, nucleotides, and analogues	Purine nucleosides	_	Microbe,Animals
meta_2789	Dide-O-methylsimmondsin	4.61536e-06	6.86904e-06	2.16222e-06	4.68628e-06	5.54929e-08	3.49433e-06	1.40896e-05	9.05052e-06	8.13373e-06	1.11534e-05	9.27767e-06	5.95804e-06	3.64712e-06	9.6105e-06	2.63509	1.39785	0.00256102	1.6009	up	--	--	--	--	--	--	HMDB0041207	135074-86-1	Organic compounds	Organic oxygen compounds	Organooxygen compounds	Carbohydrates and carbohydrate conjugates	Animals
meta_2831	Arginyl-Threonine	1.09107e-05	1.41222e-05	2.18108e-05	2.78517e-05	2.30034e-06	2.46374e-05	2.2813e-05	3.57652e-05	4.21028e-05	5.65919e-05	2.75298e-05	4.1615e-05	1.69389e-05	3.77363e-05	2.22779	1.15561	0.00833045	1.46648	up	--	--	--	--	--	--	HMDB0028719	106326-78-7	Organic compounds	Organic acids and derivatives	Carboxylic acids and derivatives	Amino acids, peptides, and analogues	Animals
meta_2840	TG(20:3(5Z,8Z,11Z)/22:4(7Z,10Z,13Z,16Z)/22:5(4Z,7Z,10Z,13Z,16Z))	2.17627e-05	3.28853e-05	3.03376e-05	2.7365e-05	5.27504e-06	7.71566e-06	4.44378e-05	3.89036e-05	4.8574e-05	4.03893e-05	5.13388e-05	3.95296e-05	2.08902e-05	4.38622e-05	2.09965	1.07015	0.00341283	1.65679	up	--	--	--	--	--	--	HMDB0051257	--	Organic compounds	Lipids and lipid-like molecules	Glycerolipids	Triradylcglycerols	Animals
meta_2842	2-methyl-1,3-thiazolidine-2-carboxamide	0.000216374	0.000198053	0.00018553	0.000172699	9.03521e-05	0.000107712	0.000317471	0.000420758	0.00036336	0.000405133	0.000390574	0.000403466	0.000161787	0.00038346	2.37016	1.24499	1.1086e-05	1.87981	up	--	--	--	--	--	--	HMDB0062599	13084-22-5	Organic compounds	Organic acids and derivatives	Carboxylic acids and derivatives	Amino acids, peptides, and analogues	Animals
meta_2843	Colforsin	1.83659e-05	1.04616e-05	9.19367e-06	7.03858e-06	7.19023e-06	5.81149e-06	2.3359e-05	2.44946e-05	2.74297e-05	2.45897e-05	2.02161e-05	1.50084e-05	9.67691e-06	2.25162e-05	2.3268	1.21835	0.000554788	1.70569	up	C17854	--	--	--	--	--	HMDB0032064	3413-15-8	Organic compounds	Organoheterocyclic compounds	Benzofurans	Benzofuranones	Animals
meta_2855	(3S,5R,6S,7E,9x)-7-Megastigmene-3,6,9-triol 9-glucoside	1.7092e-05	4.18633e-05	4.31346e-05	1.65373e-05	3.0269e-05	6.89763e-05	4.50078e-06	2.61253e-14	2.1439e-06	2.60174e-14	2.52489e-14	2.57787e-14	3.63121e-05	1.10745e-06	0.030498	-5.03514	0.00701798	1.64384	down	--	--	LMFA13010057	Fatty Acyls [FA]	Fatty acyl glycosides [FA13]	Fatty acyl glycosides of mono- and disaccharides [FA1301]	HMDB0041176	--	Organic compounds	Lipids and lipid-like molecules	Fatty Acyls	Fatty acyl glycosides	Animals
meta_2860	Falcarindiol	0.00419441	0.00473898	0.00415822	0.00460074	0.00346207	0.00447608	0.0023505	0.00156165	0.00170227	0.00202134	0.000164327	0.00223185	0.00427175	0.00167199	0.391406	-1.35326	0.000124071	1.85136	down	C08449	--	LMFA05000658	Fatty Acyls [FA]	Fatty alcohols [FA05]	-	--	--	--	--	--	--	--
meta_2863	1,3-Dimethoxyanthraquinone	1.94497e-05	1.90947e-05	4.20498e-06	1.62171e-05	1.71956e-05	7.10227e-06	1.04484e-06	2.61253e-14	5.91244e-07	1.33239e-06	2.10172e-07	9.11048e-07	1.38774e-05	6.81616e-07	0.0491171	-4.34763	0.00424318	1.69845	down	--	--	--	--	--	--	HMDB0036586	1989-42-0	Organic compounds	Benzenoids	Anthracenes	Anthraquinones	Animals
meta_2903	simvastatin hydroxy acid	0.00010494	0.000294084	0.000198013	0.000363435	0.000284828	0.000282283	5.96478e-05	3.56595e-05	1.84146e-05	0.000131272	7.20331e-05	4.45424e-05	0.000254597	6.02615e-05	0.236693	-2.07891	0.00201027	1.66678	down	C21581	--	--	--	--	--	HMDB0061047	--	Organic compounds	Organic acids and derivatives	Hydroxy acids and derivatives	Medium-chain hydroxy acids and derivatives	Animals
meta_2924	1-Palmitoylglycerol	2.7191e-14	2.82411e-14	2.77423e-14	2.7613e-14	2.90801e-14	2.84628e-14	2.12931e-05	7.26895e-06	2.45364e-05	2.01731e-05	2.19429e-06	1.40981e-05	2.80551e-14	1.49273e-05	5.32073e+08	28.987	0.00862096	1.62821	up	--	--	LMGL01010009	Glycerolipids [GL]	Monoradylglycerols [GL01]	Monoacylglycerols [GL0101]	HMDB0011564	32899-41-5	Organic compounds	Lipids and lipid-like molecules	Glycerolipids	Monoradylglycerols	Animals
meta_2952	Guanosine monophosphate	5.13043e-06	5.88334e-06	4.43948e-06	3.80311e-06	1.0403e-06	5.27712e-06	1.3299e-05	7.21921e-06	8.24206e-06	1.15453e-05	8.79415e-06	5.22662e-06	4.2623e-06	9.05439e-06	2.1243	1.08699	0.00854949	1.51839	up	C00144	Purine metabolism(ko00230);;Metabolic pathways(ko01100);;Nucleotide metabolism(ko01232);;Antifolate resistance(ko01523);;cGMP-PKG signaling pathway(ko04022);;Olfactory transduction(ko04740);;Taste transduction(ko04742);;Phototransduction(ko04744)	--	--	--	--	HMDB0001397	85-32-5	Organic compounds	Nucleosides, nucleotides, and analogues	Purine nucleotides	Purine ribonucleotides	Microbe,Animals
meta_2965	3-O-Sulfogalactosylceramide (d18:1/20:0)	0.00117069	0.0025919	0.00480077	0.00755207	0.00603504	0.00303087	2.11204e-06	5.06815e-06	1.85073e-06	2.57281e-05	2.9584e-05	0.00040025	0.00419689	7.74322e-05	0.0184499	-5.76024	0.00795336	1.59624	down	C06125	--	--	--	--	--	HMDB0012315	265096-81-9	Organic compounds	Lipids and lipid-like molecules	Sphingolipids	Glycosphingolipids	Animals
meta_2966	Hexyl 3-mercaptobutanoate	0.000197152	0.000162549	0.000267562	3.35054e-05	0.000115698	0.000223107	2.65446e-14	2.61253e-14	2.61231e-14	2.60174e-14	2.52489e-14	2.57787e-14	0.000166596	2.5973e-14	1.55904e-10	-32.5786	0.00446434	1.70959	down	--	--	LMFA07010907	Fatty Acyls [FA]	Fatty esters [FA07]	Wax monoesters [FA0701]	HMDB0032327	796857-79-9	Organic compounds	Lipids and lipid-like molecules	Fatty Acyls	Fatty acid esters	Animals
meta_2981	1,4-Epidioxy-p-mentha-2,8-diene	4.16186e-06	2.21305e-06	4.72035e-06	4.20791e-06	1.90422e-06	3.39152e-06	2.07781e-05	2.22368e-05	1.72343e-05	2.19202e-05	1.48108e-05	1.5159e-05	3.43315e-06	1.86899e-05	5.44394	2.44465	3.80028e-05	1.92416	up	--	--	--	--	--	--	HMDB0036878	120749-17-9	Organic compounds	Organoheterocyclic compounds	Dioxanes	1,2-dioxanes	Animals
meta_2982	LysoPE(20:2(11Z,14Z)/0:0)	0.0214286	0.0227667	0.0206247	0.0225146	0.0190124	0.0225508	0.0140764	0.008732	0.0103596	0.0132403	0.00118868	0.0125497	0.021483	0.0100244	0.466623	-1.09967	0.00137441	1.7733	down	--	--	LMGP02050021	Glycerophospholipids [GP]	Glycerophosphoethanolamines [GP02]	Monoacylglycerophosphoethanolamines [GP0205]	HMDB0011513	--	Organic compounds	Lipids and lipid-like molecules	Glycerophospholipids	Glycerophosphoethanolamines	Animals
meta_2997	3a,7a,12a,19-Tetrahydroxy-5b-cholanoic acid	3.10344e-05	0.000164295	9.27793e-05	0.000224243	0.000231401	0.000103333	2.65446e-14	2.61253e-14	2.61231e-14	2.60174e-14	5.51439e-07	2.57787e-14	0.000141181	9.19064e-08	0.000650983	-10.5851	0.00732149	1.61857	down	--	--	LMST04010126	Sterol Lipids [ST]	Bile acids and derivatives [ST04]	C24 bile acids, alcohols, and derivatives [ST0401]	HMDB0000340	171524-64-4	Organic compounds	Lipids and lipid-like molecules	Steroids and steroid derivatives	Bile acids, alcohols and derivatives	Animals
meta_3006	N-Nitrosoproline	3.64138e-07	2.82411e-14	4.31395e-07	1.13104e-06	2.90801e-14	4.55257e-07	1.91836e-06	2.00645e-06	2.2367e-06	3.00471e-06	1.68115e-06	1.94977e-06	3.96972e-07	2.13286e-06	5.37281	2.42568	4.76499e-05	1.84839	up	C19485	--	--	--	--	--	HMDB0041946	7519-36-0	Organic compounds	Organic acids and derivatives	Carboxylic acids and derivatives	Amino acids, peptides, and analogues	Animals
meta_3030	PC(18:3(9Z,12Z,15Z)/22:0)	0.00258189	0.00266198	0.00439647	0.00408086	0.00483342	0.00360649	0.000463492	0.000874828	0.0005279	0.00105107	0.00102116	0.0011701	0.00369352	0.000851425	0.230519	-2.11704	0.000366013	1.83774	down	--	--	LMGP01011695	Glycerophospholipids [GP]	Glycerophosphocholines [GP01]	Diacylglycerophosphocholines [GP0101]	HMDB0008216	--	Organic compounds	Lipids and lipid-like molecules	Glycerophospholipids	Glycerophosphocholines	Animals
meta_3038	Histidinyl-Proline	6.90818e-06	1.0494e-05	1.45084e-06	4.72077e-06	1.25219e-06	5.33736e-07	1.95247e-05	2.18072e-05	2.29536e-05	2.56129e-05	3.67867e-05	7.29354e-06	4.22661e-06	2.23298e-05	5.28313	2.40139	0.00401513	1.66098	up	--	--	--	--	--	--	HMDB0028893	20930-58-9	Organic compounds	Organic acids and derivatives	Carboxylic acids and derivatives	Amino acids, peptides, and analogues	Animals
meta_3072	S-Glutaryldihydrolipoamide	2.22607e-06	2.82411e-14	4.96849e-05	3.75424e-06	2.90801e-14	2.84628e-14	5.4127e-05	8.42495e-05	6.60195e-05	7.22888e-05	6.26653e-06	4.93704e-05	9.27753e-06	5.53869e-05	5.97001	2.57773	0.00819748	1.43708	up	C06157	--	--	--	--	--	HMDB0006832	--	Organic compounds	Lipids and lipid-like molecules	Fatty Acyls	Fatty acids and conjugates	Animals
meta_3082	Heneicosanoic acid	3.42868e-05	2.30869e-05	2.10528e-05	2.9131e-05	3.30796e-05	2.57853e-05	9.96986e-06	1.34047e-05	1.18503e-05	1.22872e-05	1.37718e-05	1.12363e-05	2.77371e-05	1.20867e-05	0.43576	-1.1984	0.000567143	1.83353	down	--	--	LMFA01010021	Fatty Acyls [FA]	Fatty Acids and Conjugates [FA01]	Straight chain fatty acids [FA0101]	HMDB0002345	2363-71-5	Organic compounds	Lipids and lipid-like molecules	Fatty Acyls	Fatty acids and conjugates	Animals,Plants
meta_3090	(Z)-15-Oxo-11-eicosenoic acid	1.91931e-07	8.84395e-07	2.77423e-14	2.19943e-07	8.24831e-07	3.11952e-07	8.39839e-05	5.44829e-05	1.69107e-05	4.68415e-05	4.04003e-05	8.65558e-05	4.05509e-07	5.48625e-05	135.293	7.07994	0.00412146	1.67989	up	--	--	--	--	--	--	HMDB0029797	182145-55-7	Organic compounds	Lipids and lipid-like molecules	Fatty Acyls	Fatty acids and conjugates	Animals
meta_3092	(20R)-Ginsenoside Rh2	5.89289e-05	7.58128e-05	4.56383e-05	4.85366e-05	8.22881e-05	3.4786e-05	0.000461558	0.000324145	0.000149385	0.000147077	0.000358704	0.000212232	5.76651e-05	0.000275517	4.77788	2.25637	0.00801907	1.60243	up	--	--	--	--	--	--	HMDB0039544	78214-33-2	Organic compounds	Lipids and lipid-like molecules	Prenol lipids	Triterpenoids	Animals
meta_3114	N-methyl-4,6,7-trihydroxy-1,2,3,4-tetrahydroisoquinoline	8.39788e-06	1.7095e-05	2.90394e-06	3.8057e-06	8.79927e-05	1.62816e-06	0.000659964	0.00121619	0.00179736	0.00118297	0.00188151	0.000196116	2.03039e-05	0.00115568	56.9193	5.83085	0.00780004	1.65568	up	--	--	--	--	--	--	HMDB0060065	--	Organic compounds	Organoheterocyclic compounds	Tetrahydroisoquinolines	_	Animals
meta_3118	PE(16:0/22:2(13Z,16Z))	0.000459296	0.00135616	0.00235591	0.00314898	0.00303646	0.00167872	3.20736e-06	2.61253e-14	2.61231e-14	3.24353e-05	2.52489e-14	0.00019862	0.00200592	3.90437e-05	0.0194643	-5.68303	0.00558655	1.64595	down	--	--	LMGP02010513	Glycerophospholipids [GP]	Glycerophosphoethanolamines [GP02]	Diacylglycerophosphoethanolamines [GP0201]	HMDB0008942	--	Organic compounds	Lipids and lipid-like molecules	Glycerophospholipids	Glycerophosphoethanolamines	Animals
meta_3124	LysoPC(20:0)	0.00451369	0.00772145	0.00330601	0.00296678	0.00468672	0.00642983	0.00241235	0.00135227	0.00211051	0.00299437	0.000150498	0.00295851	0.00493741	0.00199642	0.404345	-1.30634	0.00937461	1.50039	down	C04230	--	LMGP01050045	Glycerophospholipids [GP]	Glycerophosphocholines [GP01]	Monoacylglycerophosphocholines [GP0105]	HMDB0010390	108341-80-6	Organic compounds	Lipids and lipid-like molecules	Glycerophospholipids	Glycerophosphocholines	Animals
meta_3130	Geldanamycin	5.20284e-05	3.28899e-05	1.15747e-05	1.83245e-05	5.31765e-06	1.00993e-05	0.000138411	0.000103924	7.76381e-05	0.000147344	7.94998e-05	7.25879e-05	2.17057e-05	0.000103234	4.75608	2.24977	0.000758527	1.74423	up	--	--	--	--	--	--	--	--	--	--	--	--	--
meta_3135	Macrophorin A	0.000439302	0.00160428	0.00104925	0.000810565	0.00138282	0.0012501	0.000301712	2.3267e-05	0.00010083	0.000158868	7.74704e-06	0.000169085	0.00108939	0.000126918	0.116504	-3.10155	0.00191779	1.74854	down	--	--	--	--	--	--	--	--	--	--	--	--	--
meta_3136	Cyclolinopeptide F	3.85826e-05	6.97496e-05	5.60239e-05	5.47147e-05	3.70307e-05	2.71048e-05	2.83848e-05	2.48059e-05	3.35425e-06	2.60174e-14	8.19085e-06	3.7226e-07	4.7201e-05	1.08513e-05	0.229896	-2.12095	0.00141461	1.65773	down	--	--	--	--	--	--	HMDB0036479	--	Organic compounds	Organic acids and derivatives	Carboxylic acids and derivatives	Amino acids, peptides, and analogues	Animals
meta_3160	PC(18:2(9Z,12Z)/22:6(4Z,7Z,10Z,13Z,16Z,19Z))	0.000187508	0.000337473	0.000437137	0.000338537	0.000363974	0.000332075	0.000153543	0.00013774	4.44889e-06	0.00014683	6.65444e-05	0.00012669	0.000332784	0.000105966	0.318423	-1.65099	0.000346133	1.75901	down	--	--	LMGP01010947	Glycerophospholipids [GP]	Glycerophosphocholines [GP01]	Diacylglycerophosphocholines [GP0101]	HMDB0008156	--	Organic compounds	Lipids and lipid-like molecules	Glycerophospholipids	Glycerophosphocholines	Animals
meta_3169	Cilazapril	2.7191e-14	2.82411e-14	2.77423e-14	3.18503e-07	2.90801e-14	2.84628e-14	5.49715e-05	4.47015e-05	2.31588e-05	5.88935e-05	8.05194e-06	3.62123e-05	5.30839e-08	3.76649e-05	709.536	9.47073	0.0051507	1.66116	up	--	--	--	--	--	--	HMDB0015433	92077-78-6	Organic compounds	Organic acids and derivatives	Carboxylic acids and derivatives	Amino acids, peptides, and analogues	Animals
meta_3175	N-[(3a,5b,7a,12a)-3,12-dihydroxy-24-oxo-7-(sulfooxy)cholan-24-yl]-Glycine	0.000179881	0.000120569	0.000167171	0.000275804	3.32415e-05	3.9303e-05	0.000526824	0.000698275	0.000702794	0.000508606	0.000149558	0.000455345	0.000135995	0.0005069	3.72735	1.89815	0.00473123	1.56517	up	--	--	--	--	--	--	HMDB0002640	71977-73-6	Organic compounds	Lipids and lipid-like molecules	Steroids and steroid derivatives	Bile acids, alcohols and derivatives	Animals
meta_3187	6-Acetyl-2,3-dihydro-2-(hydroxymethyl)-4(1H)-pyridinone	2.43474e-06	2.17904e-06	2.77316e-06	1.38328e-06	1.5871e-06	2.23127e-06	2.65446e-14	4.54541e-07	4.50836e-07	5.62217e-07	1.01229e-06	9.19361e-07	2.0981e-06	5.6654e-07	0.270026	-1.88883	0.000239521	1.7847	down	--	--	--	--	--	--	HMDB0035178	214218-63-0	Organic compounds	Organoheterocyclic compounds	Pyridines and derivatives	Hydropyridines	Animals
meta_3191	Rollinecin A	1.02586e-05	1.55107e-05	6.96949e-06	1.49612e-05	2.03955e-05	4.81863e-06	8.09275e-05	7.82449e-05	5.76362e-05	5.86151e-05	6.97564e-05	3.54879e-05	1.21524e-05	6.34447e-05	5.22077	2.38426	0.000343107	1.84569	up	--	--	--	--	--	--	HMDB0030438	177861-02-8	Organic compounds	Lipids and lipid-like molecules	Fatty Acyls	Fatty alcohols	Animals
meta_3192	TG(8:0/12:0/i-14:0)	1.06529e-05	2.63816e-05	1.88911e-05	2.26816e-05	2.24145e-05	1.13362e-05	1.4634e-06	1.12124e-05	2.61231e-14	1.64855e-06	1.73598e-06	7.80374e-07	1.87263e-05	2.80679e-06	0.149885	-2.73807	0.000773369	1.73393	down	--	--	--	--	--	--	HMDB0071276	--	Organic compounds	Lipids and lipid-like molecules	Glycerolipids	Triradylcglycerols	Animals
meta_3207	4-Hydroxyandrostenedione glucuronide	6.33607e-05	7.30988e-05	7.72866e-05	0.000115344	0.000122043	0.000109546	1.66098e-05	2.61253e-14	2.69925e-05	1.20508e-05	5.44796e-06	5.18266e-06	9.34465e-05	1.10473e-05	0.11822	-3.08045	0.000199651	1.84133	down	--	--	LMST05010040	Sterol Lipids [ST]	Steroid conjugates [ST05]	Glucuronides [ST0501]	HMDB10315	--	--	--	--	--	--
meta_3244	Cavipetin D	2.14549e-05	4.34056e-05	2.83755e-05	4.92974e-05	3.357e-05	4.11754e-05	6.80217e-07	3.51072e-06	9.7338e-07	2.09326e-06	7.55814e-07	1.64195e-05	3.62131e-05	4.07214e-06	0.112449	-3.15265	0.00016509	1.82661	down	--	--	--	--	--	--	HMDB0030365	128530-04-1	Organic compounds	Lipids and lipid-like molecules	Prenol lipids	Diterpenoids	Animals
meta_3254	Vanillic acid-4-O-glucuronide	4.27135e-06	7.07747e-06	4.29337e-06	2.14907e-06	1.45916e-06	2.3667e-06	1.7059e-05	9.49291e-06	1.37628e-05	1.09079e-05	1.39542e-05	6.31663e-06	3.60285e-06	1.19156e-05	3.30726	1.72564	0.00168706	1.70551	up	--	--	--	--	--	--	HMDB0060024	18191-12-3	Organic compounds	Organic oxygen compounds	Organooxygen compounds	Carbohydrates and carbohydrate conjugates	Animals
meta_3258	3-Aminopropanesulphonic Acid	0.000183809	0.000134748	0.000206713	8.7379e-05	7.7367e-05	0.000223075	6.81957e-05	3.71398e-05	3.81255e-05	6.94521e-05	5.14075e-06	2.75241e-05	0.000152182	4.09297e-05	0.268952	-1.89458	0.00529804	1.60813	down	--	--	--	--	--	--	--	--	--	--	--	--	--
meta_3288	Lactose 6-phosphate	0.000112297	0.000162009	0.000201947	8.96811e-05	0.000349714	0.000160686	2.65446e-14	3.14854e-05	2.61231e-14	2.60174e-14	1.84146e-06	3.60653e-06	0.000179389	6.15556e-06	0.034314	-4.86506	0.00560214	1.66361	down	C05396	Galactose metabolism(ko00052);;Metabolic pathways(ko01100)	--	--	--	--	HMDB0006789	--	Organic compounds	Organic oxygen compounds	Organooxygen compounds	Carbohydrates and carbohydrate conjugates	Animals
meta_3295	DG(16:0/22:5(4Z,7Z,10Z,13Z,16Z)/0:0)	0.000124572	0.000142241	0.000116598	0.000129959	9.93198e-05	6.8203e-05	5.17702e-05	9.44618e-05	2.53795e-05	3.86404e-05	2.20301e-05	2.32149e-05	0.000113482	4.25828e-05	0.375238	-1.41412	0.00110921	1.68792	down	--	--	--	--	--	--	HMDB0007119	--	Organic compounds	Lipids and lipid-like molecules	Glycerolipids	Diradylglycerols	Animals
meta_3296	PC(22:4(7Z,10Z,13Z,16Z)/22:5(7Z,10Z,13Z,16Z,19Z))	0.000415753	0.000616459	0.00111849	0.00142132	0.00147412	0.00230103	7.57845e-05	0.000187011	8.19409e-05	7.70664e-05	8.26428e-05	0.000106559	0.00122453	0.000101834	0.0831618	-3.58793	0.00965385	1.58841	down	--	--	--	--	--	--	HMDB0008648	--	Organic compounds	Lipids and lipid-like molecules	Glycerophospholipids	Glycerophosphocholines	Animals
meta_3328	Ranitidine	2.74908e-05	2.89429e-05	1.42036e-05	4.47958e-05	4.61156e-05	2.80051e-05	2.65446e-14	2.61253e-14	2.61231e-14	2.60174e-14	2.52489e-14	2.80319e-06	3.15923e-05	4.67198e-07	0.0147883	-6.0794	0.00138219	1.79666	down	--	--	--	--	--	--	HMDB0001930	82530-72-1	Organic compounds	Organic nitrogen compounds	Organonitrogen compounds	Amines	Animals
meta_3340	LysoPE(20_3(8Z,11Z,14Z)_0_0)	5.61077e-07	2.82411e-14	5.74415e-07	1.66394e-06	2.90801e-14	2.84628e-14	4.81282e-06	2.44557e-06	9.06866e-06	5.57336e-06	6.29551e-06	2.08603e-06	4.66572e-07	5.04699e-06	10.8172	3.43525	0.00656886	1.67077	up	--	--	--	--	--	--	--	--	--	--	--	--	--
meta_3343	Soyasaponin aa	2.1539e-05	6.35668e-05	4.6152e-05	1.46909e-05	4.70483e-05	1.4841e-05	2.65446e-14	2.61253e-14	2.61231e-14	2.60174e-14	2.52489e-14	2.57787e-14	3.46397e-05	2.5973e-14	7.49805e-10	-30.3128	0.00886486	1.61401	down	--	--	--	--	--	--	HMDB0040505	157263-01-9	Organic compounds	Phenylpropanoids and polyketides	Flavonoids	Flavonoid glycosides	Animals
meta_3382	Hebevinoside IV	2.59537e-06	1.03243e-06	3.04966e-07	3.60091e-08	6.4784e-09	1.38986e-07	2.19028e-05	1.47097e-05	6.28969e-06	6.1877e-06	1.77406e-05	1.09152e-05	6.85706e-07	1.29576e-05	18.8967	4.24007	0.00475048	1.66751	up	--	--	--	--	--	--	HMDB0036060	101365-06-4	Organic compounds	Lipids and lipid-like molecules	Steroids and steroid derivatives	Steroidal glycosides	Animals
meta_3387	Rocuronium	0.000100914	0.000100585	7.68319e-05	0.000152315	0.000171032	0.000142442	9.08739e-05	5.81727e-05	7.08426e-05	6.96081e-05	5.26077e-06	4.46074e-05	0.00012402	5.65609e-05	0.456063	-1.1327	0.00587896	1.49855	down	C07556	--	--	--	--	--	HMDB0014866	119302-91-9	Organic compounds	Lipids and lipid-like molecules	Steroids and steroid derivatives	Steroid esters	Animals
meta_3403	TG(18:4(6Z,9Z,12Z,15Z)/22:6(4Z,7Z,10Z,13Z,16Z,19Z)/20:5(5Z,8Z,11Z,14Z,17Z))	4.9685e-05	5.12516e-05	4.77214e-05	5.58719e-05	3.65978e-05	2.35044e-05	1.03296e-05	1.73104e-05	1.68264e-05	1.01459e-05	1.51155e-05	9.60007e-06	4.41054e-05	1.32213e-05	0.299766	-1.73809	0.000977506	1.78609	down	--	--	--	--	--	--	HMDB0055527	--	Organic compounds	Lipids and lipid-like molecules	Glycerolipids	Triradylcglycerols	Animals
meta_3419	Phaseolic acid	1.65291e-05	2.43638e-05	1.98716e-05	3.07943e-05	1.50482e-05	2.68798e-05	9.55091e-06	1.11885e-05	1.10679e-05	8.37802e-06	1.23844e-05	6.90155e-06	2.22478e-05	9.91187e-06	0.445521	-1.16643	0.00333609	1.66097	down	--	--	LMFA01060200	Fatty Acyls [FA]	Fatty Acids and Conjugates [FA01]	Oxo fatty acids [FA0106]	HMDB0031897	29533-15-1	Organic compounds	Organic acids and derivatives	Keto acids and derivatives	Medium-chain keto acids and derivatives	Animals
meta_3457	Ginsenoside F2	0.00153824	0.00211843	0.00298975	0.00292684	0.00210486	0.0033296	0.000105755	0.000153488	0.000131864	0.000259043	0.000263915	0.000400392	0.00250129	0.000219076	0.0875854	-3.51317	0.000370822	1.874	down	--	--	--	--	--	--	HMDB0039545	62025-49-4	Organic compounds	Lipids and lipid-like molecules	Prenol lipids	Triterpenoids	Animals
meta_3465	10,12-Heptacosanedione	1.34963e-05	8.48467e-06	1.62186e-05	1.97487e-05	5.09244e-06	1.56385e-05	1.80668e-06	1.92417e-06	2.66146e-06	5.88363e-07	4.40608e-06	2.35636e-06	1.31132e-05	2.29052e-06	0.174673	-2.51727	0.00379787	1.6696	down	--	--	--	--	--	--	HMDB0029997	95605-27-9	Organic compounds	Organic oxygen compounds	Organooxygen compounds	Carbonyl compounds	Animals
meta_3475	PC(18:4(6Z,9Z,12Z,15Z)/20:1(11Z))	0.0019162	0.00350417	0.00380265	0.00439631	0.00570578	0.00875504	5.66468e-06	2.51628e-05	9.22295e-06	3.95463e-05	0.000219171	0.000613661	0.00468002	0.000152071	0.0324937	-4.94369	0.00505155	1.67627	down	--	--	LMGP01011720	Glycerophospholipids [GP]	Glycerophosphocholines [GP01]	Diacylglycerophosphocholines [GP0101]	HMDB0008242	--	Organic compounds	Lipids and lipid-like molecules	Glycerophospholipids	Glycerophosphocholines	Animals
meta_3533	4-Acetamido-2-aminobutanoic acid	2.7191e-14	2.82411e-14	2.77423e-14	1.87505e-07	2.90801e-14	1.52317e-07	2.25537e-05	1.35493e-05	8.61153e-06	1.66013e-05	6.5652e-06	1.33881e-05	5.6637e-08	1.35448e-05	239.152	7.90178	0.00218448	1.76223	up	C06442	Glycine, serine and threonine metabolism(ko00260);;Metabolic pathways(ko01100)	--	--	--	--	HMDB0031411	1190-46-1	Organic compounds	Organic acids and derivatives	Carboxylic acids and derivatives	Amino acids, peptides, and analogues	Animals
meta_3534	Cappariloside A	7.32647e-06	5.71357e-06	8.01721e-06	3.10706e-06	5.73743e-06	6.48785e-06	1.69849e-05	1.92764e-05	2.63854e-05	1.11509e-05	1.11694e-05	1.30949e-05	6.06493e-06	1.63437e-05	2.69478	1.43017	0.00676991	1.57849	up	--	--	--	--	--	--	HMDB0034937	229483-41-4	Organic compounds	Organic oxygen compounds	Organooxygen compounds	Carbohydrates and carbohydrate conjugates	Animals
meta_3535	Dehydroxymethylflazine	0.00335286	0.00346351	0.00156129	0.00224838	0.00295734	0.00204058	0.0010611	0.000513324	0.000838688	0.00121277	0.000152776	0.00101419	0.00260399	0.000798809	0.306763	-1.7048	0.00112575	1.72507	down	--	--	--	--	--	--	HMDB0041200	76135-36-9	Organic compounds	Alkaloids and derivatives	Harmala alkaloids	_	Animals,Plants
meta_3555	Asitrilobin D	2.50053e-05	1.4476e-05	4.47159e-05	5.09633e-05	1.77419e-05	2.70345e-05	0.000164559	0.000179716	0.000128231	0.000106928	0.000176758	9.25126e-05	2.99895e-05	0.000141451	4.71668	2.23777	0.000352884	1.83076	up	--	--	--	--	--	--	HMDB0035389	--	Organic compounds	Lipids and lipid-like molecules	Fatty Acyls	Fatty alcohols	Animals

## Sheet: XMA-XHA
#ID	name	XMA1	XMA2	XMA3	XMA4	XMA5	XMA6	XHA1	XHA2	XHA3	XHA4	XHA5	XHA6	XMA_Mean	XHA_Mean	Fold_change	log2FC	Pvalue	VIP	regulated	KEGG_annotation	KEGG_pathway_annotation	LM_ID(lipidmaps)	CATEGORY(lipidmaps)	MAIN_CLASS(lipidmaps)	SUB_CLASS	HMDB_ID	CAS	kingdom(HMDB)	super_class(HMDB)	HMDB_taxonomy	sub_class(HMDB)	species
meta_8	PC(14:0/22:0)	4.84087e-06	2.84796e-06	3.43779e-06	4.19804e-06	2.21858e-06	7.22778e-07	1.09217e-07	2.09981e-07	2.76138e-14	5.34185e-07	4.39178e-09	3.51647e-08	3.04434e-06	1.48823e-07	0.0488853	-4.35446	0.0045216	1.31817	down	C00157	--	LMGP01010511	Glycerophospholipids [GP]	Glycerophosphocholines [GP01]	Diacylglycerophosphocholines [GP0101]	HMDB0007886	--	Organic compounds	Lipids and lipid-like molecules	Glycerophospholipids	Glycerophosphocholines	Animals
meta_11	5-O-Galloyl-1,4-galactarolactone	2.24683e-05	1.27136e-05	1.54247e-05	2.04037e-05	7.11166e-07	1.50845e-05	2.27152e-05	3.2017e-05	4.00117e-05	2.52764e-05	3.16663e-05	2.6619e-05	1.44677e-05	2.97176e-05	2.05407	1.03849	0.00382617	1.17568	up	--	--	--	--	--	--	HMDB0037202	--	Organic compounds	Benzenoids	Benzene and substituted derivatives	Benzoic acids and derivatives	Animals
meta_13	Gemfibrozil	1.68837e-05	1.40411e-05	1.42155e-05	1.27961e-05	1.08366e-05	9.31457e-06	5.98944e-06	4.15311e-06	3.59885e-06	4.21556e-06	4.44554e-06	5.20015e-06	1.30146e-05	4.60044e-06	0.353483	-1.50029	0.000329087	1.44258	down	C07020	Chemical carcinogenesis - receptor activation(ko05207)	--	--	--	--	HMDB0015371	25812-30-0	Organic compounds	Benzenoids	Phenol ethers	_	Animals
meta_20	N-Linoleoyl GABA	2.61887e-05	3.65272e-05	3.30855e-05	3.16881e-05	3.51346e-05	1.32289e-05	3.32836e-06	1.86251e-06	8.78224e-06	5.09678e-06	6.78715e-06	3.73855e-06	2.93088e-05	4.9326e-06	0.168297	-2.57092	0.000635554	1.40809	down	--	--	--	--	--	--	HMDB0062334	--	Organic compounds	Organic acids and derivatives	Carboxylic acids and derivatives	Amino acids, peptides, and analogues	Animals
meta_30	(8'R)-Neochrome	2.65446e-14	8.94456e-06	2.61231e-14	3.85884e-06	1.61965e-06	2.78254e-06	0.000346757	0.000218897	0.000142075	9.6365e-05	0.000145551	0.000176541	2.8676e-06	0.000187698	65.4547	6.03242	0.00358728	1.3265	up	--	--	--	--	--	--	HMDB0030100	59491-56-4	Organic compounds	Lipids and lipid-like molecules	Prenol lipids	Tetraterpenoids	Animals
meta_38	(2E,4E)-2,4-Hexadienoic acid	0.00025062	0.000222431	0.000178929	0.000326111	9.79106e-05	0.000176256	2.64692e-05	2.57111e-05	2.55238e-05	1.88647e-05	2.53712e-05	5.24652e-05	0.00020871	2.90676e-05	0.139273	-2.84402	0.00213069	1.37401	down	--	--	LMFA01030100	Fatty Acyls [FA]	Fatty Acids and Conjugates [FA01]	Unsaturated fatty acids [FA0103]	HMDB0029581	110-44-1	Organic compounds	Lipids and lipid-like molecules	Fatty Acyls	Fatty acids and conjugates	Microbe,Animals
meta_42	3-Methylpentyl glucosinolate	1.38042e-05	1.82432e-05	2.40194e-05	1.28004e-05	1.0598e-05	1.02627e-05	2.82352e-14	2.93961e-14	2.76138e-14	2.76952e-14	2.74845e-14	3.02489e-14	1.49546e-05	2.84456e-14	1.90213e-09	-28.9697	0.000963918	1.4228	down	--	--	--	--	--	--	HMDB0036355	--	Organic compounds	Organic oxygen compounds	Organooxygen compounds	Carbohydrates and carbohydrate conjugates	Animals
meta_44	Gentisic acid	0.000192805	0.000208968	0.000294016	0.000217811	8.87511e-05	0.000329139	0.00011577	5.70925e-05	7.25998e-05	4.43411e-05	5.82647e-05	9.97071e-05	0.000221915	7.46291e-05	0.336296	-1.5722	0.00642596	1.2241	down	C00628	Tyrosine metabolism(ko00350);;Metabolic pathways(ko01100)	--	--	--	--	HMDB0000152	490-79-9	Organic compounds	Benzenoids	Benzene and substituted derivatives	Benzoic acids and derivatives	Animals,Plants,Microbe
meta_47	Eicosapentaenoic acid	0.000428847	0.000604213	0.000662615	0.00038463	0.000728647	0.000358435	0.000105696	7.71752e-05	0.000142384	0.000112354	0.00024421	0.000129427	0.000527898	0.000135208	0.256125	-1.96508	0.00100059	1.35603	down	C06428	Biosynthesis of unsaturated fatty acids(ko01040)	LMFA01030759	Fatty Acyls [FA]	Fatty Acids and Conjugates [FA01]	Unsaturated fatty acids [FA0103]	HMDB0001999	10417-94-4	Organic compounds	Lipids and lipid-like molecules	Fatty Acyls	Fatty acids and conjugates	Animals
meta_48	Androsterone glucuronide	3.17172e-05	4.00767e-05	3.22345e-05	3.56061e-05	3.06679e-05	2.19696e-05	1.09901e-05	1.34637e-05	9.41804e-06	1.09862e-05	1.26941e-05	1.36669e-05	3.20453e-05	1.18698e-05	0.370407	-1.43282	0.000261205	1.45854	down	C11136	Steroid hormone biosynthesis(ko00140)	LMST05010014	Sterol Lipids [ST]	Steroid conjugates [ST05]	Glucuronides [ST0501]	HMDB0004484	3602-09-03	Organic compounds	Lipids and lipid-like molecules	Steroids and steroid derivatives	Steroidal glycosides	Animals
meta_54	1-Isothiocyanatohexane	1.77704e-05	1.51708e-05	1.16372e-05	1.109e-05	1.41062e-05	7.89123e-06	4.2795e-06	4.53855e-06	3.27811e-06	4.54908e-06	9.51537e-06	7.06003e-06	1.29443e-05	5.53677e-06	0.427738	-1.2252	0.00200424	1.27941	down	--	--	--	--	--	--	HMDB0038432	4404-45-9	Organic compounds	Organosulfur compounds	Isothiocyanates	_	Animals
meta_55	ent-6R,16bOH,17-Trihydroxy-7-oxo-6,7-seco-19,6-kauranolide 6-O-glucoside	1.98396e-05	6.51214e-06	8.1599e-06	1.88712e-05	1.16747e-05	8.05244e-06	1.38583e-06	2.93961e-14	3.81503e-07	2.42685e-07	2.83924e-07	3.02489e-14	1.2185e-05	3.82323e-07	0.0313765	-4.99417	0.0040948	1.31484	down	--	--	--	--	--	--	HMDB0038546	132242-50-3	Organic compounds	Lipids and lipid-like molecules	Prenol lipids	Terpene glycosides	Animals,Plants
meta_59	p-HPEA-EDA	8.66001e-05	7.18224e-05	9.82862e-05	9.80901e-05	6.99624e-05	0.000119874	2.72167e-05	4.70568e-05	2.60367e-05	3.24035e-05	4.65978e-05	5.44303e-05	9.07726e-05	3.8957e-05	0.429171	-1.22037	0.000368681	1.35474	down	--	--	--	--	--	--	HMDB0029305	--	Organic compounds	Benzenoids	Phenols	Tyrosols and derivatives	Animals
meta_63	(ent-2alpha,3beta,15beta,16beta)-15,16-Epoxy-2,3-kauranediol	0.000183654	0.000232056	0.000156572	0.000157804	0.000165196	0.000121723	8.87166e-05	8.18923e-05	7.20121e-05	6.47213e-05	7.57569e-05	0.000104316	0.000169501	8.12359e-05	0.479265	-1.0611	0.00119626	1.36388	down	--	--	--	--	--	--	HMDB0038688	140636-08-4	Organic compounds	Lipids and lipid-like molecules	Prenol lipids	Diterpenoids	Animals
meta_68	6-Hydroxy-8-docosanone	4.76685e-05	4.96837e-05	4.39346e-05	4.7751e-05	4.54442e-05	3.36798e-05	2.08853e-05	2.24849e-05	1.53046e-05	1.72838e-05	2.26493e-05	2.62515e-05	4.46936e-05	2.08099e-05	0.465612	-1.1028	1.67635e-05	1.46627	down	--	--	--	--	--	--	HMDB0035651	--	Organic compounds	Lipids and lipid-like molecules	Fatty Acyls	Fatty alcohols	Animals
meta_69	Dihydroactinidiolide	1.17657e-06	4.88469e-07	5.4131e-07	1.41974e-06	2.12778e-06	1.09008e-06	2.82352e-14	2.93961e-14	2.76138e-14	1.76984e-07	1.58449e-07	1.88369e-07	1.14066e-06	8.73003e-08	0.0765351	-3.70773	0.00762806	1.21778	down	--	--	--	--	--	--	HMDB0035240	15356-74-8	Organic compounds	Organoheterocyclic compounds	Benzofurans	_	Animals
meta_70	AK toxin I	0.000121933	9.67471e-05	0.000134234	0.000148144	2.66796e-05	0.000104571	0.000215639	0.000234528	0.000247298	0.000196522	0.000222773	0.000192442	0.000105385	0.0002182	2.07051	1.04999	0.000580667	1.34592	up	C16787	--	--	--	--	--	HMDB0030401	85146-09-4	Organic compounds	Organic acids and derivatives	Carboxylic acids and derivatives	Amino acids, peptides, and analogues	Microbe,Animals
meta_74	Vestitone 7-glucoside	2.65446e-14	2.61253e-14	2.61231e-14	2.60174e-14	2.52489e-14	2.57787e-14	0.000166053	0.000284562	0.000405953	0.000321467	0.000410134	7.88638e-05	2.5973e-14	0.000277839	1.06972e+10	33.3165	0.00367186	1.31876	up	--	--	--	--	--	--	HMDB0033012	--	Organic compounds	Phenylpropanoids and polyketides	Isoflavonoids	Isoflavonoid O-glycosides	Animals
meta_75	Octadecylamine	0.000506479	0.000520686	0.000475082	0.000468933	0.000452299	0.000324572	0.000222622	0.000209506	0.000161693	0.000186566	0.000222294	0.000267473	0.000458009	0.000211692	0.462202	-1.1134	8.5684e-05	1.45178	down	--	--	--	--	--	--	HMDB0029586	124-30-1	Organic compounds	Organic nitrogen compounds	Organonitrogen compounds	Amines	Animals
meta_76	3-Epinobilin	0.000707514	0.000627008	0.000680021	0.000686802	0.000566844	0.000686	0.000242017	0.000289564	0.000193865	0.000236577	0.000296398	0.000343055	0.000659032	0.000266913	0.405007	-1.30398	1.51527e-07	1.51323	down	--	--	--	--	--	--	HMDB0036690	--	Organic compounds	Lipids and lipid-like molecules	Prenol lipids	Terpene lactones	Animals
meta_79	Hibiscitrin	7.96106e-05	7.8796e-05	7.13469e-05	7.28857e-05	6.70981e-05	4.28833e-05	3.21539e-05	3.04435e-05	2.10328e-05	2.28591e-05	2.9912e-05	3.67729e-05	6.87701e-05	2.88624e-05	0.419694	-1.25259	0.000328832	1.41964	down	--	--	--	--	--	--	HMDB0029678	--	Organic compounds	Phenylpropanoids and polyketides	Flavonoids	Flavonoid glycosides	Animals
meta_81	Virginiamycin	0.000308374	0.000290714	0.000308442	0.000289127	0.000253055	0.000173908	8.40381e-05	8.97962e-05	4.39126e-05	9.67781e-05	6.528e-05	7.09216e-05	0.000270603	7.51211e-05	0.277606	-1.84889	9.0859e-05	1.47319	down	C11269	--	--	--	--	--	HMDB0030520	11006-76-1	Organic compounds	Organic acids and derivatives	Peptidomimetics	Depsipeptides	Animals
meta_82	2-Methyl-1-methylthio-2-butene	1.06288e-06	1.63804e-06	1.8083e-06	2.48028e-06	1.94341e-06	1.06635e-06	1.44837e-07	1.53233e-07	3.33785e-07	2.25637e-07	2.70828e-07	8.44153e-07	1.66654e-06	3.28745e-07	0.197262	-2.34182	0.000899857	1.34299	down	--	--	--	--	--	--	HMDB0032411	89534-74-7	Organic compounds	Organosulfur compounds	Thioethers	Dialkylthioethers	Animals
meta_83	Glucosylgalactosyl hydroxylysine	1.18805e-05	9.11628e-06	5.85202e-06	9.24639e-06	9.71113e-06	5.3541e-06	2.82352e-14	2.93961e-14	2.76138e-14	2.76952e-14	2.03159e-07	3.02489e-14	8.52673e-06	3.38599e-08	0.00397103	-7.97627	0.000390682	1.45881	down	--	--	--	--	--	--	HMDB0000585	32448-35-4	Organic compounds	Lipids and lipid-like molecules	Fatty Acyls	Fatty acyl glycosides	Animals
meta_89	Naphazoline	3.29997e-05	2.69657e-05	1.88348e-05	2.92528e-05	1.96422e-05	1.53841e-05	9.48154e-06	9.95137e-06	6.79636e-06	6.96235e-06	1.50344e-05	9.20401e-06	2.38466e-05	9.57167e-06	0.401386	-1.31694	0.00248771	1.31374	down	--	--	--	--	--	--	HMDB0015656	835-31-4	Organic compounds	Benzenoids	Naphthalenes	_	Animals
meta_94	Valyl-Methionine	3.52557e-05	8.14554e-06	2.88746e-05	2.15554e-05	7.38231e-06	3.63609e-05	4.99872e-05	4.47075e-05	4.87772e-05	3.46376e-05	6.23532e-05	4.42003e-05	2.29291e-05	4.74438e-05	2.06916	1.04904	0.00416858	1.18898	up	--	--	--	--	--	--	HMDB0029133	14486-09-0	Organic compounds	Organic acids and derivatives	Carboxylic acids and derivatives	Amino acids, peptides, and analogues	Animals
meta_96	Juzirine	5.85421e-05	4.82165e-05	3.87718e-05	6.24157e-05	4.93048e-05	3.83828e-05	3.70395e-06	1.15095e-05	3.19608e-06	8.05232e-06	7.93237e-06	1.10419e-05	4.92723e-05	7.57269e-06	0.153691	-2.7019	5.26502e-05	1.48435	down	--	--	--	--	--	--	HMDB0033954	64069-53-0	Organic compounds	Organoheterocyclic compounds	Isoquinolines and derivatives	Benzylisoquinolines	Animals,Plants
meta_99	Trifluoperazine	2.80876e-06	7.9011e-06	5.80038e-06	6.12702e-06	4.42117e-06	3.88365e-06	2.82352e-14	2.93961e-14	2.06913e-06	2.76952e-14	2.74845e-14	3.02489e-14	5.15701e-06	3.44855e-07	0.066871	-3.90248	0.00059631	1.37108	down	C07168	--	--	--	--	--	HMDB0014969	117-89-5	Organic compounds	Organoheterocyclic compounds	Benzothiazines	Phenothiazines	Animals
meta_102	3-Methyladenosine	2.0864e-05	1.31132e-05	1.40237e-05	2.06786e-05	1.37954e-05	1.24048e-05	4.60661e-06	3.51769e-06	3.93667e-06	4.24292e-06	6.17892e-06	5.79114e-06	1.58133e-05	4.71233e-06	0.297998	-1.74662	0.000618153	1.4198	down	--	--	--	--	--	--	--	--	--	--	--	--	--
meta_103	Enoxacin	2.79039e-06	7.44327e-06	7.08396e-06	4.01564e-06	4.94678e-06	6.33323e-07	7.7695e-05	0.000124126	0.000113403	0.000229457	0.000249659	0.000193479	4.48556e-06	0.000164637	36.7037	5.19785	0.00239389	1.33364	up	C06979	--	--	--	--	--	HMDB0014610	74011-58-8	Organic compounds	Organoheterocyclic compounds	Diazanaphthalenes	Naphthyridines	Animals
meta_105	Leukotriene D4	0.000163931	0.000377991	0.000472325	0.000268962	0.000502796	0.000390544	0.000168729	0.00019886	0.000166736	5.71883e-05	0.000131671	8.76775e-05	0.000362758	0.000135144	0.372545	-1.42451	0.00537538	1.1915	down	C05951	Arachidonic acid metabolism(ko00590);;Metabolic pathways(ko01100);;Neuroactive ligand-receptor interaction(ko04080);;Fc epsilon RI signaling pathway(ko04664);;Asthma(ko05310)	LMFA03020006	Fatty Acyls [FA]	Eicosanoids [FA03]	Leukotrienes [FA0302]	HMDB0003080	73836-78-9	Organic compounds	Lipids and lipid-like molecules	Fatty Acyls	Eicosanoids	Animals
meta_114	Cartormin	2.65446e-14	2.61253e-14	2.61231e-14	2.60174e-14	2.52489e-14	2.57787e-14	1.66338e-05	3.24066e-05	1.92283e-05	8.19845e-06	3.42559e-05	4.06944e-05	2.5973e-14	2.52363e-05	9.71634e+08	29.8558	0.0041956	1.30121	up	--	--	--	--	--	--	HMDB0035209	--	Organic compounds	Lipids and lipid-like molecules	Prenol lipids	Terpene lactones	Animals
meta_115	Hydrocinnamic acid	1.87396e-05	1.88532e-05	1.51465e-05	1.67452e-05	1.87665e-05	1.19837e-05	7.04013e-06	8.71576e-06	6.48992e-06	6.75822e-06	8.01439e-06	1.08015e-05	1.67058e-05	7.96999e-06	0.47708	-1.0677	0.00014266	1.41433	down	C05629	Phenylalanine metabolism(ko00360);;Metabolic pathways(ko01100)	--	--	--	--	HMDB0000764	501-52-0	Organic compounds	Phenylpropanoids and polyketides	Phenylpropanoic acids	_	Animals,Plants
meta_117	Mestranol	7.14496e-05	0.000117145	7.09449e-05	8.2884e-05	8.7756e-05	6.33883e-05	4.46865e-05	4.00639e-05	2.81904e-05	3.3189e-05	3.46896e-05	4.72627e-05	8.22613e-05	3.80137e-05	0.462109	-1.1137	0.00153435	1.34279	down	--	--	--	--	--	--	--	--	--	--	--	--	--
meta_121	15-Keto-13,14-dihydroprostaglandin A2	6.82095e-05	0.000105386	7.54648e-05	8.01651e-05	9.79766e-05	7.26982e-05	3.67252e-05	3.15047e-05	2.57562e-05	2.97421e-05	3.93495e-05	4.06357e-05	8.33167e-05	3.39522e-05	0.407508	-1.2951	0.000190758	1.43275	down	--	--	LMFA03010033	Fatty Acyls [FA]	Eicosanoids [FA03]	Prostaglandins [FA0301]	HMDB0001244	74872-89-2	Organic compounds	Lipids and lipid-like molecules	Fatty Acyls	Eicosanoids	Animals
meta_127	Valero-1,5-lactam	0.000107816	0.000106781	0.000110502	9.68814e-05	9.51222e-05	7.24685e-05	4.33427e-05	3.56763e-05	3.23407e-05	3.81415e-05	4.60219e-05	4.73582e-05	9.82619e-05	4.04802e-05	0.411963	-1.27941	4.40826e-05	1.4828	down	--	--	--	--	--	--	--	--	--	--	--	--	--
meta_130	Flumethasone Pivalate	1.06292e-05	1.45775e-05	1.65956e-05	1.29645e-05	1.46391e-05	7.47592e-06	2.45927e-06	2.15705e-06	1.40182e-06	2.02693e-06	3.40336e-06	2.50231e-06	1.28136e-05	2.32512e-06	0.181457	-2.4623	0.000423838	1.44089	down	--	--	--	--	--	--	HMDB0014801	2002-29-1	Organic compounds	Lipids and lipid-like molecules	Steroids and steroid derivatives	Pregnane steroids	Animals
meta_131	O-Phosphothreonine	3.07826e-05	2.54141e-05	2.53219e-05	2.7119e-05	2.70132e-05	1.60039e-05	1.43678e-05	1.10508e-05	8.44545e-06	1.05648e-05	1.02587e-05	1.34901e-05	2.52758e-05	1.13629e-05	0.449558	-1.15342	0.000436145	1.39906	down	C12147	Porphyrin metabolism(ko00860);;Metabolic pathways(ko01100)	--	--	--	--	HMDB0011185	1114-81-4	Organic compounds	Organic acids and derivatives	Carboxylic acids and derivatives	Amino acids, peptides, and analogues	Animals
meta_140	Hericene B	0.00178848	0.0015989	0.00171201	0.00206271	0.00171421	0.00114174	0.000917321	0.000846871	0.000505723	0.000669078	0.000483633	0.00116509	0.00166967	0.000764619	0.457945	-1.12675	0.000266146	1.35705	down	--	--	--	--	--	--	--	--	--	--	--	--	--
meta_147	(25R)-3beta,4beta-dihydroxycholest-5-en-26-oate(1-)	3.3159e-05	2.91902e-05	2.3766e-05	4.23835e-05	6.81331e-06	1.91039e-05	3.97252e-05	5.76015e-05	6.37346e-05	5.7781e-05	5.02068e-05	5.14242e-05	2.5736e-05	5.34122e-05	2.07539	1.05338	0.00140722	1.25394	up	--	--	--	--	--	--	HMDB0062794	--	Organic compounds	Lipids and lipid-like molecules	Steroids and steroid derivatives	Bile acids, alcohols and derivatives	Animals
meta_150	Parthenin	5.42945e-05	3.21299e-05	3.59537e-05	2.47158e-05	3.54719e-05	2.19926e-05	9.6146e-06	9.62182e-06	8.38311e-06	8.75345e-06	1.62744e-05	1.47845e-05	3.40931e-05	1.12386e-05	0.329646	-1.60101	0.00351209	1.30108	down	C09523	--	LMPR0103420001	Prenol Lipids [PR]	Isoprenoids [PR01]	C15 isoprenoids (sesquiterpenes) [PR0103]	--	--	--	--	--	--	--
meta_152	Corchorusoside E	3.36176e-05	2.30234e-05	2.80536e-05	3.96011e-05	3.4519e-05	3.8865e-05	1.26841e-05	1.29447e-05	2.15689e-06	1.70557e-06	6.21336e-06	9.01673e-06	3.29466e-05	7.45356e-06	0.226232	-2.14413	2.28697e-05	1.42372	down	--	--	--	--	--	--	HMDB0032828	210637-19-7	Organic compounds	Lipids and lipid-like molecules	Steroids and steroid derivatives	Steroid lactones	Animals
meta_155	Homogentisic acid	5.59655e-06	8.12085e-06	1.07435e-05	1.30549e-05	7.02888e-06	3.2831e-05	2.69707e-05	4.26983e-05	6.10724e-05	6.05921e-05	4.76375e-05	3.01147e-05	1.28959e-05	4.48476e-05	3.47765	1.79811	0.00172603	1.27111	up	C01161	Tyrosine metabolism(ko00350);;Metabolic pathways(ko01100);;Dopaminergic synapse(ko04728);;Cocaine addiction(ko05030);;Amphetamine addiction(ko05031);;Alcoholism(ko05034)	--	--	--	--	HMDB0001336	102-32-9	Organic compounds	Benzenoids	Phenols	Benzenediols	Animals,Plants
meta_156	Ac-Ser-Asp-Lys-Pro-OH	0.000658883	0.000486385	0.000711006	0.000423023	0.00041131	0.000358547	3.60574e-05	7.12813e-05	2.90733e-05	5.27572e-05	5.65365e-05	4.32183e-05	0.000508193	4.8154e-05	0.0947554	-3.39965	0.000503096	1.44807	down	--	--	--	--	--	--	HMDB0062552	--	Organic compounds	Organic acids and derivatives	Carboxylic acids and derivatives	Amino acids, peptides, and analogues	Animals
meta_164	Dynorphin B (6-9)	0.00017922	9.46858e-05	0.000136803	0.000152142	1.27159e-05	8.99862e-05	0.000251377	0.000265872	0.000285293	0.000276748	0.000189749	0.000286304	0.000110925	0.000259224	2.33692	1.22461	0.000685564	1.31292	up	--	--	--	--	--	--	HMDB0012937	--	Organic compounds	Organic acids and derivatives	Carboxylic acids and derivatives	Amino acids, peptides, and analogues	Animals
meta_168	1-Hydroxy-1-phenyl-3-hexadecanone	0.000106987	0.000117472	0.000112931	9.8497e-05	0.000117005	8.4626e-05	3.65254e-05	3.09794e-05	2.38318e-05	3.1526e-05	3.5852e-05	4.15699e-05	0.000106253	3.33808e-05	0.314163	-1.67041	3.80305e-06	1.50939	down	--	--	--	--	--	--	HMDB0035676	--	Organic compounds	Lipids and lipid-like molecules	Fatty Acyls	Fatty alcohols	Animals
meta_175	8-Acetylegelolide	2.77269e-05	2.50739e-05	2.37073e-05	2.09963e-05	2.93656e-05	1.60358e-05	6.53525e-06	2.27619e-06	4.07051e-06	3.81288e-06	5.83287e-06	7.15094e-06	2.38176e-05	4.94644e-06	0.20768	-2.26757	7.13437e-05	1.46505	down	--	--	--	--	--	--	HMDB0037772	142449-62-5	Organic compounds	Organoheterocyclic compounds	Cycloheptafurans	_	Animals
meta_177	3-Indolepropionic acid	1.77123e-05	1.11555e-05	1.58755e-05	1.33419e-05	1.43733e-05	6.22132e-06	8.46508e-06	4.46595e-06	4.41016e-06	5.04584e-06	5.30137e-06	7.86412e-06	1.31133e-05	5.92542e-06	0.451863	-1.14604	0.00550008	1.22842	down	C22236	--	--	--	--	--	HMDB0002302	830-96-6	Organic compounds	Organoheterocyclic compounds	Indoles and derivatives	Indolyl carboxylic acids and derivatives	Animals,Plants
meta_180	L-beta-aspartyl-L-alanine	0.000268074	0.000260848	0.000244817	0.000248197	0.000233174	0.000164003	0.000121194	0.000117639	9.0536e-05	0.000102589	0.000119269	0.000145482	0.000236519	0.000116118	0.490947	-1.02636	0.000167163	1.43359	down	--	--	--	--	--	--	HMDB0011162	--	Organic compounds	Organic acids and derivatives	Peptidomimetics	Hybrid peptides	Animals
meta_186	3-hydroxydecanoyl carnitine	6.03656e-05	8.62944e-05	7.04799e-05	7.46262e-05	7.70227e-05	1.93384e-05	6.06389e-06	2.17471e-06	2.75975e-05	1.31223e-05	1.52764e-05	6.98785e-06	6.46879e-05	1.18704e-05	0.183503	-2.44612	0.00184149	1.32912	down	--	--	--	--	--	--	HMDB0061636	--	Organic compounds	Lipids and lipid-like molecules	Fatty Acyls	Fatty acid esters	Animals
meta_191	3-O-p-trans-Coumaroylalphitolic acid	7.16138e-05	3.92481e-05	2.04772e-05	4.71421e-05	1.62751e-06	1.77671e-05	7.28112e-05	0.00010815	8.61568e-05	0.000105883	6.84881e-05	9.52161e-05	3.29793e-05	8.94509e-05	2.71233	1.43953	0.00136709	1.25642	up	--	--	--	--	--	--	HMDB0036299	67911-62-0	Organic compounds	Phenylpropanoids and polyketides	Flavonoids	Biflavonoids and polyflavonoids	Animals
meta_194	PE(22:2(13Z,16Z)/22:5(7Z,10Z,13Z,16Z,19Z))	4.77959e-05	3.92044e-05	3.90335e-05	4.22622e-05	5.97336e-05	7.35991e-05	0.00102727	0.00046896	0.000358798	0.00033832	0.000323094	0.00048635	5.02715e-05	0.000500465	9.95526	3.31546	0.00903466	1.23811	up	--	--	--	--	--	--	HMDB0009572	--	Organic compounds	Lipids and lipid-like molecules	Glycerophospholipids	Glycerophosphoethanolamines	Animals
meta_206	7-Hydroxy-6-methyl-8-ribityl lumazine	2.43952e-05	2.25689e-05	2.0853e-05	1.7748e-05	3.43446e-05	9.00703e-06	5.66435e-06	3.17683e-06	1.08219e-05	8.14882e-06	7.56919e-06	9.04133e-06	2.14861e-05	7.40374e-06	0.344582	-1.53708	0.00745131	1.2065	down	C05995	Riboflavin metabolism(ko00740)	--	--	--	--	HMDB0004256	--	Organic compounds	Organoheterocyclic compounds	Pteridines and derivatives	_	Animals
meta_211	2-Hydroxy-2,6,6-trimethylcyclohexanone	0.000107848	0.000121908	9.76638e-05	0.000109526	9.60667e-05	6.89456e-05	4.96083e-05	5.21499e-05	3.91747e-05	4.33982e-05	5.37569e-05	6.26802e-05	0.000100326	5.0128e-05	0.49965	-1.00101	0.000435045	1.40606	down	--	--	--	--	--	--	HMDB0037023	7500-42-7	Organic compounds	Organic oxygen compounds	Organooxygen compounds	Carbonyl compounds	Animals
meta_213	Zeranol	3.35023e-06	3.99368e-06	3.78305e-06	1.70363e-06	3.22142e-06	6.43621e-06	1.47957e-06	2.93961e-14	2.76138e-14	1.95584e-07	3.30564e-07	3.02489e-14	3.74804e-06	3.34286e-07	0.0891895	-3.48698	0.00190361	1.30025	down	C14752	--	--	--	--	--	HMDB0032702	26538-44-3	Organic compounds	Phenylpropanoids and polyketides	Macrolides and analogues	_	Animals
meta_216	Asteltoxin	0.000122429	0.000129571	0.000137354	0.000118298	0.00010418	7.67651e-05	3.70399e-05	3.84921e-05	1.87488e-05	3.89865e-05	3.0578e-05	3.25679e-05	0.000114766	3.27355e-05	0.285237	-1.80977	0.000102566	1.47413	down	--	--	--	--	--	--	--	--	--	--	--	--	--
meta_221	3-Hydroxy-2-methyl-[R-(R,S)]-butanoic acid	3.83552e-05	3.17268e-05	3.6385e-05	3.32429e-05	1.39099e-05	9.20411e-05	0.000136374	0.000124501	0.000175831	0.000108957	0.000110053	6.97548e-05	4.09435e-05	0.000120912	2.95314	1.56225	0.00145845	1.28369	up	--	--	LMFA01050393	Fatty Acyls [FA]	Fatty Acids and Conjugates [FA01]	Hydroxy fatty acids [FA0105]	HMDB0000642	66729-02-0	Organic compounds	Lipids and lipid-like molecules	Fatty Acyls	Fatty acids and conjugates	Animals
meta_233	Isodesmosine	0.00053337	0.00166753	0.0013773	0.00113393	0.000909059	0.000847239	0.000476849	0.000386412	0.000116906	2.3774e-05	0.000181782	1.19944e-05	0.00107807	0.00019962	0.185163	-2.43313	0.00184823	1.30327	down	--	--	--	--	--	--	HMDB0000739	991-01-5	Organic compounds	Organic acids and derivatives	Carboxylic acids and derivatives	Tetracarboxylic acids and derivatives	Animals
meta_235	Oleoside 11-methyl ester	2.12877e-05	2.08219e-05	1.21894e-05	1.93114e-05	9.04139e-06	1.28506e-05	2.08347e-07	2.93961e-14	2.76138e-14	2.76952e-14	1.92738e-06	7.5728e-08	1.59171e-05	3.68575e-07	0.023156	-5.43247	0.000649103	1.44402	down	--	--	--	--	--	--	HMDB0304713	--	Organic compounds	Lipids and lipid-like molecules	Prenol lipids	Terpene glycosides	Animals
meta_238	Tyrosyl-Serine	2.80388e-05	3.04078e-05	2.59792e-05	4.41378e-05	2.10598e-05	1.93344e-05	3.35537e-06	7.52109e-06	6.60781e-06	5.62794e-06	9.27783e-06	1.59482e-05	2.81596e-05	8.05637e-06	0.286096	-1.80543	0.0014253	1.33302	down	--	--	--	--	--	--	HMDB0029114	--	Organic compounds	Organic acids and derivatives	Carboxylic acids and derivatives	Amino acids, peptides, and analogues	Animals
meta_244	Methyl 1-(methylsulfinyl)propyl disulfide	4.9533e-05	6.50354e-05	5.16625e-05	5.16055e-05	4.50892e-05	6.34026e-05	8.60151e-06	1.02244e-05	9.11299e-06	1.21019e-06	3.48309e-06	1.12804e-05	5.4388e-05	7.31877e-06	0.134566	-2.89362	2.53147e-06	1.50456	down	--	--	--	--	--	--	HMDB0033075	134018-95-4	Organic compounds	Organosulfur compounds	Sulfoxides	_	Animals
meta_258	Myricanene B 5-[arabinosyl-(1->6)-glucoside]	0.000135055	0.000207617	0.00027347	0.000147843	0.000150335	0.000190885	8.61154e-05	6.16077e-05	4.67255e-05	5.99743e-05	0.000174418	8.27866e-05	0.000184201	8.52713e-05	0.462926	-1.11115	0.00592747	1.16448	down	--	--	--	--	--	--	--	--	--	--	--	--	--
meta_267	TetraHCA	4.18749e-05	2.57835e-05	1.44262e-05	2.61168e-05	4.70661e-06	2.29725e-05	6.38331e-05	5.90278e-05	7.48325e-05	6.01775e-05	5.18976e-05	7.05464e-05	2.26467e-05	6.33858e-05	2.79889	1.48486	0.000110079	1.39119	up	--	--	--	--	--	--	HMDB0062534	--	Organic compounds	Lipids and lipid-like molecules	Steroids and steroid derivatives	Bile acids, alcohols and derivatives	Animals
meta_281	Zalcitabine	1.08507e-05	8.06173e-06	6.64112e-06	9.4987e-06	6.34968e-06	5.49702e-06	2.72712e-06	2.6147e-06	2.38315e-06	2.58068e-06	2.19527e-06	2.87766e-06	7.81649e-06	2.5631e-06	0.327909	-1.60863	0.00140544	1.40287	down	--	--	--	--	--	--	HMDB0037019	5718-77-4	Organic compounds	Organoheterocyclic compounds	Oxepanes	_	Animals
meta_288	8-Angeloylegelolide	1.10658e-05	1.01822e-05	7.15286e-06	1.34804e-05	8.58048e-06	9.2397e-06	1.54864e-06	1.67562e-06	2.66762e-06	1.45874e-06	6.8303e-06	2.01224e-06	9.95023e-06	2.69886e-06	0.271236	-1.88238	0.000154244	1.38338	down	--	--	--	--	--	--	HMDB0037773	142449-63-6	Organic compounds	Organoheterocyclic compounds	Cycloheptafurans	_	Animals
meta_294	Lansiol	2.27822e-05	1.29192e-05	6.6118e-06	1.03662e-05	1.05064e-05	1.16934e-05	3.66206e-07	1.22439e-06	1.94945e-06	1.63184e-06	2.83911e-06	2.83271e-06	1.24799e-05	1.80728e-06	0.144816	-2.78771	0.00455924	1.29948	down	--	--	--	--	--	--	HMDB0029587	62462-35-5	Organic compounds	Lipids and lipid-like molecules	Steroids and steroid derivatives	Ergostane steroids	Animals
meta_295	Pindolol	1.03216e-05	1.61853e-05	1.18192e-05	9.36878e-06	1.97394e-05	5.4019e-06	2.42921e-06	1.3415e-06	4.48945e-06	3.79733e-06	1.11295e-06	3.24012e-06	1.21394e-05	2.73509e-06	0.225308	-2.15003	0.00540406	1.24859	down	C07445	--	--	--	--	--	HMDB0015095	13523-86-9	Organic compounds	Organoheterocyclic compounds	Indoles and derivatives	Indoles	Animals
meta_299	3-Hydroxyhexacosanoyl-CoA	0.00130372	0.000641828	0.00152348	0.00130412	0.000242111	0.00107655	0.00244745	0.00260173	0.00286367	0.00216327	0.00201222	0.00204905	0.0010153	0.00235623	2.32072	1.21457	0.000353734	1.34695	up	--	--	LMFA07050216	Fatty Acyls [FA]	Fatty esters [FA07]	Fatty acyl CoAs [FA0705]	--	--	--	--	--	--	--
meta_302	3-Keto-b-D-galactose	1.80631e-05	1.68956e-05	8.75622e-06	9.03257e-06	1.62991e-06	1.95231e-05	3.85116e-05	2.33778e-05	1.86895e-05	3.47857e-05	1.96162e-05	3.04784e-05	1.23167e-05	2.75765e-05	2.23895	1.16282	0.00637009	1.13119	up	C05394	--	--	--	--	--	HMDB0001385	--	Organic compounds	Organic oxygen compounds	Organooxygen compounds	Carbohydrates and carbohydrate conjugates	Animals
meta_303	4-Methyl-epicatechin	1.18235e-05	1.30313e-05	1.3572e-05	1.25547e-05	1.23126e-05	7.91515e-06	3.37416e-06	2.60952e-06	3.2819e-06	2.41262e-06	4.55068e-06	4.89798e-06	1.18682e-05	3.52114e-06	0.296687	-1.75299	3.13684e-05	1.47497	down	--	--	--	--	--	--	HMDB0029228	--	Organic compounds	Phenylpropanoids and polyketides	Flavonoids	Flavans	Animals
meta_312	Linoleic acid	5.70303e-06	1.57241e-06	1.62393e-05	1.11523e-05	3.34606e-07	5.22403e-06	4.23322e-05	3.86733e-05	3.26432e-05	3.8106e-05	5.84209e-05	4.77451e-05	6.70428e-06	4.29868e-05	6.41184	2.68074	2.30953e-05	1.43096	up	C01595	Linoleic acid metabolism(ko00591);;Biosynthesis of unsaturated fatty acids(ko01040);;Metabolic pathways(ko01100)	LMFA01030120	Fatty Acyls [FA]	Fatty Acids and Conjugates [FA01]	Unsaturated fatty acids [FA0103]	HMDB0000673	60-33-3	Organic compounds	Lipids and lipid-like molecules	Fatty Acyls	Lineolic acids and derivatives	Animals
meta_314	Phenylmethyl benzeneacetate	8.85293e-06	7.22971e-06	7.15264e-06	9.57162e-06	8.85152e-06	3.18636e-06	4.28686e-06	2.02668e-06	2.12528e-06	2.02342e-06	4.92759e-06	3.75994e-06	7.47413e-06	3.19163e-06	0.427024	-1.22761	0.00434905	1.23138	down	--	--	--	--	--	--	HMDB0033251	102-16-9	Organic compounds	Benzenoids	Benzene and substituted derivatives	Benzyloxycarbonyls	Animals
meta_320	Amphibine H	8.76015e-05	8.73695e-05	9.52643e-05	6.86465e-05	0.000128249	0.000122251	4.47208e-05	2.17202e-05	2.70621e-05	4.54475e-05	3.51015e-05	4.27222e-05	9.82303e-05	3.6129e-05	0.367799	-1.44301	0.000525899	1.35526	down	--	--	--	--	--	--	HMDB0029333	52659-55-9	Organic compounds	Organic acids and derivatives	Carboxylic acids and derivatives	Amino acids, peptides, and analogues	Animals
meta_323	Benzyl hexanoate	0.000435101	0.000460925	0.00038627	0.00045706	0.000472747	0.000304823	3.14147e-05	2.57631e-05	2.02701e-05	2.9702e-05	7.29538e-05	5.23867e-05	0.000419488	3.87484e-05	0.0923707	-3.43642	8.94893e-06	1.51826	down	--	--	--	--	--	--	HMDB0032176	6938-45-0	Organic compounds	Benzenoids	Benzene and substituted derivatives	Benzyloxycarbonyls	Animals,Plants
meta_326	Malonylcarnitine	0.000327807	0.000232429	0.000229818	0.00022976	0.000273595	0.000149871	0.000113447	0.000104779	4.79624e-05	7.83526e-05	0.000132302	0.000160544	0.000240547	0.000106231	0.441623	-1.17911	0.00129438	1.29871	down	--	--	LMFA07070080	Fatty Acyls [FA]	Fatty esters [FA07]	Fatty acyl carnitines [FA0707]	HMDB0002095	--	--	--	--	--	--
meta_330	Serinyl-Aspartate	7.22532e-06	5.78938e-06	6.50719e-06	6.13067e-06	6.13274e-06	4.86162e-06	2.86587e-06	2.64242e-06	2.36109e-06	2.32744e-06	2.83178e-06	3.21174e-06	6.10782e-06	2.70672e-06	0.443157	-1.17411	3.05133e-05	1.48435	down	--	--	--	--	--	--	HMDB0029035	2543-31-9	Organic compounds	Organic acids and derivatives	Carboxylic acids and derivatives	Amino acids, peptides, and analogues	Animals
meta_337	Etonogestrel	2.94861e-05	4.25917e-05	2.64054e-05	3.41128e-05	2.74652e-05	2.42102e-05	7.30587e-06	6.28067e-06	4.18485e-06	4.90712e-06	8.2481e-06	8.07035e-06	3.07119e-05	6.49949e-06	0.211628	-2.2404	0.000196175	1.47106	down	--	--	--	--	--	--	HMDB0014439	54048-10-1	Organic compounds	Lipids and lipid-like molecules	Steroids and steroid derivatives	Estrane steroids	Animals
meta_338	Jimenezin	2.02024e-05	2.84153e-05	2.29368e-05	2.49053e-05	1.59846e-05	1.7842e-05	1.4097e-05	5.61576e-06	7.56e-06	5.15095e-06	6.4472e-06	8.22593e-06	2.17144e-05	7.84948e-06	0.361487	-1.46798	0.000201843	1.38812	down	--	--	--	--	--	--	HMDB0032088	204185-17-1	Organic compounds	Lipids and lipid-like molecules	Fatty Acyls	Fatty alcohols	Animals
meta_339	1-(9Z,12Z,15Z-octadecatrienoyl)-glycero-3-phosphate	0.00011204	0.000117754	0.000135199	0.000121483	0.000144953	0.000128196	5.95361e-05	6.00894e-05	4.48242e-05	5.48624e-05	8.26753e-05	7.3268e-05	0.000126604	6.25426e-05	0.494001	-1.01741	6.26308e-06	1.45251	down	--	--	LMGP10050035	Glycerophospholipids [GP]	Glycerophosphates [GP10]	Monoacylglycerophosphates [GP1005]	HMDB0062320	--	Organic compounds	Lipids and lipid-like molecules	Glycerophospholipids	Glycerophosphates	Animals
meta_348	2,6-Dihydroxypurine	0.000144366	0.000115233	9.74625e-05	8.40206e-05	9.84904e-05	0.000135693	2.53769e-05	2.27882e-05	2.31327e-05	1.94217e-05	4.32142e-05	4.96641e-05	0.000112544	3.05996e-05	0.27189	-1.87891	8.94612e-05	1.43132	down	C00385	Purine metabolism(ko00230);;Caffeine metabolism(ko00232);;Metabolic pathways(ko01100);;Nucleotide metabolism(ko01232)	--	--	--	--	HMDB0000292	69-89-6	Organic compounds	Organoheterocyclic compounds	Imidazopyrimidines	Purines and purine derivatives	Microbe,Animals,Plants
meta_349	2-Chloro-L-phenylalanine	0.0520147	0.0474789	0.0448596	0.0464335	0.0417815	0.0294885	0.0231107	0.0213817	0.0169245	0.019434	0.023047	0.0269234	0.0436761	0.0218036	0.49921	-1.00228	0.00041015	1.41029	down	--	--	--	--	--	--	--	--	--	--	--	--	--
meta_351	OR-1896	2.84512e-05	5.14929e-05	9.91158e-05	0.00012332	8.57933e-05	7.59981e-05	1.75996e-06	1.66135e-06	1.42529e-06	1.99487e-06	1.2422e-06	1.7098e-06	7.73619e-05	1.63224e-06	0.0210988	-5.5667	0.00274828	1.3344	down	--	--	--	--	--	--	HMDB0060861	--	Organic compounds	Benzenoids	Benzene and substituted derivatives	Anilides	Animals
meta_352	alpha-Rotunol	8.69192e-06	8.50819e-06	9.10413e-06	5.18145e-06	7.04026e-06	6.54937e-06	4.10317e-06	2.46169e-06	2.87917e-06	3.57819e-06	2.87237e-06	3.13421e-06	7.51256e-06	3.17147e-06	0.422155	-1.24415	0.00045132	1.40315	down	--	--	--	--	--	--	HMDB0035869	24405-56-9	Organic compounds	Lipids and lipid-like molecules	Prenol lipids	Sesquiterpenoids	Animals
meta_356	Leukotriene C5	0.00287872	0.00171465	0.00188742	0.00230618	0.000247832	0.00170142	0.00393625	0.00477013	0.00413689	0.00461271	0.00339091	0.00567908	0.00178937	0.004421	2.4707	1.30492	0.000288216	1.32462	up	--	--	--	--	--	--	HMDB0012993	75207-09-9	Organic compounds	Organic acids and derivatives	Carboxylic acids and derivatives	Amino acids, peptides, and analogues	Animals
meta_361	3,4-Dihydroxy-2-hydroxymethyl-1-pyrrolidinepropanamide	1.11364e-05	8.25138e-06	6.45492e-06	9.45694e-06	9.90296e-06	7.00976e-06	1.93737e-06	1.75253e-06	2.68869e-06	2.83502e-06	2.47822e-06	3.83132e-06	8.70206e-06	2.58719e-06	0.297308	-1.74997	0.000146672	1.43927	down	--	--	--	--	--	--	HMDB0039948	--	Organic compounds	Organoheterocyclic compounds	Pyrrolidines	N-alkylpyrrolidines	Animals
meta_362	Ceftazidime	1.52267e-05	1.61658e-05	9.17928e-06	1.03187e-05	7.00435e-06	1.90981e-05	2.82352e-14	2.90828e-07	2.76138e-14	2.76952e-14	2.74845e-14	3.02489e-14	1.28321e-05	4.84713e-08	0.00377733	-8.04842	0.00112887	1.40491	down	C06889	--	--	--	--	--	HMDB0014582	78439-06-2	Organic compounds	Organoheterocyclic compounds	Lactams	Beta lactams	Animals
meta_367	LysoPE(0:0/20:1(11Z))	0.000383889	0.00040233	0.000410697	0.000385672	2.90572e-05	0.000234757	0.00161315	0.000686107	0.000734813	0.000882631	0.000637289	0.000767038	0.000307734	0.000886838	2.88183	1.52699	0.00966127	1.15355	up	--	--	LMGP02050046	Glycerophospholipids [GP]	Glycerophosphoethanolamines [GP02]	Monoacylglycerophosphoethanolamines [GP0205]	HMDB0011482	--	Organic compounds	Lipids and lipid-like molecules	Glycerophospholipids	Glycerophosphoethanolamines	Animals
meta_368	DG(15:0/22:6(4Z,7Z,10Z,13Z,16Z,19Z)/0:0)	0.000144164	8.48957e-05	6.45769e-05	0.000111946	0.000163007	8.82886e-05	7.57035e-06	4.92306e-06	2.23186e-06	5.7338e-06	8.4321e-07	7.31632e-06	0.00010948	4.76977e-06	0.0435676	-4.5206	0.00102728	1.39555	down	--	--	LMGL02010449	Glycerolipids [GL]	Diradylglycerols [GL02]	Diacylglycerols [GL0201]	HMDB0007092	--	Organic compounds	Lipids and lipid-like molecules	Glycerolipids	Diradylglycerols	Animals
meta_371	Degalloyltheaflavonin	2.67169e-05	1.14148e-05	2.3135e-05	1.75798e-05	6.00297e-06	1.86886e-05	3.56894e-05	4.36288e-05	4.11295e-05	3.6266e-05	3.79838e-05	3.10739e-05	1.72563e-05	3.76286e-05	2.18057	1.1247	0.000450471	1.34804	up	--	--	--	--	--	--	HMDB0040548	143833-95-8	Organic compounds	Phenylpropanoids and polyketides	Tannins	Complex tannins	Animals
meta_375	Acetyl adenylate	1.05104e-05	1.05008e-05	9.31367e-06	9.62409e-06	9.02482e-06	6.03067e-06	4.89949e-06	4.5231e-06	2.841e-06	3.5988e-06	4.85557e-06	6.09001e-06	9.16741e-06	4.468e-06	0.487378	-1.03689	0.000297207	1.38211	down	C05993	Purine metabolism(ko00230);;Pyruvate metabolism(ko00620);;Metabolic pathways(ko01100)	--	--	--	--	HMDB0006880	13015-87-7	Organic compounds	Organic oxygen compounds	Organooxygen compounds	Carbohydrates and carbohydrate conjugates	Animals
meta_394	Sphingosine 1-phosphate (d16:1-P)	3.66174e-05	1.168e-05	1.944e-05	1.19659e-05	1.30541e-06	7.8687e-06	3.80023e-05	4.5394e-05	4.2739e-05	7.28379e-05	5.12917e-05	4.57467e-05	1.48129e-05	4.93353e-05	3.33056	1.73576	0.000643069	1.2768	up	--	--	LMSP01050005	Sphingolipids [SP]	Sphingoid bases [SP01]	Sphingoid base 1-phosphates [SP0105]	HMDB0060061	--	Organic compounds	Organic acids and derivatives	Organic phosphoric acids and derivatives	Phosphate esters	Animals
meta_397	(Z)-3-(1-Butenyl)-1H-2-benzopyran-1-one	4.34843e-06	2.77687e-06	3.21486e-06	1.95862e-06	2.71952e-06	2.10978e-06	1.78168e-07	1.22916e-06	4.21005e-07	9.83755e-07	1.63102e-06	1.87445e-06	2.85468e-06	1.05293e-06	0.368842	-1.43892	0.00267175	1.24189	down	--	--	--	--	--	--	HMDB0030646	63898-24-8	Organic compounds	Phenylpropanoids and polyketides	Isocoumarins and derivatives	_	Animals
meta_400	Pyridoxaminium(1+)	0.000144946	0.000137059	0.000122927	0.000135319	0.000121604	9.64396e-05	6.0743e-05	5.08066e-05	4.676e-05	4.96622e-05	5.78922e-05	7.3244e-05	0.000126382	5.6518e-05	0.447198	-1.16101	2.56812e-05	1.47338	down	--	--	--	--	--	--	HMDB0062696	--	Organic compounds	Organoheterocyclic compounds	Pyridines and derivatives	Pyridoxamines	Animals
meta_404	Arborine	7.03961e-05	9.26561e-05	7.13725e-05	6.2421e-05	8.49249e-05	4.40496e-05	3.21532e-05	2.71592e-05	2.70741e-05	2.93116e-05	3.44327e-05	3.16606e-05	7.097e-05	3.02986e-05	0.426921	-1.22796	0.0018585	1.36923	down	C10642	--	--	--	--	--	HMDB0030351	6873-15-0	Organic compounds	Organoheterocyclic compounds	Diazanaphthalenes	Benzodiazines	Animals,Plants
meta_407	Adhumulone	1.13757e-05	1.32798e-05	9.84627e-06	1.15853e-05	9.21895e-06	7.21135e-06	4.32554e-06	3.94701e-06	2.92251e-06	3.37275e-06	4.37742e-06	4.40107e-06	1.04196e-05	3.89105e-06	0.373437	-1.42106	0.000400448	1.44395	down	--	--	--	--	--	--	HMDB0030138	28374-89-2	Organic compounds	Organic oxygen compounds	Organooxygen compounds	Carbonyl compounds	Animals
meta_408	Ursodeoxycholic acid	2.7137e-05	2.61253e-14	4.44379e-05	2.60174e-14	3.33511e-07	3.61469e-05	0.000127423	7.98835e-05	7.88026e-05	4.42986e-05	9.12315e-05	8.73382e-05	1.80092e-05	8.48295e-05	4.71034	2.23583	0.000787424	1.30608	up	C07880	--	LMST04010033	Sterol Lipids [ST]	Bile acids and derivatives [ST04]	C24 bile acids, alcohols, and derivatives [ST0401]	HMDB0000946	128-13-2	Organic compounds	Lipids and lipid-like molecules	Steroids and steroid derivatives	Bile acids, alcohols and derivatives	Animals
meta_409	Pithecelloside	2.65446e-14	2.61253e-14	2.61231e-14	2.60174e-14	2.52489e-14	2.57787e-14	1.03848e-05	1.62625e-05	9.91825e-06	2.10111e-05	2.74845e-14	1.42605e-05	2.5973e-14	1.19728e-05	4.60973e+08	28.7801	0.00932468	1.23308	up	--	--	--	--	--	--	HMDB0035356	248259-55-4	Organic compounds	Lipids and lipid-like molecules	Prenol lipids	Terpene glycosides	Animals
meta_411	Madasiatic acid	0.00015707	0.000158571	0.000142571	0.000155005	0.000138502	0.000117721	6.87944e-05	6.2439e-05	5.40059e-05	5.55093e-05	6.59775e-05	8.17476e-05	0.000144907	6.47456e-05	0.446809	-1.16227	3.38948e-06	1.49919	down	--	--	--	--	--	--	HMDB0035118	26532-66-1	Organic compounds	Lipids and lipid-like molecules	Prenol lipids	Triterpenoids	Animals
meta_412	27-Nor-5b-cholestane-3a,7a,12a,24,25-pentol	0.00100575	0.000200317	0.000448233	0.0003326	8.0504e-05	0.000267011	0.00104492	0.000986213	0.00132097	0.00162971	0.000577886	0.00103019	0.00038907	0.00109831	2.82292	1.49719	0.00478529	1.16017	up	--	--	LMST01010213	Sterol Lipids [ST]	Sterols [ST01]	Cholesterol and derivatives [ST0101]	HMDB0002126	78648-95-0	Organic compounds	Lipids and lipid-like molecules	Steroids and steroid derivatives	Bile acids, alcohols and derivatives	Animals
meta_414	xi-Anomuricine	4.49907e-05	4.37379e-05	3.26005e-05	4.05661e-05	3.92152e-05	2.51803e-05	1.59234e-07	9.60143e-08	3.55925e-07	4.70785e-07	3.76467e-06	1.84777e-06	3.77151e-05	1.11573e-06	0.0295832	-5.07908	5.0205e-05	1.50761	down	--	--	--	--	--	--	HMDB0038724	--	Organic compounds	Organoheterocyclic compounds	Isoquinolines and derivatives	Benzylisoquinolines	Animals,Plants
meta_415	2-Phenylglycine	1.33708e-05	2.61253e-14	1.21799e-05	2.60174e-14	1.69126e-06	3.27655e-06	6.42268e-05	6.85812e-05	7.08908e-05	6.21031e-05	0.000141624	2.39211e-05	5.08643e-06	7.18911e-05	14.1339	3.82109	0.00746633	1.22847	up	--	--	--	--	--	--	HMDB0002210	2835-06-05	Organic compounds	Organic acids and derivatives	Carboxylic acids and derivatives	Amino acids, peptides, and analogues	Animals
meta_423	Physagulin G	4.03453e-05	2.36366e-05	2.79082e-05	2.63554e-05	2.32469e-05	3.14827e-05	5.60276e-06	5.79088e-06	2.39931e-06	5.92967e-06	6.59376e-06	5.61691e-06	2.88292e-05	5.32221e-06	0.184612	-2.43743	0.00018949	1.46362	down	--	--	--	--	--	--	HMDB0039694	148076-22-6	Organic compounds	Lipids and lipid-like molecules	Steroids and steroid derivatives	Steroid lactones	Animals
meta_435	Citreoviridin A	0.000154765	0.000290585	0.00035922	0.00029828	0.000268015	7.42113e-05	3.05539e-05	1.49848e-05	3.0507e-05	3.53745e-05	3.72808e-05	2.86696e-05	0.000240846	2.95618e-05	0.122741	-3.02631	0.00438192	1.31405	down	--	--	--	--	--	--	HMDB0030868	25425-12-1	Organic compounds	Organoheterocyclic compounds	Pyrans	Pyranones and derivatives	Animals
meta_441	5C-aglycone	2.65446e-14	2.61253e-14	2.61231e-14	2.60174e-14	2.52489e-14	1.84008e-09	0.00233562	0.00192882	0.00271739	0.00275347	0.00335927	0.00123702	3.06702e-10	0.0023886	7.78802e+06	22.8928	0.000514488	1.43508	up	--	--	--	--	--	--	HMDB0004810	34927-45-2	Organic compounds	Lipids and lipid-like molecules	Prenol lipids	Quinone and hydroquinone lipids	Animals
meta_445	Citrulline	0.000106032	4.37789e-05	3.9296e-05	5.09187e-05	8.68906e-06	3.3126e-05	0.000138042	0.00011865	0.000131583	0.000127706	0.000115537	0.000139595	4.69735e-05	0.000128519	2.73599	1.45206	0.00109443	1.34899	up	C00327	Arginine biosynthesis(ko00220);;Metabolic pathways(ko01100);;Biosynthesis of amino acids(ko01230)	--	--	--	--	HMDB0000904	372-75-8	Organic compounds	Organic acids and derivatives	Carboxylic acids and derivatives	Amino acids, peptides, and analogues	Microbe,Animals
meta_453	1-(Hydroxymethyl)-5,5-dimethyl-2,4-imidazolidinedione	2.93397e-06	2.61253e-14	7.57662e-06	2.11957e-06	2.52489e-14	3.33625e-06	2.34581e-05	3.80407e-05	4.69831e-05	2.24218e-05	3.36718e-05	1.44022e-05	2.66107e-06	2.98296e-05	11.2096	3.48667	0.00206144	1.34916	up	--	--	--	--	--	--	HMDB0031670	116-25-6	Organic compounds	Organoheterocyclic compounds	Azolidines	Imidazolidines	Animals
meta_460	Limonexic acid	4.8742e-05	5.10726e-05	7.29093e-05	3.88388e-05	3.41056e-05	3.70273e-05	1.21027e-05	9.79182e-06	5.37556e-06	7.94126e-06	1.25309e-05	9.86391e-06	4.71159e-05	9.60102e-06	0.203774	-2.29495	0.00114347	1.40002	down	--	--	--	--	--	--	HMDB0036075	99026-99-0	Organic compounds	Lipids and lipid-like molecules	Prenol lipids	Triterpenoids	Animals
meta_466	6-Gingesulfonic acid	0.00012254	0.000151133	0.000172958	0.000107948	0.000179644	0.000102458	3.47024e-05	3.10543e-05	4.70739e-05	3.77446e-05	6.14356e-05	4.35877e-05	0.000139447	4.25998e-05	0.305491	-1.7108	0.000479802	1.40243	down	--	--	--	--	--	--	HMDB0038999	145937-21-9	Organic compounds	Benzenoids	Phenols	Methoxyphenols	Animals
meta_470	N-(2,4-Eicosadienoyl)piperidine	7.90516e-06	9.16229e-06	3.53392e-06	4.76486e-06	4.71653e-06	4.77011e-06	1.84229e-06	2.43999e-07	1.5186e-06	2.76952e-14	2.19894e-06	2.1505e-06	5.80881e-06	1.32572e-06	0.228226	-2.13147	0.00270253	1.2954	down	--	--	--	--	--	--	HMDB0032001	74267-84-8	Organic compounds	Organoheterocyclic compounds	Piperidines	N-acylpiperidines	Animals
meta_471	Methyl cinnamate	0.000368451	0.000404352	0.000431409	0.000418972	0.000387173	0.000216737	2.21885e-05	2.47037e-05	1.93187e-05	2.2985e-05	2.23604e-05	2.65911e-05	0.000371182	2.30246e-05	0.0620304	-4.01088	0.000116514	1.49685	down	C06358	--	--	--	--	--	HMDB0303905	103-26-4	Organic compounds	Phenylpropanoids and polyketides	Cinnamic acids and derivatives	Cinnamic acid esters	Microbe,Animals,Plants
meta_474	2-(3-Carboxy-3-aminopropyl)-L-histidine	4.60397e-08	1.00565e-07	1.16593e-07	2.59295e-07	2.52489e-14	1.27682e-10	0.028393	0.0290612	0.0346711	0.0374678	0.0580186	0.00708093	8.71033e-08	0.0324488	372532	18.507	0.00476683	1.28766	up	C04441	--	--	--	--	--	HMDB0011655	--	Organic compounds	Organic acids and derivatives	Carboxylic acids and derivatives	Amino acids, peptides, and analogues	Microbe,Animals
meta_476	2-Aminoheptanedioic acid	1.67429e-05	1.53187e-05	1.69971e-05	1.573e-05	1.36957e-05	8.62647e-06	5.22122e-06	6.12261e-06	2.56976e-06	6.03579e-06	3.39775e-06	4.53085e-06	1.45185e-05	4.64633e-06	0.320029	-1.64373	0.000198961	1.4313	down	--	--	--	--	--	--	HMDB0034252	3721-85-5	Organic compounds	Organic acids and derivatives	Carboxylic acids and derivatives	Amino acids, peptides, and analogues	Animals
meta_480	3b,5a,6b-Cholestanetriol	0.00124009	0.00135997	0.00114998	0.00118895	0.00111671	0.000791004	0.000518719	0.000518608	0.000392995	0.000448922	0.000527929	0.000647329	0.00114112	0.000509083	0.446127	-1.16447	0.000159775	1.44495	down	C05425	--	LMST01010052	Sterol Lipids [ST]	Sterols [ST01]	Cholesterol and derivatives [ST0101]	HMDB0003990	1253-84-5	Organic compounds	Lipids and lipid-like molecules	Glycerophospholipids	Glycerophosphoethanolamines	Animals
meta_483	PIP2(16:0/16:0)	0.000245068	0.000250657	0.000260064	0.000236076	0.00019808	0.000147882	6.75339e-05	6.91568e-05	3.41805e-05	7.4212e-05	4.99747e-05	5.07131e-05	0.000222971	5.76285e-05	0.258457	-1.952	8.48095e-05	1.47842	down	--	--	--	--	--	--	HMDB0010032	--	Organic compounds	Lipids and lipid-like molecules	Glycerophospholipids	Glycerophosphoinositol phosphates	Animals
meta_491	Decarbamoylsaxitoxin	1.02721e-05	9.62928e-06	1.19875e-05	9.26574e-06	9.24514e-06	8.31004e-06	5.45525e-06	3.74085e-06	3.62148e-06	3.75916e-06	4.23268e-06	7.074e-06	9.78497e-06	4.64724e-06	0.474936	-1.07419	5.04666e-05	1.41371	down	--	--	--	--	--	--	HMDB0038319	58911-04-9	Organic compounds	Phenylpropanoids and polyketides	Saxitoxins, gonyautoxins, and derivatives	_	Animals
meta_496	Alanyl-Proline	2.38687e-05	1.31042e-05	2.23044e-05	2.11096e-05	1.76771e-05	1.18877e-05	6.26077e-06	4.12775e-06	3.45776e-06	9.0688e-06	9.36746e-06	5.12734e-06	1.83253e-05	6.23498e-06	0.340239	-1.55538	0.000922139	1.35024	down	--	--	--	--	--	--	HMDB0028695	13485-59-1	Organic compounds	Organic acids and derivatives	Carboxylic acids and derivatives	Amino acids, peptides, and analogues	Animals
meta_503	Dityrosine	0.00163312	0.00201319	0.00173103	0.00156789	0.00150356	0.00106526	0.000602428	0.000650427	0.000473052	0.000586105	0.000734197	0.000640344	0.00158568	0.000614426	0.387485	-1.36779	0.000384873	1.44545	down	--	--	--	--	--	--	HMDB0029117	--	Organic compounds	Organic acids and derivatives	Carboxylic acids and derivatives	Amino acids, peptides, and analogues	Animals
meta_511	lysoPC(28:1(5Z))	3.05524e-05	1.89845e-05	1.61923e-05	2.42729e-05	2.57161e-05	2.38363e-05	9.74193e-07	7.61468e-07	4.77292e-07	1.68987e-06	1.23748e-06	3.86268e-07	2.32591e-05	9.21097e-07	0.0396016	-4.6583	0.000108962	1.48404	down	--	--	--	--	--	--	--	--	--	--	--	--	--
meta_514	DHAP(18:0e)	4.90844e-06	1.10682e-06	2.61231e-14	2.60174e-14	1.38131e-06	2.78748e-06	2.19416e-05	1.35955e-06	1.9358e-05	1.25596e-05	1.01397e-05	1.75642e-05	1.69734e-06	1.38204e-05	8.1424	3.02545	0.0096574	1.20384	up	--	--	--	--	--	--	--	--	--	--	--	--	--
meta_516	Nb-Palmitoyltryptamine	0.000136503	0.000161608	0.000165335	9.48301e-05	0.000180796	0.000102671	3.44386e-05	1.8169e-05	5.28202e-05	4.11729e-05	5.91956e-05	4.39236e-05	0.000140291	4.162e-05	0.296669	-1.75307	0.000483987	1.386	down	--	--	--	--	--	--	HMDB0040815	21469-15-8	Organic compounds	Organoheterocyclic compounds	Indoles and derivatives	Indoles	Animals,Plants
meta_518	MG(0:0/22:5(4Z,7Z,10Z,13Z,16Z)/0:0)	6.68984e-06	8.36739e-06	6.60634e-06	1.01386e-05	9.1895e-06	3.95065e-06	3.24669e-06	7.80569e-07	1.9102e-06	8.56049e-07	3.78709e-07	3.02489e-14	7.49039e-06	1.19537e-06	0.159587	-2.64758	0.000336057	1.37895	down	--	--	--	--	--	--	HMDB0011555	--	Organic compounds	Lipids and lipid-like molecules	Glycerolipids	Monoradylglycerols	Animals
meta_520	Amifloxacin	0.000149021	8.78036e-05	8.79613e-05	0.000134162	4.6165e-06	6.67181e-05	0.000160842	0.000270669	0.000222959	0.000270036	0.000148761	0.000301578	8.83804e-05	0.000229141	2.59267	1.37444	0.00187142	1.22483	up	--	--	--	--	--	--	HMDB0041826	86393-37-5	Organic compounds	Phenylpropanoids and polyketides	Macrolides and analogues	_	Animals
meta_522	Acetaldehyde 1,3-octanediol acetal	0.000212388	4.97184e-05	5.60779e-05	0.000102951	9.78287e-06	9.93439e-05	0.000209003	0.000171588	0.000179847	0.000262625	0.000287104	0.000156853	8.8377e-05	0.00021117	2.38942	1.25666	0.00709882	1.11371	up	--	--	--	--	--	--	HMDB0032155	202188-43-0	Organic compounds	Organoheterocyclic compounds	Dioxanes	1,3-dioxanes	Animals
meta_526	2,3-Dihydro-4-(4-methoxyphenyl)-1H-phenalene-1,2,3-triol	1.17292e-05	1.52272e-05	1.32437e-05	1.68845e-05	1.47031e-05	3.32697e-06	2.61066e-06	2.04366e-06	1.3108e-06	1.90876e-06	1.26389e-06	1.0811e-06	1.25191e-05	1.70314e-06	0.136044	-2.87786	0.00260125	1.35486	down	--	--	--	--	--	--	HMDB0041399	163811-78-7	Organic compounds	Benzenoids	Naphthalenes	Phenylnaphthalenes	Animals,Plants,Microbe
meta_529	Annotemoyin 1	1.57207e-05	2.61253e-14	3.15446e-05	2.60174e-14	3.20156e-06	2.72711e-06	9.05298e-05	7.08008e-05	0.00014513	5.3813e-05	5.96528e-05	6.51584e-05	8.86566e-06	8.08474e-05	9.11916	3.1889	0.00237998	1.31627	up	--	--	--	--	--	--	HMDB0031390	180892-69-7	Organic compounds	Lipids and lipid-like molecules	Fatty Acyls	Fatty alcohols	Animals
meta_530	1-Methoxy-3-methylene-2-pentanone	0.000159518	0.000125992	0.000118118	0.000118238	0.000156228	7.10181e-05	5.88513e-05	4.40422e-05	3.37306e-05	4.11907e-05	5.71593e-05	7.97846e-05	0.000124852	5.24598e-05	0.420176	-1.25094	0.00145317	1.31395	down	--	--	--	--	--	--	HMDB0030330	55956-45-1	Organic compounds	Organic oxygen compounds	Organooxygen compounds	Carbohydrates and carbohydrate conjugates	Animals
meta_540	D-Urobilinogen	0.000216213	0.000391706	0.000193744	0.000203603	0.000285955	0.000190154	0.000134717	9.57423e-05	6.21761e-05	8.53792e-05	8.37734e-05	0.000116451	0.000246896	9.63732e-05	0.39034	-1.3572	0.00435222	1.27092	down	C05791	Porphyrin metabolism(ko00860);;Metabolic pathways(ko01100)	--	--	--	--	HMDB0004158	17208-65-0	Organic compounds	Organoheterocyclic compounds	Tetrapyrroles and derivatives	Bilirubins	Animals
meta_544	5-Acetyl-2,4-dimethylthiazole	3.39437e-05	3.97405e-05	4.58641e-05	3.67172e-05	3.41481e-05	2.42352e-05	1.63057e-05	1.23045e-05	7.5984e-06	1.15116e-05	1.04919e-05	1.5159e-05	3.57748e-05	1.22285e-05	0.341819	-1.54869	0.000169768	1.43702	down	--	--	--	--	--	--	HMDB0041484	38205-60-6	Organic compounds	Organoheterocyclic compounds	Azoles	Thiazoles	Animals
meta_548	Formebolone	2.65446e-14	5.04814e-07	3.76147e-07	2.60174e-14	4.22606e-07	2.57787e-14	5.07132e-06	3.96291e-06	3.90315e-06	3.82732e-06	4.7358e-06	4.86005e-06	2.17261e-07	4.39343e-06	20.2219	4.33784	7.99167e-07	1.52047	up	--	--	LMST02020026	Sterol Lipids [ST]	Steroids [ST02]	C19 steroids (androgens) and derivatives [ST0202]	HMDB0004631	2454-11-07	Organic compounds	Lipids and lipid-like molecules	Steroids and steroid derivatives	Androstane steroids	Animals
meta_549	Arginyl-Tyrosine	1.28234e-05	1.52395e-05	1.13128e-05	1.62856e-05	1.12835e-05	1.03188e-05	4.97992e-06	7.26426e-06	2.88853e-06	5.84625e-06	5.24798e-06	5.75966e-06	1.28773e-05	5.3311e-06	0.413993	-1.27232	0.000151188	1.42002	down	--	--	--	--	--	--	HMDB0028721	74863-12-0	Organic compounds	Organic acids and derivatives	Carboxylic acids and derivatives	Amino acids, peptides, and analogues	Animals
meta_556	3a,7a-Dihydroxycoprostanic acid	0.00469304	0.00502108	0.00427424	0.00438884	0.00404165	0.00298264	0.00197235	0.00191244	0.00142458	0.00168939	0.0019779	0.00241411	0.00423358	0.00189846	0.448429	-1.15705	0.000140287	1.44601	down	--	--	LMST04030066	Sterol Lipids [ST]	Bile acids and derivatives [ST04]	C27 bile acids, alcohols, and derivatives [ST0403]	HMDB0000359	17974-66-2	Organic compounds	Lipids and lipid-like molecules	Steroids and steroid derivatives	Bile acids, alcohols and derivatives	Animals
meta_558	LysoPC(18:0)	0.203933	0.175461	0.216301	0.211975	0.17406	0.287077	0.0821513	0.110196	0.070079	0.0881993	0.111325	0.12743	0.211468	0.0982301	0.464515	-1.1062	0.000422795	1.36457	down	C04230	--	LMGP01050026	Glycerophospholipids [GP]	Glycerophosphocholines [GP01]	Monoacylglycerophosphocholines [GP0105]	HMDB0010384	19420-57-6	Organic compounds	Lipids and lipid-like molecules	Glycerophospholipids	Glycerophosphocholines	Microbe,Animals
meta_565	Hebevinoside VI	0.000136129	0.000202165	0.000325467	0.00023618	0.000191662	8.04237e-05	7.36502e-06	5.6425e-06	3.76775e-06	3.41243e-06	4.45627e-06	4.8339e-06	0.000195338	4.91298e-06	0.0251512	-5.31323	0.0026152	1.35613	down	--	--	--	--	--	--	HMDB0034596	101365-08-6	Organic compounds	Phenylpropanoids and polyketides	Flavonoids	Flavonoid glycosides	Animals
meta_567	DG(20:5(5Z,8Z,11Z,14Z,17Z)/14:1(9Z)/0:0)	7.14914e-06	9.40618e-06	4.44402e-06	1.27898e-05	6.79937e-06	1.4784e-05	6.31173e-07	5.84869e-07	1.49912e-06	1.45256e-06	3.34067e-06	3.05803e-06	9.22875e-06	1.76107e-06	0.190824	-2.38968	0.0044007	1.26456	down	--	--	--	--	--	--	HMDB0007560	--	Organic compounds	Lipids and lipid-like molecules	Glycerolipids	Diradylglycerols	Animals
meta_571	N-(1-Deoxy-1-fructosyl)alanine	1.1132e-05	1.01283e-05	7.43256e-06	8.98746e-06	8.58557e-06	4.90898e-06	3.97767e-06	3.15344e-06	3.28876e-06	3.88339e-06	3.35828e-06	4.64796e-06	8.52915e-06	3.71825e-06	0.435946	-1.19778	0.00234518	1.34862	down	--	--	--	--	--	--	HMDB0038662	16124-24-6	Organic compounds	Organic oxygen compounds	Organooxygen compounds	Carbohydrates and carbohydrate conjugates	Animals
meta_572	Calcipotriol	1.04753e-05	1.77658e-06	2.61231e-14	2.54475e-06	7.11646e-07	8.03518e-06	2.71078e-05	5.39144e-05	5.74562e-05	4.84511e-05	3.1763e-05	5.41594e-06	3.9239e-06	3.73514e-05	9.51894	3.2508	0.00821153	1.23122	up	--	--	LMST03020106	Sterol Lipids [ST]	Secosteroids [ST03]	Vitamin D3 and derivatives [ST0302]	HMDB0015567	112965-21-6	Organic compounds	Lipids and lipid-like molecules	Steroids and steroid derivatives	Vitamin D and derivatives	Animals
meta_573	D-Galactopyranosyl-(1->3)-D-galactopyranosyl-(1->3)-L-arabinose	2.30679e-05	2.47396e-05	2.40689e-05	2.40774e-05	2.62463e-05	1.49801e-05	1.03008e-05	8.77299e-06	6.36259e-06	6.11662e-06	8.75808e-06	1.36745e-05	2.28634e-05	8.99759e-06	0.393538	-1.34543	6.84989e-05	1.42023	down	--	--	--	--	--	--	--	--	--	--	--	--	--
meta_574	2-Pentylpyridine	4.58785e-06	9.79968e-06	7.85839e-06	5.32207e-06	5.08232e-06	3.40939e-06	2.89911e-08	2.86444e-07	6.96622e-07	6.48294e-07	5.16117e-07	6.40743e-08	6.00995e-06	3.73424e-07	0.0621342	-4.00847	0.00194174	1.37791	down	--	--	--	--	--	--	HMDB0034893	2294-76-0	Organic compounds	Organoheterocyclic compounds	Pyridines and derivatives	_	Animals
meta_577	5-Methoxytryptophol	2.89391e-05	5.98668e-06	2.93894e-05	3.9765e-05	3.65102e-06	1.73211e-05	7.23961e-05	0.000142341	9.80353e-05	0.000139033	0.000102401	0.000178868	2.08421e-05	0.000122179	5.86213	2.55143	0.000731565	1.36436	up	--	--	--	--	--	--	HMDB0001896	712-09-4	Organic compounds	Organoheterocyclic compounds	Indoles and derivatives	Indoles	Animals
meta_580	Dioctyl Phthalate	0.000381736	0.000365083	0.00042296	0.000353002	0.000365087	0.000428155	0.00016878	0.000151655	0.000116838	0.000128998	0.000175573	0.000236024	0.000386004	0.000162978	0.422219	-1.24394	2.13702e-06	1.48109	down	C03690	Chemical carcinogenesis - receptor activation(ko05207)	--	--	--	--	HMDB0249243	117-81-7	Organic compounds	Benzenoids	Benzene and substituted derivatives	Benzoic acids and derivatives	Microbe,Animals
meta_582	dimethadione	0.000348437	0.000294341	0.000287597	0.000317051	0.000296247	0.000224088	0.00012915	0.000118066	8.41272e-05	9.34078e-05	0.000109222	0.000147138	0.000294627	0.000113519	0.385297	-1.37596	1.46146e-05	1.48084	down	--	--	--	--	--	--	HMDB0061093	695-53-4	Organic compounds	Organoheterocyclic compounds	Azolidines	Oxazolidines	Animals
meta_588	Sanchinoside B1	9.16239e-07	5.41116e-06	1.32452e-06	2.60174e-14	2.52489e-14	2.57787e-14	9.21553e-06	4.2507e-06	4.54994e-06	6.18421e-06	7.54598e-06	4.53391e-06	1.27532e-06	6.04671e-06	4.74133	2.24529	0.00243429	1.19506	up	--	--	--	--	--	--	HMDB0037129	97744-96-2	Organic compounds	Lipids and lipid-like molecules	Prenol lipids	Triterpenoids	Animals
meta_592	Isopropyl 3-(3,4-dihydroxyphenyl)-2-hydroxypropanoate	2.65446e-14	2.61253e-14	2.61231e-14	2.60174e-14	2.52489e-14	2.57787e-14	0.000461171	0.000166784	0.000151701	0.000279646	0.000294578	0.000132322	2.5973e-14	0.0002477	9.53684e+09	33.1509	0.00462479	1.29426	up	--	--	--	--	--	--	HMDB0041756	--	Organic compounds	Benzenoids	Phenols	Benzenediols	Animals
meta_593	Safynol	4.4324e-05	4.54948e-05	5.14334e-05	3.15004e-05	2.99557e-05	3.32919e-05	9.0206e-06	1.5944e-05	6.7241e-06	8.55737e-06	2.32527e-05	1.94228e-05	3.93334e-05	1.38203e-05	0.351362	-1.50897	0.000292771	1.3727	down	C08458	--	LMFA05000697	Fatty Acyls [FA]	Fatty alcohols [FA05]	-	--	--	--	--	--	--	--
meta_599	Nilotinib	8.85153e-05	3.18213e-05	0.000107738	5.07482e-05	3.12714e-05	1.08372e-05	0.000266621	0.000254474	0.000266331	0.000225411	0.00020204	0.000411841	5.34886e-05	0.00027112	5.06874	2.34163	0.000268836	1.38858	up	--	--	--	--	--	--	HMDB0015595	641571-10-0	Organic compounds	Benzenoids	Benzene and substituted derivatives	Anilides	Animals
meta_600	N-Acetyl-D-glucosaminyldiphosphodolichol	5.33389e-05	5.57946e-05	7.94389e-05	4.21482e-05	3.85868e-05	4.38117e-05	1.16072e-05	9.78799e-06	2.89694e-06	6.19476e-06	1.08067e-05	8.67731e-06	5.21865e-05	8.32848e-06	0.159591	-2.64755	0.000612093	1.42498	down	--	--	--	--	--	--	--	--	--	--	--	--	--
meta_603	4-Methylcatechol	5.86009e-05	5.08192e-05	5.09189e-05	5.00268e-05	5.41324e-05	3.08696e-05	2.43685e-05	2.16866e-05	1.7482e-05	2.15306e-05	2.28104e-05	2.9536e-05	4.9228e-05	2.29023e-05	0.46523	-1.10398	0.000514705	1.3978	down	C06730	Metabolic pathways(ko01100)	--	--	--	--	HMDB0000873	452-86-8	Organic compounds	Benzenoids	Phenols	Benzenediols	Animals,Plants
meta_608	Hawkinsin	5.38968e-05	1.73893e-05	5.90645e-05	5.28769e-05	3.98529e-05	3.60751e-05	7.84267e-06	9.99686e-06	1.32484e-05	1.27783e-05	6.72662e-06	1.07122e-05	4.31926e-05	1.02175e-05	0.236557	-2.07974	0.00303279	1.32002	down	--	--	--	--	--	--	HMDB0002354	63224-90-8	Organic compounds	Organic acids and derivatives	Carboxylic acids and derivatives	Amino acids, peptides, and analogues	Animals
meta_616	O-Geranylvanillin	1.40274e-05	1.67812e-05	1.10725e-05	1.30158e-05	1.43742e-05	7.13e-06	2.72064e-06	2.43908e-06	4.03809e-06	3.5722e-06	5.81253e-06	4.51821e-06	1.27335e-05	3.85013e-06	0.302361	-1.72565	0.000676944	1.39638	down	--	--	--	--	--	--	HMDB0040864	151455-08-2	Organic compounds	Lipids and lipid-like molecules	Prenol lipids	Monoterpenoids	Animals
meta_622	Pentadecanoylglycine	7.82332e-05	0.00011342	9.15173e-05	9.58874e-05	7.59305e-05	6.44107e-05	3.49538e-05	2.60406e-05	2.42603e-05	4.11838e-05	3.88074e-05	3.24572e-05	8.65664e-05	3.29505e-05	0.380638	-1.39351	0.000286824	1.43735	down	--	--	--	--	--	--	HMDB0013300	--	Organic compounds	Organic acids and derivatives	Carboxylic acids and derivatives	Amino acids, peptides, and analogues	Animals
meta_625	DG(14:1(9Z)/20:5(5Z,8Z,11Z,14Z,17Z)/0:0)	1.11365e-05	1.44393e-05	7.94993e-06	7.83061e-06	1.06822e-05	1.0927e-05	4.37409e-06	2.87608e-06	3.50739e-06	2.36045e-06	3.13929e-06	2.23694e-06	1.04943e-05	3.08238e-06	0.29372	-1.76748	0.000387086	1.41586	down	--	--	LMGL02010417	Glycerolipids [GL]	Diradylglycerols [GL02]	Diacylglycerols [GL0201]	HMDB0007056	--	Organic compounds	Lipids and lipid-like molecules	Glycerolipids	Diradylglycerols	Animals
meta_628	Halaminol A	1.68099e-06	2.84621e-06	1.51608e-06	2.99334e-06	1.81865e-06	1.91708e-06	1.02119e-06	1.08813e-06	3.95615e-07	8.83228e-07	9.68727e-07	1.49096e-06	2.12872e-06	9.74641e-07	0.457852	-1.12705	0.00457929	1.22867	down	--	--	LMSP01080034	Sphingolipids [SP]	Sphingoid bases [SP01]	Sphingoid base analogs [SP0108]	--	--	--	--	--	--	--
meta_629	Eicosadienoic acid	2.65446e-14	2.61253e-14	2.61231e-14	2.60174e-14	2.52489e-14	2.57787e-14	4.28488e-06	1.56876e-06	7.06059e-06	5.5158e-06	1.84655e-06	2.82846e-06	2.5973e-14	3.85084e-06	1.48263e+08	27.1436	0.00737414	1.2663	up	C16525	Biosynthesis of unsaturated fatty acids(ko01040)	LMFA01031043	Fatty Acyls [FA]	Fatty Acids and Conjugates [FA01]	Unsaturated fatty acids [FA0103]	HMDB0005060	5598-38-9	Organic compounds	Lipids and lipid-like molecules	Fatty Acyls	Fatty acids and conjugates	Animals
meta_630	CDP-DG(16:0/16:0)	9.05543e-06	1.0743e-05	1.33009e-05	8.94432e-06	6.39155e-06	6.33084e-06	2.11305e-07	5.97274e-07	6.54853e-07	1.14604e-06	3.12893e-07	3.02489e-14	9.12768e-06	4.87061e-07	0.0533609	-4.22807	0.00043244	1.45286	down	--	--	LMGP13010003	Glycerophospholipids [GP]	CDP-Glycerols [GP13]	CDP-diacylglycerols [GP1301]	HMDB0006968	--	--	--	--	--	--
meta_640	Saccharin	5.33399e-05	4.29074e-05	4.92036e-05	4.72678e-05	5.07199e-05	4.24631e-05	1.15798e-05	1.47709e-05	1.16117e-05	1.98679e-05	2.27001e-05	2.44065e-05	4.76503e-05	1.74895e-05	0.367039	-1.446	1.80371e-06	1.49078	down	C12283	Taste transduction(ko04742)	--	--	--	--	HMDB0029723	1981-07-02	Organic compounds	Organoheterocyclic compounds	Benzothiazoles	_	Animals
meta_641	Austroinulin	1.77078e-05	1.60695e-05	1.86049e-05	1.60802e-05	1.62862e-05	1.26951e-05	7.18688e-06	7.52945e-06	5.50989e-06	6.68855e-06	5.78236e-06	7.96366e-06	1.62406e-05	6.7768e-06	0.417274	-1.26093	1.39411e-05	1.49	down	--	--	--	--	--	--	HMDB0036802	62868-75-1	Organic compounds	Lipids and lipid-like molecules	Prenol lipids	Diterpenoids	Animals
meta_644	4,5-Dihydro-1-benzoxepin-3(2H)-one	0.000666065	0.000800317	0.00073072	0.000742502	0.000772938	0.000496424	1.2325e-05	1.3727e-05	1.24604e-05	1.55164e-05	1.42869e-05	1.62467e-05	0.000701494	1.40937e-05	0.020091	-5.63731	2.17172e-05	1.52264	down	--	--	--	--	--	--	HMDB0029714	35783-10-9	Organic compounds	Organoheterocyclic compounds	Benzoxepines	_	Animals
meta_646	LysoPC(20:2(11Z,14Z))	0.000628737	0.00043212	0.000576428	0.000484574	4.189e-05	0.000397972	0.00116423	0.000947946	0.00088371	0.000885936	0.000788636	0.00128477	0.000426953	0.000992538	2.3247	1.21704	0.000621996	1.28672	up	C04230	--	LMGP01050132	Glycerophospholipids [GP]	Glycerophosphocholines [GP01]	Monoacylglycerophosphocholines [GP0105]	HMDB0010392	--	Organic compounds	Lipids and lipid-like molecules	Glycerophospholipids	Glycerophosphocholines	Animals
meta_651	Armillaripin	2.65446e-14	2.61253e-14	4.91999e-06	2.60174e-14	2.70115e-06	5.37581e-06	4.73799e-06	7.37701e-06	7.45833e-06	1.34771e-05	1.4148e-05	8.26184e-06	2.16616e-06	9.24337e-06	4.26717	2.09328	0.0041635	1.19431	up	--	--	--	--	--	--	HMDB0030404	129741-56-6	Organic compounds	Lipids and lipid-like molecules	Prenol lipids	Sesquiterpenoids	Animals
meta_652	PC(16:1(9Z)/22:6(4Z,7Z,10Z,13Z,16Z,19Z))	0.000306935	0.000442528	0.00043746	0.000816105	0.00157976	0.00215511	0.0111044	0.0154007	0.00740077	0.00599979	0.00687923	0.00830772	0.000956316	0.00918211	9.60154	3.26327	0.00188204	1.36262	up	--	--	LMGP01010696	Glycerophospholipids [GP]	Glycerophosphocholines [GP01]	Diacylglycerophosphocholines [GP0101]	HMDB0008023	--	Organic compounds	Lipids and lipid-like molecules	Glycerophospholipids	Glycerophosphocholines	Animals
meta_655	(3beta,17alpha,23S)-17,23-Epoxy-3,29-dihydroxy-27-norlanosta-7,9(11)-diene-15,24-dione	0.000191266	0.000260213	0.000154621	0.000138437	0.000109086	0.000135708	3.91069e-05	4.77073e-05	4.04724e-05	2.76082e-05	5.08432e-05	7.03897e-05	0.000164888	4.60213e-05	0.279106	-1.84112	0.0023102	1.35035	down	--	--	--	--	--	--	HMDB0035970	--	Organic compounds	Lipids and lipid-like molecules	Steroids and steroid derivatives	Oxosteroids	Animals
meta_662	Avocadene	0.000165466	0.000155204	0.000130754	0.000123491	0.000134708	8.67823e-05	5.44842e-05	5.47489e-05	4.00881e-05	5.17606e-05	5.12252e-05	6.60223e-05	0.000132734	5.30549e-05	0.399707	-1.32298	0.000531666	1.42333	down	--	--	LMFA05000639	Fatty Acyls [FA]	Fatty alcohols [FA05]	-	HMDB0031042	83797-45-9	Organic compounds	Lipids and lipid-like molecules	Fatty Acyls	Fatty alcohols	Animals
meta_663	3-Indoleacetonitrile	2.44498e-05	4.05468e-05	5.67691e-05	3.91568e-05	5.77772e-05	7.36942e-06	1.26799e-06	1.21581e-06	2.91916e-07	1.01533e-06	5.58088e-07	1.16954e-06	3.76782e-05	9.1978e-07	0.0244114	-5.3563	0.00556121	1.28255	down	C02938	Tryptophan metabolism(ko00380);;Metabolic pathways(ko01100)	--	--	--	--	HMDB0006524	771-51-7	Organic compounds	Organoheterocyclic compounds	Indoles and derivatives	Indoles	Animals,Plants
meta_664	LPA(0:0/16:0)	6.82319e-06	4.1224e-06	5.55013e-06	1.02839e-05	5.61735e-07	4.38208e-06	1.76944e-05	1.8108e-05	2.53725e-05	1.96902e-05	1.95889e-05	2.64971e-05	5.28723e-06	2.11585e-05	4.00181	2.00065	1.70771e-05	1.4286	up	--	--	--	--	--	--	HMDB0007849	--	Organic compounds	Lipids and lipid-like molecules	Glycerophospholipids	Glycerophosphates	Animals
meta_671	PA(16:0/16:0)	0.000847004	0.000944538	0.000727937	0.000741102	0.000723591	0.000573945	0.000362984	0.000335987	0.000301944	0.000311079	0.000372803	0.00043349	0.000759686	0.000353048	0.464729	-1.10554	0.000223705	1.44549	down	C00416	--	LMGP10010027	Glycerophospholipids [GP]	Glycerophosphates [GP10]	Diacylglycerophosphates [GP1001]	HMDB0000674	7091-44-3	Organic compounds	Lipids and lipid-like molecules	Glycerophospholipids	Glycerophosphates	Microbe,Animals
meta_672	L-2-Amino-4-methylenepentanedioic acid	2.3534e-05	2.4181e-05	2.10445e-05	2.22944e-05	2.07259e-05	1.5641e-05	1.00471e-05	1.04251e-05	7.74339e-06	9.93642e-06	1.03819e-05	1.22631e-05	2.12368e-05	1.01328e-05	0.477136	-1.06753	7.94043e-05	1.46253	down	C00651	--	--	--	--	--	HMDB0029433	16804-57-2	Organic compounds	Organic acids and derivatives	Carboxylic acids and derivatives	Amino acids, peptides, and analogues	Animals
meta_674	Miglitol	0.000290981	0.000320708	0.000269641	0.000277433	0.000277647	0.000183762	0.000105408	0.000101256	0.000123723	0.000151936	0.000142058	0.00014229	0.000270029	0.000127779	0.473204	-1.07947	0.000231288	1.42916	down	C07708	--	--	--	--	--	HMDB0014634	72432-03-2	Organic compounds	Organoheterocyclic compounds	Piperidines	_	Animals
meta_675	Galactosylglycerol	1.21205e-05	7.8949e-06	7.19903e-06	9.90813e-06	6.49375e-06	9.57014e-06	1.67163e-06	1.93217e-06	2.11622e-06	3.57281e-06	1.6307e-06	3.77297e-06	8.86442e-06	2.44942e-06	0.27632	-1.85559	0.000227914	1.41827	down	C05401	Galactose metabolism(ko00052);;Glycerolipid metabolism(ko00561)	--	--	--	--	HMDB0304157	--	Organic compounds	Lipids and lipid-like molecules	Glycerolipids	Glycosylglycerols	Animals
meta_676	E,e-Carotene-3,3'-dione	0.000449916	0.00048821	0.000382615	0.000413648	0.000377295	0.00032137	0.000190859	0.00017728	0.000136662	0.000158437	0.000180428	0.000220923	0.000405509	0.000177432	0.437553	-1.19247	4.88348e-05	1.47245	down	--	--	LMPR01070979	Prenol Lipids [PR]	Isoprenoids [PR01]	C40 isoprenoids (tetraterpenes) [PR0107]	HMDB0002193	28840-14-4	Organic compounds	Lipids and lipid-like molecules	Prenol lipids	Tetraterpenoids	Animals
meta_679	Glucosylceramide (d18:1/12:0)	0.000911634	0.000940756	0.000840717	0.000686939	0.000738188	0.000526179	0.000113543	9.38559e-05	8.93108e-05	8.38541e-05	6.00955e-05	0.000120225	0.000774069	9.34808e-05	0.120766	-3.04972	0.000103309	1.49646	down	--	--	--	--	--	--	--	--	--	--	--	--	--
meta_683	5-Methoxydimethyltryptamine	1.52998e-05	1.54119e-05	1.14623e-05	1.53641e-05	1.10845e-05	1.52141e-05	3.51199e-06	2.86863e-06	2.71033e-06	5.23683e-06	2.95019e-06	2.68941e-06	1.39728e-05	3.3279e-06	0.23817	-2.06993	8.7624e-06	1.50103	down	C08309	--	--	--	--	--	HMDB0002004	1019-45-0	Organic compounds	Organoheterocyclic compounds	Indoles and derivatives	Tryptamines and derivatives	Animals,Plants
meta_692	Scillipheosidin 3-[glucosyl-(1->2)-rhamnoside]	9.26354e-05	3.79271e-05	6.24807e-05	3.75884e-05	4.60686e-05	2.55568e-05	1.17559e-05	3.67329e-06	5.2451e-06	1.58843e-05	6.64754e-06	2.79725e-05	5.03762e-05	1.18631e-05	0.23549	-2.08626	0.00928387	1.19115	down	--	--	--	--	--	--	--	--	--	--	--	--	--
meta_694	Soyasaponin I	0.00101321	0.000933732	0.000980569	0.000958676	0.000727603	0.000529625	0.000207071	0.000215343	9.9628e-05	0.00023413	0.000128482	0.000140325	0.000857236	0.00017083	0.199279	-2.32714	0.000166874	1.47085	down	C08983	--	--	--	--	--	HMDB0034649	51330-27-9	Organic compounds	Lipids and lipid-like molecules	Prenol lipids	Terpene glycosides	Animals
meta_700	3a,7a,12a-Trihydroxy-5b-cholestan-26-al	5.63217e-05	7.32277e-05	9.99508e-05	6.64742e-05	6.79466e-05	4.89714e-05	1.93519e-05	1.85651e-05	2.72614e-05	2.77387e-05	3.59998e-05	3.60878e-05	6.88154e-05	2.75008e-05	0.399631	-1.32326	0.0012445	1.34158	down	C01301	Primary bile acid biosynthesis(ko00120);;Metabolic pathways(ko01100)	LMST04030164	Sterol Lipids [ST]	Bile acids and derivatives [ST04]	C27 bile acids, alcohols, and derivatives [ST0403]	HMDB0003533	3836-01-09	Organic compounds	Lipids and lipid-like molecules	Steroids and steroid derivatives	Bile acids, alcohols and derivatives	Animals
meta_701	Furanofukinin	2.73896e-05	2.9278e-05	3.44298e-05	3.14423e-05	3.45653e-05	2.42519e-05	1.87071e-06	5.21072e-06	5.19885e-06	7.86741e-06	1.82647e-05	2.64016e-05	3.02262e-05	1.08023e-05	0.357384	-1.48445	0.00267281	1.28996	down	--	--	--	--	--	--	HMDB0036640	34335-93-8	Organic compounds	Lipids and lipid-like molecules	Prenol lipids	Sesquiterpenoids	Animals
meta_702	Agavasaponin C'	2.72914e-05	3.03573e-05	3.32721e-05	2.27825e-05	2.20673e-05	1.58897e-05	4.74498e-06	7.637e-06	1.90526e-06	9.32193e-06	2.19891e-06	2.30471e-06	2.52767e-05	4.68547e-06	0.185367	-2.43154	0.000144694	1.433	down	--	--	--	--	--	--	HMDB0033811	58546-17-1	Organic compounds	Lipids and lipid-like molecules	Steroids and steroid derivatives	Steroidal glycosides	Animals,Plants
meta_705	Bn-NCC-2	0.000239548	0.000229062	0.00024169	0.000226174	0.000188359	0.00014112	6.6144e-05	6.52859e-05	3.26009e-05	7.41144e-05	4.72431e-05	5.40268e-05	0.000210992	5.65692e-05	0.26811	-1.8991	6.9859e-05	1.47899	down	--	--	--	--	--	--	HMDB0038230	173740-47-1	Organic compounds	Organoheterocyclic compounds	Tetrapyrroles and derivatives	_	Animals
meta_706	Thromboxane	0.000188576	0.000172772	0.000150577	0.000160513	0.00014737	0.000134374	6.22929e-05	6.67524e-05	5.27747e-05	5.36628e-05	6.74147e-05	7.74272e-05	0.00015903	6.33874e-05	0.398587	-1.32703	1.00013e-05	1.50265	down	C02198	--	LMFA03030015	Fatty Acyls [FA]	Eicosanoids [FA03]	Thromboxanes [FA0303]	HMDB0003208	66719-58-2	Organic compounds	Lipids and lipid-like molecules	Fatty Acyls	Eicosanoids	Animals
meta_721	(3S,4S,6R,7S)-1,10-Bisaboladiene-3,4-diol	2.65446e-14	1.95363e-08	3.2454e-07	2.60174e-14	1.16065e-07	2.57787e-14	7.11472e-06	8.53136e-06	5.19415e-06	6.69805e-06	8.6922e-06	1.91657e-05	7.66903e-08	9.2327e-06	120.389	6.91156	0.00665423	1.25532	up	--	--	--	--	--	--	HMDB0031383	129673-87-6	Organic compounds	Lipids and lipid-like molecules	Prenol lipids	Sesquiterpenoids	Animals
meta_731	1D-myo-inositol 1,4-bisphosphate(4-)	2.19225e-05	2.60182e-05	2.97128e-05	2.56093e-05	1.92842e-05	2.87713e-05	4.56929e-06	7.81835e-06	5.812e-06	5.85586e-06	1.17354e-05	7.93615e-06	2.52197e-05	7.28784e-06	0.288974	-1.79099	1.00371e-05	1.47444	down	--	--	--	--	--	--	--	--	--	--	--	--	--
meta_739	6-Amino-9H-purine-9-propanoic acid	2.40907e-05	6.27895e-06	1.09374e-05	3.19649e-05	3.39928e-06	2.42546e-05	0.00012305	0.000109316	5.72071e-05	0.000106001	0.000141677	0.000162092	1.6821e-05	0.000116557	6.92928	2.79271	0.000630516	1.37792	up	--	--	--	--	--	--	HMDB0029939	4244-47-7	Organic compounds	Organoheterocyclic compounds	Imidazopyrimidines	Purines and purine derivatives	Animals,Microbe
meta_750	2-Arachidonylglycerol	4.03868e-05	4.52812e-05	4.91651e-05	3.27638e-05	4.85359e-05	3.11291e-05	2.02122e-05	1.73849e-05	1.26587e-05	1.32904e-05	2.37648e-05	2.21456e-05	4.12103e-05	1.82428e-05	0.442675	-1.17568	0.000251572	1.38576	down	C13856	Neuroactive ligand-receptor interaction(ko04080);;Thermogenesis(ko04714);;Retrograde endocannabinoid signaling(ko04723)	LMGL01010023	Glycerolipids [GL]	Monoradylglycerols [GL01]	Monoacylglycerols [GL0101]	HMDB0004666	53847-30-6	Organic compounds	Lipids and lipid-like molecules	Endocannabinoids	_	Animals
meta_754	Inositol 1,3,4,5-tetraphosphate	1.96245e-05	2.0644e-05	2.14683e-05	2.21146e-05	1.90641e-05	1.42889e-05	9.19739e-06	8.0942e-06	5.4484e-06	7.93066e-06	7.65346e-06	8.88631e-06	1.95341e-05	7.8684e-06	0.402804	-1.31185	3.30283e-05	1.48035	down	C01272	Inositol phosphate metabolism(ko00562);;Metabolic pathways(ko01100);;Phosphatidylinositol signaling system(ko04070)	--	--	--	--	--	--	--	--	--	--	--
meta_755	LysoPC(16:0)	0.00180594	0.000868222	0.000953015	0.00148449	0.00011801	0.000988111	0.00208022	0.00220973	0.00177952	0.00192443	0.00159138	0.00339735	0.0010363	0.00216377	2.08798	1.06211	0.0097109	1.08058	up	C04230	--	LMGP01050018	Glycerophospholipids [GP]	Glycerophosphocholines [GP01]	Monoacylglycerophosphocholines [GP0105]	HMDB0010382	17364-16-8	Organic compounds	Lipids and lipid-like molecules	Glycerophospholipids	Glycerophosphocholines	Microbe,Animals
meta_763	Albanin G	9.94455e-06	1.54394e-05	2.09232e-05	1.14704e-05	6.23245e-06	1.08319e-05	1.85905e-06	8.94631e-07	2.76138e-14	4.6122e-07	9.5238e-07	3.02489e-14	1.24736e-05	6.94547e-07	0.0556813	-4.16666	0.00218434	1.36521	down	C10100	--	--	--	--	--	HMDB0030075	76472-87-2	Organic compounds	Phenylpropanoids and polyketides	Flavonoids	Flavones	Animals
meta_765	Carbamazepine-O-quinone	1.68761e-06	2.46267e-06	5.45282e-06	1.05524e-06	9.00688e-07	2.197e-06	6.82531e-06	6.9445e-06	5.27951e-06	7.20591e-06	3.17511e-06	7.78852e-06	2.29267e-06	6.20314e-06	2.70564	1.43597	0.00242684	1.21825	up	C16606	Drug metabolism - cytochrome P450(ko00982)	--	--	--	--	HMDB0060566	--	Organic compounds	Organoheterocyclic compounds	Benzazepines	Dibenzazepines	Animals
meta_767	Gibberellin A4 glucosyl ester	1.64609e-05	9.33311e-06	1.38508e-05	8.13597e-06	8.8061e-06	7.18811e-06	5.30892e-06	9.4847e-07	1.52471e-06	4.42909e-06	2.83326e-06	8.16112e-06	1.06292e-05	3.8676e-06	0.363866	-1.45852	0.00523233	1.18983	down	--	--	--	--	--	--	HMDB0038610	54788-52-2	Organic compounds	Lipids and lipid-like molecules	Prenol lipids	Terpene glycosides	Animals
meta_772	5-Dodecenoic acid	7.91127e-05	0.000108282	7.56964e-05	7.70783e-05	8.28432e-05	7.77559e-05	2.02958e-05	9.15119e-06	3.02413e-05	2.54973e-05	1.98331e-05	2.21667e-05	8.34614e-05	2.11975e-05	0.25398	-1.97721	5.50104e-06	1.49082	down	--	--	LMFA01030226	Fatty Acyls [FA]	Fatty Acids and Conjugates [FA01]	Unsaturated fatty acids [FA0103]	HMDB0000529	2430-94-6	Organic compounds	Lipids and lipid-like molecules	Fatty Acyls	Fatty acids and conjugates	Animals
meta_774	2-(3-Hydroxy-4-methylphenyl)-5-methyl-4-hexen-3-one	1.05974e-05	1.889e-05	1.35977e-05	1.10271e-05	1.32328e-05	1.25181e-05	5.49454e-06	7.0727e-06	4.56277e-06	5.84181e-06	7.77088e-06	8.09666e-06	1.33105e-05	6.47323e-06	0.486325	-1.04001	0.00136473	1.32985	down	--	--	--	--	--	--	HMDB0037738	--	Organic compounds	Lipids and lipid-like molecules	Prenol lipids	Monoterpenoids	Animals
meta_776	2,4-Diamino-6-hydroxypyrimidine	6.30923e-06	7.44203e-06	1.10535e-05	1.03046e-05	1.12274e-05	3.15614e-06	2.82352e-14	2.93961e-14	2.76138e-14	2.76952e-14	2.74845e-14	3.02489e-14	8.24882e-06	2.84456e-14	3.44845e-09	-28.1114	0.00147475	1.38668	down	--	--	--	--	--	--	HMDB0002128	1956-06-04	Organic compounds	Organoheterocyclic compounds	Diazines	Pyrimidines and pyrimidine derivatives	Animals
meta_777	2-(Formamido)-N1-(5-phospho-D-ribosyl)acetamidine	4.2557e-05	1.85639e-05	4.14698e-05	2.87063e-05	5.61564e-06	2.11231e-05	9.62476e-05	6.65404e-05	8.90941e-05	6.94039e-05	8.55076e-05	7.22094e-05	2.63393e-05	7.98338e-05	3.03098	1.59978	4.18044e-05	1.40383	up	--	--	--	--	--	--	--	--	--	--	--	--	--
meta_778	LysoPE(0:0/16:1(9Z))	2.44799e-05	1.51011e-05	1.43513e-05	2.06668e-05	3.14702e-06	4.23068e-06	6.96775e-05	7.0948e-05	3.83186e-05	5.64335e-05	6.34789e-05	5.90959e-05	1.36628e-05	5.96588e-05	4.36651	2.12648	2.90034e-05	1.41456	up	--	--	LMGP02050037	Glycerophospholipids [GP]	Glycerophosphoethanolamines [GP02]	Monoacylglycerophosphoethanolamines [GP0205]	HMDB0011474	--	Organic compounds	Lipids and lipid-like molecules	Glycerophospholipids	Glycerophosphoethanolamines	Animals
meta_787	Ginsenoside Rh2	0.000117634	0.000128582	6.03231e-05	4.02588e-05	6.56192e-05	3.39313e-05	5.81902e-06	7.58078e-06	1.42997e-05	2.66389e-06	1.67317e-05	5.2829e-06	7.43914e-05	8.72966e-06	0.117348	-3.09114	0.00944043	1.24041	down	C22128	--	LMPR0106080018	Prenol Lipids [PR]	Isoprenoids [PR01]	C30 isoprenoids (triterpenes) [PR0106]	--	--	--	--	--	--	--
meta_790	Cabazitaxel	1.40146e-05	7.35456e-06	6.34263e-06	7.46019e-06	8.0558e-06	3.87204e-06	1.0285e-06	2.93961e-14	2.56484e-06	4.94295e-06	2.74845e-14	3.02489e-14	7.84997e-06	1.42271e-06	0.181238	-2.46404	0.00368086	1.23179	down	--	--	--	--	--	--	HMDB0015672	183133-96-2	Organic compounds	Organoheterocyclic compounds	Benzazepines	_	Animals
meta_792	Quercetin-3'-glucuronide	2.17718e-05	0.00012725	0.00014259	6.21599e-05	0.000157353	8.30579e-05	3.64503e-05	1.53537e-05	2.76138e-14	2.76952e-14	1.04393e-05	3.02489e-14	9.90305e-05	1.03739e-05	0.104754	-3.25492	0.00773882	1.20003	down	--	--	--	--	--	--	HMDB0029213	--	Organic compounds	Organic acids and derivatives	Carboxylic acids and derivatives	Amino acids, peptides, and analogues	Animals
meta_797	Penciclovir	0.000190663	0.000222317	0.000240973	0.000200395	0.000168334	0.000107721	4.33408e-05	4.38364e-05	1.85364e-05	2.67583e-05	4.4236e-05	4.03529e-05	0.0001884	3.61768e-05	0.192021	-2.38066	0.000355936	1.45287	down	C07417	--	--	--	--	--	HMDB0014444	39809-25-1	Organic compounds	Organoheterocyclic compounds	Imidazopyrimidines	Purines and purine derivatives	Animals
meta_799	(R)-Shinanolone	2.65446e-14	2.61253e-14	2.61231e-14	2.60174e-14	4.76204e-07	2.57787e-14	8.98395e-06	1.52989e-05	1.32036e-05	6.25161e-06	1.8627e-05	1.76727e-05	7.93674e-08	1.33396e-05	168.074	7.39296	0.00116117	1.39469	up	--	--	--	--	--	--	HMDB0030580	--	Organic compounds	Benzenoids	Tetralins	_	Animals
meta_800	Cinnamic acid	0.00460934	0.00398466	0.00372397	0.00386396	0.00413828	0.00230558	0.00186724	0.00150399	0.00126713	0.0015811	0.00154196	0.00215009	0.00377097	0.00165192	0.438062	-1.19079	0.000589386	1.39526	down	C10438	Ubiquinone and other terpenoid-quinone biosynthesis(ko00130);;Phenylalanine metabolism(ko00360);;Metabolic pathways(ko01100)	--	--	--	--	HMDB0000930	140-10-3	Organic compounds	Phenylpropanoids and polyketides	Cinnamic acids and derivatives	Cinnamic acids	Microbe,Animals,Plants
meta_802	Tetraphyllin B sulfate	5.39518e-05	5.09481e-05	4.84477e-05	4.79888e-05	5.83646e-05	2.50332e-05	2.35665e-05	1.85213e-05	1.47924e-05	2.19051e-05	1.54602e-05	2.60571e-05	4.74557e-05	2.00505e-05	0.422509	-1.24295	0.00133035	1.346	down	--	--	--	--	--	--	HMDB0038486	85758-30-1	Organic compounds	Organic oxygen compounds	Organooxygen compounds	Carbohydrates and carbohydrate conjugates	Animals
meta_805	Flavone	0.000125327	0.000171067	0.000195119	0.00017863	0.000157612	9.25472e-05	2.82352e-14	2.93961e-14	2.76138e-14	3.74735e-07	2.74845e-14	2.69438e-07	0.000153384	1.07362e-07	0.000699957	-10.4804	0.000179765	1.48396	down	C15608	--	LMPK12110097	Polyketides [PK]	Flavonoids [PK12]	Flavones and Flavonols [PK1211]	HMDB0003075	525-82-6	Organic compounds	Phenylpropanoids and polyketides	Flavonoids	Flavones	Animals,Plants
meta_808	Roquefortine	1.37307e-06	3.50809e-06	3.15052e-06	3.67547e-06	1.57961e-06	1.06782e-06	6.80015e-07	2.93961e-14	2.76138e-14	2.76952e-14	2.74845e-14	2.28592e-07	2.39243e-06	1.51435e-07	0.0632974	-3.98171	0.00477048	1.29404	down	--	--	--	--	--	--	--	--	--	--	--	--	--
meta_809	15beta-Hydroxydesogestrel	1.15104e-05	1.37013e-05	1.12591e-05	1.10373e-05	1.1659e-05	2.84721e-06	3.81931e-06	3.45373e-06	2.73975e-06	3.02797e-06	3.98987e-06	4.44235e-06	1.03357e-05	3.57883e-06	0.346258	-1.53008	0.00678922	1.2731	down	--	--	--	--	--	--	HMDB0060707	--	Organic compounds	Lipids and lipid-like molecules	Steroids and steroid derivatives	Estrane steroids	Animals
meta_812	Murrayacinine	6.29041e-06	1.26972e-05	2.47815e-05	1.32501e-05	1.81024e-06	2.0547e-05	7.74762e-05	4.20383e-05	8.42854e-05	3.1591e-05	4.10239e-05	4.02482e-05	1.32294e-05	5.27772e-05	3.98938	1.99617	0.0056163	1.24098	up	--	--	--	--	--	--	HMDB0030224	53508-00-2	Organic compounds	Organoheterocyclic compounds	Indoles and derivatives	Carbazoles	Animals,Plants
meta_814	16-Oxoandrostenediol	2.84319e-05	2.99256e-05	2.99263e-05	3.22918e-05	2.93718e-05	1.78712e-05	9.99525e-06	7.93304e-06	8.93529e-06	1.13096e-05	1.07721e-05	1.01569e-05	2.79697e-05	9.85036e-06	0.352179	-1.50562	0.000219891	1.46555	down	--	--	LMST02020088	Sterol Lipids [ST]	Steroids [ST02]	C19 steroids (androgens) and derivatives [ST0202]	HMDB00322	--	--	--	--	--	--
meta_816	Cytosine	2.37359e-06	3.42579e-06	5.95023e-06	2.60174e-14	1.92081e-06	1.17397e-06	3.50324e-05	2.29503e-05	3.79182e-05	1.71206e-05	3.12836e-05	2.79133e-05	2.47406e-06	2.87031e-05	11.6016	3.53625	0.000258501	1.44669	up	C00380	Pyrimidine metabolism(ko00240);;Metabolic pathways(ko01100);;Nucleotide metabolism(ko01232)	--	--	--	--	HMDB0000630	71-30-7	Organic compounds	Organoheterocyclic compounds	Diazines	Pyrimidines and pyrimidine derivatives	Microbe,Animals
meta_830	Norophthalmic acid	1.6711e-05	1.65623e-05	1.65645e-05	2.90783e-05	1.96347e-05	1.73974e-05	5.08252e-06	8.02962e-06	3.76964e-06	3.20638e-06	5.82372e-06	7.47806e-06	1.93247e-05	5.56499e-06	0.287973	-1.79599	0.000503983	1.3913	down	--	--	--	--	--	--	HMDB0005766	1116-21-8	Organic compounds	Organic acids and derivatives	Carboxylic acids and derivatives	Amino acids, peptides, and analogues	Animals
meta_831	Glucosinalbin 4-(4-acetylrhamnoside)	2.65446e-14	2.61253e-14	9.89109e-07	2.60174e-14	7.01515e-07	2.57787e-14	1.41398e-05	2.43019e-05	1.42386e-05	8.22354e-06	2.68931e-05	3.6343e-05	2.81771e-07	2.069e-05	73.4285	6.19827	0.00474523	1.28832	up	--	--	--	--	--	--	HMDB0036939	--	Organic compounds	Organic oxygen compounds	Organooxygen compounds	Carbohydrates and carbohydrate conjugates	Animals
meta_832	Fasciculic acid A	1.4582e-06	1.90988e-05	2.61231e-14	6.31425e-07	2.52489e-14	3.3361e-07	2.17223e-05	1.20403e-05	2.37121e-05	3.11149e-05	2.75596e-05	4.27604e-05	3.58701e-06	2.64849e-05	7.38358	2.88432	0.00164739	1.23605	up	--	--	--	--	--	--	--	--	--	--	--	--	--
meta_834	Squamocin K	2.65446e-14	2.61253e-14	2.61231e-14	2.60174e-14	2.52489e-14	2.57787e-14	8.78231e-05	5.28643e-05	7.29898e-05	0.000110892	0.000151163	8.20619e-05	2.5973e-14	9.29658e-05	3.57932e+09	31.737	0.00115868	1.38478	up	--	--	--	--	--	--	HMDB0029957	161169-70-6	Organic compounds	Lipids and lipid-like molecules	Fatty Acyls	Fatty alcohols	Animals,Plants
meta_835	(4-Hydroxy-3-methoxyphenyl)ethanol	6.48633e-05	9.16673e-05	8.04391e-05	5.96563e-05	0.000123223	0.000103664	4.3822e-05	3.23253e-05	1.98979e-05	3.65788e-05	4.38665e-05	5.14848e-05	8.72522e-05	3.79959e-05	0.435472	-1.19935	0.00258794	1.25347	down	--	--	--	--	--	--	HMDB0038925	2380-78-1	Organic compounds	Benzenoids	Phenols	Methoxyphenols	Microbe,Animals
meta_841	8-Epidiosbulbin E acetate	2.65446e-14	2.61253e-14	1.58051e-05	2.60174e-14	2.52489e-14	7.52385e-06	0.00696817	0.0119563	0.0170967	0.012258	0.0187164	0.00278249	3.88816e-06	0.0116297	2991.05	11.5464	0.00515858	1.28766	up	--	--	--	--	--	--	HMDB0035110	--	Organic compounds	Organoheterocyclic compounds	Naphthopyrans	_	Animals
meta_842	Testosterone	9.06153e-06	1.14921e-05	1.52108e-05	1.28841e-05	1.62836e-05	1.27184e-05	4.32474e-06	3.64766e-06	2.35017e-06	3.58124e-06	6.1284e-06	4.75711e-06	1.29418e-05	4.13155e-06	0.319242	-1.64728	0.000114238	1.41869	down	C00535	Steroid hormone biosynthesis(ko00140);;Metabolic pathways(ko01100);;Endocrine resistance(ko01522);;Ovarian steroidogenesis(ko04913);;GnRH secretion(ko04929);;Pathways in cancer(ko05200);;Prostate cancer(ko05215)	LMST02020002	Sterol Lipids [ST]	Steroids [ST02]	C19 steroids (androgens) and derivatives [ST0202]	HMDB0000234	58-22-0	Organic compounds	Lipids and lipid-like molecules	Steroids and steroid derivatives	Androstane steroids	Animals
meta_847	1-Methylnaphthalene	3.93476e-05	5.06132e-05	5.28498e-05	4.7642e-05	5.71101e-05	2.09293e-05	9.93317e-06	1.23313e-05	7.43168e-06	9.83824e-06	1.58975e-05	2.16976e-05	4.47487e-05	1.28549e-05	0.287269	-1.79952	0.00109291	1.35672	down	C14082	--	--	--	--	--	HMDB0032860	90-12-0	Organic compounds	Benzenoids	Naphthalenes	_	Animals,Plants
meta_849	Ouabain	0.000240987	0.000152946	0.000245705	0.000126732	0.000664529	0.000154452	0.000543684	0.000530308	0.000537421	0.000652528	0.000863727	0.000504079	0.000264225	0.000605291	2.29082	1.19586	0.00787253	1.14869	up	C01443	--	LMST01120022	Sterol Lipids [ST]	Sterols [ST01]	Cardanolides and derivatives [ST0112]	--	--	--	--	--	--	--
meta_851	Diazenedicarboxamide	5.24532e-05	1.36102e-05	3.88781e-05	4.90932e-05	1.42906e-05	6.54964e-05	9.05316e-05	7.42731e-05	8.22728e-05	7.32524e-05	8.81645e-05	7.56597e-05	3.89703e-05	8.06924e-05	2.07061	1.05006	0.00353942	1.27476	up	--	--	--	--	--	--	HMDB0029616	123-77-3	Organic compounds	Organic nitrogen compounds	Organonitrogen compounds	Azo compounds	Animals
meta_855	Phosphodimethylethanolamine	9.00668e-05	0.000135303	9.72403e-05	0.000109625	5.13612e-05	7.57967e-05	4.55459e-05	3.02425e-05	4.03485e-05	3.18224e-05	4.38643e-05	2.6207e-05	9.32321e-05	3.63384e-05	0.389763	-1.35933	0.00377876	1.31344	down	C13482	Glycerophospholipid metabolism(ko00564)	--	--	--	--	HMDB0060244	--	Organic compounds	Organic acids and derivatives	Organic phosphoric acids and derivatives	Phosphate esters	Animals
meta_856	N-Ornithyl-L-taurine	2.65446e-14	9.31741e-07	2.53297e-06	2.60174e-14	8.1972e-07	2.57787e-14	1.14354e-05	1.29991e-05	1.0157e-05	1.3703e-05	1.58833e-05	2.12965e-05	7.14072e-07	1.42457e-05	19.9499	4.31831	0.000264658	1.43378	up	--	--	--	--	--	--	HMDB0033519	98349-67-8	Organic compounds	Organic acids and derivatives	Organic sulfonic acids and derivatives	Organosulfonic acids and derivatives	Animals
meta_857	LysoPC(17:0)	0.0100563	0.00474866	0.00535546	0.00799031	0.000661589	0.00529736	0.0117142	0.0119368	0.00986201	0.010783	0.00887439	0.0188424	0.00568494	0.0120021	2.11121	1.07807	0.00888083	1.08929	up	C04230	--	LMGP01050024	Glycerophospholipids [GP]	Glycerophosphocholines [GP01]	Monoacylglycerophosphocholines [GP0105]	HMDB0012108	50930-23-9	Organic compounds	Lipids and lipid-like molecules	Glycerophospholipids	Glycerophosphocholines	Animals
meta_859	6-Methylnicotinamide	1.45891e-05	1.2748e-05	1.48051e-05	1.77726e-05	2.83619e-05	9.29509e-06	5.64726e-06	1.69409e-06	4.99455e-06	4.48039e-06	4.46974e-06	3.49538e-06	1.6262e-05	4.13023e-06	0.253981	-1.97721	0.00552637	1.2473	down	--	--	--	--	--	--	--	--	--	--	--	--	--
meta_863	Alatanin 2	4.32764e-06	5.55972e-06	7.17321e-06	8.30845e-06	2.67994e-06	3.97628e-06	2.36813e-05	2.03743e-05	9.19415e-06	1.35178e-05	1.28578e-05	1.48056e-05	5.33754e-06	1.57385e-05	2.94864	1.56005	0.00351224	1.25607	up	--	--	LMPK12010247	Polyketides [PK]	Flavonoids [PK12]	Anthocyanidins [PK1201]	--	--	--	--	--	--	--
meta_871	(R)-Bitalin A	7.47039e-06	1.02294e-05	1.26752e-05	9.87763e-06	9.85623e-06	8.06563e-06	3.98887e-06	3.89488e-06	3.00252e-06	4.41213e-06	3.17401e-06	4.31011e-06	9.69573e-06	3.79708e-06	0.391624	-1.35246	0.000288783	1.4316	down	--	--	--	--	--	--	HMDB0040358	35844-67-8	Organic compounds	Benzenoids	Benzene and substituted derivatives	Acetophenones	Animals
meta_873	Camellidin I	5.76166e-06	9.74323e-06	1.3268e-05	8.56625e-06	3.0469e-06	2.80002e-06	2.82352e-14	2.93961e-14	2.76138e-14	2.76952e-14	2.74845e-14	3.02489e-14	7.19767e-06	2.84456e-14	3.95206e-09	-27.9147	0.00767352	1.27396	down	C08933	--	--	--	--	--	HMDB0034926	96827-22-4	Organic compounds	Lipids and lipid-like molecules	Prenol lipids	Triterpenoids	Animals
meta_877	5-Hydroxy-6-methoxycoumarin 7-glucoside	9.8358e-06	8.36986e-06	7.11433e-06	7.97772e-06	8.5132e-06	5.20102e-06	3.1685e-06	3.09879e-06	2.21623e-06	2.25486e-06	3.30864e-06	4.14674e-06	7.83532e-06	3.03229e-06	0.387003	-1.36958	0.000239883	1.42086	down	--	--	--	--	--	--	HMDB0039774	141238-32-6	Organic compounds	Phenylpropanoids and polyketides	Coumarins and derivatives	Coumarin glycosides	Animals
meta_878	Leukotriene B4 ethanolamide	0.000200836	0.000212624	0.000183128	0.000191144	0.000180999	0.000117239	9.339e-05	8.67137e-05	6.73939e-05	7.68421e-05	8.78985e-05	0.000107237	0.000180995	8.65792e-05	0.478351	-1.06386	0.000451778	1.41157	down	--	--	LMFA03020012	Fatty Acyls [FA]	Eicosanoids [FA03]	Leukotrienes [FA0302]	HMDB0002304	877459-63-7	Organic compounds	Organic nitrogen compounds	Organonitrogen compounds	Amines	Animals
meta_881	Oxypurinol	0.0014209	0.00133336	0.00117419	0.00125906	0.000962297	0.000862246	0.00026625	0.000297807	0.000233319	9.65393e-05	0.000225497	0.000275439	0.00116867	0.000232475	0.198922	-2.32972	5.2202e-05	1.49327	down	C07599	--	--	--	--	--	HMDB0000786	2465-59-0	Organic compounds	Organoheterocyclic compounds	Imidazopyrimidines	Purines and purine derivatives	Animals
meta_882	Cytochalasin B	6.61547e-07	1.04954e-06	4.04206e-07	3.30757e-07	7.91242e-07	2.17902e-06	3.99554e-06	6.04187e-06	3.09409e-06	4.24119e-06	3.70123e-06	6.1493e-06	9.02719e-07	4.53721e-06	5.02615	2.32945	0.000313571	1.38427	up	C19954	--	LMPK11000002	Polyketides [PK]	Cytochalasins [PK11]	-	--	--	--	--	--	--	--
meta_885	13-Hydroxy-5'-O-methylmelledonal	0.000103835	0.000112241	7.96294e-05	9.32544e-05	7.0215e-05	9.2951e-05	8.55486e-06	1.45525e-05	9.90417e-06	1.18001e-06	7.20332e-06	9.11389e-06	9.20209e-05	8.41813e-06	0.0914806	-3.45039	1.79335e-05	1.51364	down	--	--	--	--	--	--	HMDB0035864	112471-06-4	Organic compounds	Lipids and lipid-like molecules	Prenol lipids	Sesquiterpenoids	Animals
meta_888	3-(2-Methylpropylidene)-3alpha,4-dihydro-1(3H)-isobenzofuranone	0.000115183	0.000120161	0.00010589	0.00011902	9.80189e-05	8.44887e-05	4.7225e-05	4.223e-05	4.41868e-05	4.93848e-05	4.76943e-05	5.07679e-05	0.000107127	4.69148e-05	0.437937	-1.1912	8.18433e-05	1.49927	down	--	--	--	--	--	--	HMDB0032027	66983-88-8	Organic compounds	Organoheterocyclic compounds	Isobenzofurans	_	Animals
meta_889	5alpha-Cholestanone	4.00406e-05	6.93348e-05	5.95115e-05	3.43794e-05	5.71889e-05	2.13414e-05	1.22051e-05	4.10187e-06	1.36491e-05	1.27966e-05	1.31979e-05	1.80323e-05	4.69661e-05	1.23305e-05	0.26254	-1.92939	0.0044997	1.28527	down	C03238	--	LMST01010174	Sterol Lipids [ST]	Sterols [ST01]	Cholesterol and derivatives [ST0101]	HMDB0000871	566-88-1	Organic compounds	Lipids and lipid-like molecules	Steroids and steroid derivatives	Cholestane steroids	Animals
meta_890	(-)-Fumigaclavine B	0.000273195	0.000148352	0.000142609	0.00020956	2.69579e-05	0.000177822	0.000370354	0.00039317	0.000374376	0.000326521	0.000335287	0.000393007	0.000163083	0.000365452	2.2409	1.16408	0.00112627	1.34081	up	--	--	--	--	--	--	HMDB0030201	6879-93-2	Organic compounds	Organic acids and derivatives	Carboxylic acids and derivatives	Amino acids, peptides, and analogues	Animals
meta_893	Benzaldehyde	1.85125e-05	1.75879e-05	1.62472e-05	1.7474e-05	1.6325e-05	1.11546e-05	6.97043e-06	6.30106e-06	4.7765e-06	5.86737e-06	6.60593e-06	8.30018e-06	1.62169e-05	6.47025e-06	0.398982	-1.3256	7.57942e-05	1.46536	down	C00261	Metabolic pathways(ko01100)	--	--	--	--	HMDB0006115	100-52-7	Organic compounds	Benzenoids	Benzene and substituted derivatives	Benzoyl derivatives	Microbe,Animals,Plants
meta_900	Bakkenolide D	1.96438e-05	1.29552e-05	3.71578e-05	4.76531e-05	3.6052e-06	3.00522e-05	0.000121127	0.000178151	0.000141458	0.000138764	0.000102394	0.000216754	2.51779e-05	0.000149775	5.94867	2.57257	0.000329287	1.40742	up	--	--	--	--	--	--	HMDB0034998	18456-03-6	Organic compounds	Lipids and lipid-like molecules	Prenol lipids	Terpene lactones	Animals
meta_905	N-Acetylneuraminic acid	4.05969e-05	3.85328e-05	4.13855e-05	4.96339e-05	3.53595e-05	3.38431e-05	1.12265e-05	1.85526e-05	5.92124e-06	8.66911e-06	1.34189e-05	1.74267e-05	3.98919e-05	1.25358e-05	0.314245	-1.67004	4.68452e-06	1.47453	down	C19910	--	--	--	--	--	HMDB0000230	19342-33-7	Organic compounds	Organic oxygen compounds	Organooxygen compounds	Carbohydrates and carbohydrate conjugates	Animals
meta_909	Arabinopyranobiose	2.65446e-14	2.61253e-14	2.61231e-14	2.60174e-14	2.52489e-14	2.57787e-14	1.22641e-06	3.68434e-07	9.58521e-07	1.69359e-06	1.97707e-06	1.35871e-06	2.5973e-14	1.26379e-06	4.86578e+07	25.5362	0.00277101	1.32566	up	--	--	--	--	--	--	HMDB0029619	20546-04-7	Organic compounds	Organic oxygen compounds	Organooxygen compounds	Carbohydrates and carbohydrate conjugates	Animals
meta_910	Vinaginsenoside R1	6.16566e-06	8.58404e-06	1.08115e-05	1.3485e-05	6.53215e-06	9.32866e-06	6.99413e-05	6.3215e-05	7.31656e-05	0.000143814	9.24645e-05	5.99989e-05	9.15117e-06	8.37665e-05	9.15364	3.19435	0.00208402	1.34907	up	--	--	--	--	--	--	HMDB0034624	156980-41-5	Organic compounds	Lipids and lipid-like molecules	Prenol lipids	Terpene glycosides	Animals
meta_911	PI(18:1(9Z)/18:2(9Z,12Z))	3.14081e-05	3.53514e-05	3.55247e-05	4.26499e-05	2.6776e-05	5.36492e-05	5.83494e-05	6.94252e-05	9.12592e-05	0.000107756	0.000123089	0.000136607	3.75599e-05	9.77476e-05	2.60245	1.37987	0.00369547	1.26573	up	--	--	LMGP06010931	Glycerophospholipids [GP]	Glycerophosphoinositols [GP06]	Diacylglycerophosphoinositols [GP0601]	HMDB0009838	--	--	--	--	--	--
meta_914	Brevetoxin B2	7.63299e-07	2.99107e-06	2.22903e-06	1.25941e-06	8.0373e-06	5.19349e-07	0.0004941	0.000530834	0.000499078	0.00059085	0.000549492	0.000650107	2.63324e-06	0.00055241	209.783	7.71275	3.03332e-06	1.53114	up	--	--	--	--	--	--	HMDB0032069	173691-95-7	Organic compounds	Phenylpropanoids and polyketides	Brevetoxins and derivatives	_	Animals
meta_922	alpha-Linolenic acid	0.00161909	0.00182607	0.00257376	0.00169619	0.00193704	0.0011625	0.000347191	0.000184512	0.000476749	0.000622515	0.000345506	0.000392881	0.00180244	0.000394892	0.219087	-2.19042	0.000389959	1.42091	down	C06427	alpha-Linolenic acid metabolism(ko00592);;Biosynthesis of unsaturated fatty acids(ko01040);;Metabolic pathways(ko01100)	LMFA01030152	Fatty Acyls [FA]	Fatty Acids and Conjugates [FA01]	Unsaturated fatty acids [FA0103]	HMDB0001388	463-40-1	Organic compounds	Lipids and lipid-like molecules	Fatty Acyls	Lineolic acids and derivatives	Animals,Plants,Microbe
meta_924	Primaquine	0.000233682	0.000155372	0.000174768	0.000217625	1.8927e-05	0.000208472	0.000372912	0.000389975	0.000375277	0.000297773	0.000330608	0.000430912	0.000168141	0.000366243	2.17819	1.12313	0.000679264	1.32007	up	C07627	--	--	--	--	--	HMDB0015219	90-34-6	Organic compounds	Organoheterocyclic compounds	Quinolines and derivatives	Aminoquinolines and derivatives	Animals
meta_925	Blumealactone C	5.57325e-05	7.0152e-05	7.16243e-05	5.74766e-05	6.5775e-05	4.67151e-05	8.00992e-06	5.1575e-06	1.69896e-05	1.9766e-05	1.59479e-05	7.49915e-06	6.12459e-05	1.22284e-05	0.19966	-2.32438	3.81945e-06	1.48999	down	--	--	--	--	--	--	HMDB0035357	111545-48-3	Organic compounds	Lipids and lipid-like molecules	Prenol lipids	Terpene lactones	Animals
meta_926	2-Phenylbutyric acid	8.86725e-06	3.01538e-06	6.80084e-06	9.27133e-06	3.57658e-06	6.51863e-06	1.77796e-05	1.79563e-05	2.13903e-05	1.37661e-05	1.86293e-05	3.25517e-05	6.34167e-06	2.03456e-05	3.20823	1.68178	0.00203075	1.30083	up	--	--	--	--	--	--	HMDB0000329	90-27-7	Organic compounds	Benzenoids	Benzene and substituted derivatives	Phenylpropanes	Animals
meta_930	Ethylmorphine	0.000253138	0.000157975	9.39258e-05	0.000120423	0.00036273	0.000264531	7.91781e-05	2.8668e-05	1.98845e-05	3.44829e-05	2.0254e-05	2.48547e-05	0.000208787	3.45537e-05	0.165497	-2.59512	0.00791817	1.19582	down	--	--	--	--	--	--	--	--	--	--	--	--	--
meta_934	6-Hydroxynicotinic acid	0.000297778	0.000228749	0.000179004	0.000237423	0.000270146	0.000142768	3.71695e-05	4.17255e-05	0.000108946	8.80763e-05	2.55578e-05	4.72061e-05	0.000225978	5.81135e-05	0.257164	-1.95924	0.000254895	1.38415	down	C01020	Nicotinate and nicotinamide metabolism(ko00760);;Metabolic pathways(ko01100)	--	--	--	--	HMDB0002658	5006-66-6	Organic compounds	Organoheterocyclic compounds	Pyridines and derivatives	Pyridinecarboxylic acids and derivatives	Animals
meta_937	Phytosphingosine-1-P	5.94363e-05	8.14301e-05	6.31503e-05	6.25963e-05	6.85641e-05	4.18083e-05	2.57509e-05	1.92046e-05	1.67685e-05	1.9342e-05	2.07423e-05	2.54638e-05	6.28309e-05	2.1212e-05	0.337605	-1.56659	0.000319034	1.44342	down	--	--	--	--	--	--	HMDB0012280	--	Organic compounds	Lipids and lipid-like molecules	Sphingolipids	Phosphosphingolipids	Animals
meta_946	Oxysolavetivone	2.25961e-05	2.07303e-05	2.43896e-05	2.32367e-05	2.23675e-05	1.80247e-05	6.58932e-06	7.95942e-06	5.89825e-06	8.36859e-06	1.43498e-05	1.796e-05	2.18908e-05	1.01876e-05	0.465381	-1.10352	0.00101937	1.35279	down	--	--	--	--	--	--	HMDB0034956	103573-06-4	Organic compounds	Lipids and lipid-like molecules	Prenol lipids	Sesquiterpenoids	Animals
meta_951	Capecitabine	1.79872e-06	4.51748e-07	3.08322e-06	2.95404e-06	7.81716e-07	1.9591e-06	2.82352e-14	2.93961e-14	2.76138e-14	2.76952e-14	2.74845e-14	3.02489e-14	1.83809e-06	2.84456e-14	1.54757e-08	-25.9454	0.00880238	1.23827	down	C12650	Drug metabolism - other enzymes(ko00983)	--	--	--	--	HMDB0015233	154361-50-9	Organic compounds	Nucleosides, nucleotides, and analogues	5'-deoxyribonucleosides	_	Animals
meta_952	Chlorogenoquinone	2.2969e-05	7.18967e-06	6.24696e-06	9.65504e-06	6.74733e-06	1.20619e-05	2.82352e-14	2.93961e-14	2.76138e-14	2.76952e-14	2.74845e-14	3.02489e-14	1.08117e-05	2.84456e-14	2.63102e-09	-28.5017	0.0086962	1.24405	down	--	--	--	--	--	--	HMDB0029383	24321-18-4	Organic compounds	Organic oxygen compounds	Organooxygen compounds	Alcohols and polyols	Animals
meta_953	DG(14:1(9Z)/20:1(11Z)/0:0)	0.000158993	0.000162237	0.000122844	0.000123245	0.000122333	0.000127272	5.29238e-05	3.73579e-05	5.05611e-05	5.19775e-05	4.55817e-05	5.19812e-05	0.000136154	4.83972e-05	0.355459	-1.49224	3.87604e-05	1.49736	down	--	--	LMGL02010413	Glycerolipids [GL]	Diradylglycerols [GL02]	Diacylglycerols [GL0201]	HMDB0007050	--	Organic compounds	Lipids and lipid-like molecules	Glycerolipids	Diradylglycerols	Animals
meta_958	Neoacrimarine A	0.000722135	0.000645531	0.000682674	0.000672921	0.000588962	0.000527395	0.000171859	0.000199348	0.000129426	0.000151968	0.000191897	0.000235457	0.000639936	0.000179993	0.281267	-1.82999	1.01675e-06	1.52341	down	--	--	--	--	--	--	HMDB0040384	149301-45-1	Organic compounds	Organoheterocyclic compounds	Quinolines and derivatives	Benzoquinolines	Animals,Plants
meta_967	Fluoxetine glucuronide	2.42573e-05	3.10619e-05	4.95355e-05	3.41585e-05	3.67553e-05	2.4684e-05	1.20085e-06	2.23038e-07	7.36099e-06	4.86398e-06	5.17159e-06	1.87538e-06	3.34088e-05	3.4493e-06	0.103245	-3.27585	0.000316845	1.42749	down	--	--	--	--	--	--	HMDB0060607	96735-71-6	Organic compounds	Organic oxygen compounds	Organooxygen compounds	Carbohydrates and carbohydrate conjugates	Animals
meta_968	Cyclopentanethiol	0.0137399	0.0116676	0.01112	0.011523	0.0125637	0.00688553	0.00568486	0.00446473	0.00373149	0.00474014	0.00450059	0.0063582	0.0112499	0.00491334	0.436743	-1.19514	0.000581014	1.3928	down	--	--	--	--	--	--	HMDB0039771	1679-07-8	Organic compounds	Organosulfur compounds	Thiols	Alkylthiols	Animals
meta_974	Tetrahydropentoxyline	0.000105503	8.49648e-05	8.37991e-05	9.19025e-05	8.04426e-05	5.34533e-05	3.28409e-05	2.5017e-05	2.71632e-05	3.07384e-05	3.05433e-05	3.45326e-05	8.33442e-05	3.01392e-05	0.361624	-1.46744	0.000480659	1.4443	down	--	--	--	--	--	--	--	--	--	--	--	--	--
meta_976	MG(18:0e/0:0/0:0)	7.93596e-06	1.09921e-05	1.00899e-05	1.25405e-05	9.06714e-06	8.00008e-06	3.4401e-06	5.05889e-06	2.84767e-06	4.14359e-06	7.02194e-06	5.59088e-06	9.77095e-06	4.68385e-06	0.479364	-1.06081	0.00039415	1.35287	down	--	--	LMGL01020033	Glycerolipids [GL]	Monoradylglycerols [GL01]	Monoalkylglycerols [GL0102]	HMDB0011143	--	Organic compounds	Lipids and lipid-like molecules	Glycerolipids	Monoradylglycerols	Animals
meta_978	5-Hydroxy-7-(4-hydroxy-3-methoxyphenyl)-1-phenyl-3-heptanone	0.000546636	0.000800623	0.000776236	0.000496031	0.00108182	0.000828453	0.000262022	0.000158706	0.000126789	0.000248039	0.00024814	0.000323989	0.000754966	0.000227948	0.301931	-1.72771	0.00109929	1.34084	down	--	--	--	--	--	--	HMDB0029524	79559-61-8	Organic compounds	Phenylpropanoids and polyketides	Diarylheptanoids	Linear diarylheptanoids	Animals
meta_979	(beta-1-O-[N-(2-hydroxymethyl-3-chlorophenyl)-anthraniloyl]-D-glucupyranuronic acid)	0.000159214	2.653e-05	0.000151133	0.000109172	2.7801e-05	2.68352e-05	0.000258648	0.000199512	0.00027044	0.000212184	0.000228591	0.000296481	8.34476e-05	0.000244309	2.9277	1.54977	0.000704835	1.32069	up	--	--	--	--	--	--	HMDB0060033	--	Organic compounds	Organic oxygen compounds	Organooxygen compounds	Carbohydrates and carbohydrate conjugates	Animals
meta_986	Paraxanthine	2.07843e-05	1.22439e-05	1.13677e-05	1.34791e-05	7.83542e-06	1.08403e-05	3.861e-06	4.81702e-06	3.21741e-06	6.94434e-06	5.5026e-06	5.6757e-06	1.27585e-05	5.00301e-06	0.392133	-1.35058	0.00605025	1.26345	down	C13747	Caffeine metabolism(ko00232);;Metabolic pathways(ko01100)	--	--	--	--	HMDB0001860	611-59-6	Organic compounds	Organoheterocyclic compounds	Imidazopyrimidines	Purines and purine derivatives	Animals,Plants
meta_989	Neuromedin N	2.39537e-05	3.32766e-06	1.56131e-05	1.82146e-05	4.30316e-06	1.1495e-05	7.19419e-05	9.15247e-05	0.000111436	3.82327e-05	8.21247e-05	3.73941e-05	1.28179e-05	7.21091e-05	5.62567	2.49203	0.00360559	1.29778	up	--	--	--	--	--	--	HMDB0013022	102577-25-3	Organic compounds	Organic acids and derivatives	Carboxylic acids and derivatives	Amino acids, peptides, and analogues	Animals
meta_992	4-Acetamidobutanoic acid	0.000144277	0.000145238	0.000131872	0.000137774	0.00012242	9.38865e-05	6.35344e-05	6.16367e-05	4.70026e-05	5.29529e-05	6.14018e-05	7.69237e-05	0.000129245	6.05753e-05	0.468688	-1.0933	7.49969e-05	1.45422	down	C02946	Arginine and proline metabolism(ko00330);;Metabolic pathways(ko01100)	--	--	--	--	HMDB0003681	3025-96-5	Organic compounds	Organic acids and derivatives	Carboxylic acids and derivatives	Amino acids, peptides, and analogues	Microbe,Animals,Plants
meta_1020	L-3-Cyanoalanine	6.26834e-06	7.65387e-06	7.61191e-06	6.58036e-06	6.75648e-06	3.64683e-06	2.54288e-06	2.60484e-06	1.97937e-06	2.66819e-06	3.08479e-06	4.09087e-06	6.41963e-06	2.82849e-06	0.4406	-1.18246	0.000920577	1.35757	down	C02512	Metabolic pathways(ko01100)	--	--	--	--	HMDB0060245	6232-19-5	Organic compounds	Organic acids and derivatives	Carboxylic acids and derivatives	Amino acids, peptides, and analogues	Animals
meta_1021	(25S)-26-Hydroxy-24-methylenecycloartan-3-one	0.000429205	0.000506038	0.000396454	0.000390271	0.000375198	0.000292825	0.000186228	0.00018969	0.000141907	0.000167809	0.000194394	0.00023698	0.000398332	0.000186168	0.467369	-1.09737	0.000261003	1.42767	down	--	--	--	--	--	--	HMDB0034555	232266-06-7	Organic compounds	Lipids and lipid-like molecules	Steroids and steroid derivatives	Cycloartanols and derivatives	Animals
meta_1024	Schidigerasaponin B1	0.000581733	0.000518749	0.000571872	0.000567463	0.000418315	0.000291244	0.000112774	0.000110929	5.83159e-05	0.00013203	7.24308e-05	7.98046e-05	0.000491563	9.43807e-05	0.192001	-2.38081	0.000253563	1.46382	down	--	--	--	--	--	--	HMDB0035507	266997-32-4	Organic compounds	Lipids and lipid-like molecules	Steroids and steroid derivatives	Steroidal glycosides	Animals
meta_1032	10,11-Dihydro-12R-hydroxy-leukotriene E4	0.000471464	8.957e-05	0.000258955	0.000271531	1.24666e-05	0.000158294	0.00067873	0.000732621	0.000715435	0.000797659	0.000493861	0.0010827	0.00021038	0.000750167	3.56577	1.83421	0.000405121	1.31861	up	--	--	LMFA03020042	Fatty Acyls [FA]	Eicosanoids [FA03]	Leukotrienes [FA0302]	HMDB0012501	--	Organic compounds	Lipids and lipid-like molecules	Fatty Acyls	Eicosanoids	Animals
meta_1034	4-Ipomeanol	1.00242e-05	1.15511e-05	9.7097e-06	1.58553e-05	1.34564e-05	2.9131e-06	8.33475e-07	2.05979e-07	3.15473e-06	2.89985e-06	1.20773e-06	2.79981e-06	1.0585e-05	1.85026e-06	0.174801	-2.51622	0.00372158	1.2954	down	--	--	--	--	--	--	HMDB0030472	32954-58-8	Organic compounds	Organic oxygen compounds	Organooxygen compounds	Carbonyl compounds	Animals
meta_1036	Cyclodopa glucoside	5.63061e-05	4.59541e-05	4.39441e-05	6.51873e-05	3.67021e-05	3.78736e-05	6.6471e-06	1.36295e-05	1.13507e-05	7.07525e-06	1.16693e-05	8.95991e-06	4.76612e-05	9.88862e-06	0.207477	-2.26897	0.000263556	1.45867	down	C17751	--	--	--	--	--	HMDB0304310	--	Organic compounds	Organic oxygen compounds	Organooxygen compounds	Carbohydrates and carbohydrate conjugates	Animals,Plants
meta_1039	Lycoperdic acid	5.50307e-06	5.15776e-06	7.32012e-06	6.74455e-06	4.09022e-06	6.28264e-06	1.90304e-06	2.79913e-06	1.74654e-06	1.77446e-06	2.93475e-06	3.7014e-06	5.84973e-06	2.47655e-06	0.423362	-1.24004	0.0002682	1.37446	down	--	--	--	--	--	--	HMDB0030417	69086-72-2	Organic compounds	Organic acids and derivatives	Carboxylic acids and derivatives	Amino acids, peptides, and analogues	Microbe,Animals
meta_1049	2-Decylfuran	3.71233e-05	3.84299e-05	4.39556e-05	4.19601e-05	4.30523e-05	2.96396e-05	1.57927e-05	1.01036e-05	1.0255e-05	1.35386e-05	1.49378e-05	1.60511e-05	3.90268e-05	1.34465e-05	0.344544	-1.53724	1.0373e-05	1.49028	down	--	--	--	--	--	--	HMDB0032215	83469-85-6	Organic compounds	Organoheterocyclic compounds	Heteroaromatic compounds	_	Animals
meta_1050	Mevalonolactone	6.61651e-05	4.44385e-05	4.00771e-05	5.61813e-05	5.01353e-05	3.55514e-05	2.10582e-05	2.22815e-05	1.39232e-05	1.79943e-05	1.84236e-05	2.41342e-05	4.87581e-05	1.96358e-05	0.402719	-1.31215	0.000899018	1.38668	down	--	--	LMFA07040003	Fatty Acyls [FA]	Fatty esters [FA07]	Lactones [FA0704]	HMDB0244840	674-26-0	Organic compounds	Organoheterocyclic compounds	Lactones	Delta valerolactones	Animals
meta_1058	Rockogenin	0.000538452	0.000466812	0.000523849	0.000510433	0.000487294	0.00105441	0.000227793	0.000167935	0.000175938	0.00022349	0.000261873	0.000288735	0.000596875	0.000224294	0.37578	-1.41204	0.00909174	1.19374	down	--	--	LMST01080017	Sterol Lipids [ST]	Sterols [ST01]	Spirostanols and derivatives [ST0108]	--	--	--	--	--	--	--
meta_1062	3-Hydroxysebacic acid	1.18727e-05	1.31235e-05	1.58202e-05	1.32854e-05	1.79415e-05	9.79052e-06	4.79475e-06	2.22987e-06	4.41958e-06	4.12301e-06	1.46368e-06	4.58079e-06	1.3639e-05	3.60195e-06	0.264092	-1.92089	0.00010099	1.42392	down	--	--	--	--	--	--	HMDB0000350	446881-43-2	Organic compounds	Organic acids and derivatives	Hydroxy acids and derivatives	Medium-chain hydroxy acids and derivatives	Animals
meta_1074	2,3-Dihydro-6-methoxy-2,2-dimethyl-4H-1-benzopyran-4-one	0.00024769	0.000104783	0.000152802	0.000226244	4.63122e-06	0.000160301	0.000299205	0.000310069	0.000316969	0.000313334	0.000295932	0.000322505	0.000149409	0.000309669	2.07263	1.05146	0.00637678	1.24123	up	--	--	--	--	--	--	HMDB0041410	13229-59-9	Organic compounds	Organoheterocyclic compounds	Benzopyrans	1-benzopyrans	Animals,Microbe
meta_1078	1-Acetoxy-2-hydroxy-16-heptadecen-4-one	8.94643e-06	1.01595e-05	8.66415e-06	8.88248e-06	9.24414e-06	5.35361e-06	3.76756e-06	3.76462e-06	2.77334e-06	3.04879e-06	4.14124e-06	4.16683e-06	8.54172e-06	3.61039e-06	0.422678	-1.24237	0.000389441	1.42685	down	--	--	LMFA05000594	Fatty Acyls [FA]	Fatty alcohols [FA05]	-	HMDB0031006	25346-18-3	Organic compounds	Lipids and lipid-like molecules	Fatty Acyls	Fatty alcohols	Animals
meta_1080	Cyclohexaneundecanoic acid	4.237e-06	5.02905e-06	3.23138e-06	3.58525e-06	4.12857e-06	2.7003e-06	1.37721e-06	1.32594e-06	1.16092e-06	9.38999e-07	1.16121e-06	1.66243e-06	3.81859e-06	1.27112e-06	0.332876	-1.58694	0.000377716	1.43269	down	C17715	--	LMFA01010011	Fatty Acyls [FA]	Fatty Acids and Conjugates [FA01]	Straight chain fatty acids [FA0101]	HMDB0000947	112-37-8	Organic compounds	Lipids and lipid-like molecules	Fatty Acyls	Fatty acids and conjugates	Microbe,Animals,Plants
meta_1081	1-nonadecanoyl-glycero-3-phosphate	3.04236e-05	1.86282e-05	2.31723e-05	2.79874e-05	1.81237e-06	2.1385e-05	4.27012e-05	5.65241e-05	3.97454e-05	3.59812e-05	4.42621e-05	4.35545e-05	2.05682e-05	4.37947e-05	2.12925	1.09034	0.00130407	1.26032	up	--	--	LMGP10050034	Glycerophospholipids [GP]	Glycerophosphates [GP10]	Monoacylglycerophosphates [GP1005]	HMDB0062322	--	Organic compounds	Lipids and lipid-like molecules	Glycerophospholipids	Glycerophosphates	Animals
meta_1082	Methyl helianthenoate F glucoside	7.14527e-06	4.45782e-05	1.07896e-05	1.30604e-06	1.82657e-05	7.31903e-06	0.000190028	0.000243614	9.20758e-05	0.000239726	0.000241398	0.000202852	1.49006e-05	0.000201616	13.5307	3.75816	0.000343051	1.41647	up	--	--	--	--	--	--	HMDB0040797	--	Organic compounds	Lipids and lipid-like molecules	Fatty Acyls	Fatty acyl glycosides	Animals
meta_1086	Terazosin	0.000300593	0.000420132	0.000466907	0.000348097	0.00038224	0.000226285	3.82437e-05	1.84564e-05	7.77717e-05	8.29157e-05	8.08932e-05	4.688e-05	0.000357375	5.75268e-05	0.16097	-2.63513	0.000189664	1.45299	down	C07127	--	--	--	--	--	HMDB0015293	63590-64-7	Organic compounds	Organoheterocyclic compounds	Diazinanes	Piperazines	Animals
meta_1088	Ethyl beta-D-glucopyranoside	0.000307474	0.000200693	0.000208302	0.000253031	2.92818e-05	0.00023822	0.000494709	0.000523343	0.000451869	0.000518447	0.000459474	0.000473206	0.000206167	0.000486841	2.36139	1.23964	0.000449177	1.39289	up	--	--	--	--	--	--	HMDB0029968	3198-49-0	Organic compounds	Organic oxygen compounds	Organooxygen compounds	Carbohydrates and carbohydrate conjugates	Animals
meta_1092	Glycerol 1-(5-hydroxydodecanoate)	1.88824e-06	2.61253e-14	2.61231e-14	4.62545e-06	2.52489e-14	2.57787e-14	0.000240519	0.000155242	0.000116215	0.000204147	0.000351888	0.000285744	1.08562e-06	0.000225626	207.832	7.69927	0.00139712	1.37194	up	--	--	--	--	--	--	HMDB0040168	26446-32-2	Organic compounds	Lipids and lipid-like molecules	Fatty Acyls	Fatty alcohols	Animals
meta_1095	N-Jasmonoyltyrosine	2.00772e-05	1.95834e-05	2.09586e-05	2.04403e-05	1.71621e-05	1.23642e-05	7.18981e-06	6.1677e-06	3.28927e-06	5.15693e-06	4.42284e-06	5.36919e-06	1.8431e-05	5.26596e-06	0.285712	-1.80736	5.07427e-05	1.47913	down	--	--	--	--	--	--	HMDB0039503	105801-18-1	Organic compounds	Organic acids and derivatives	Carboxylic acids and derivatives	Amino acids, peptides, and analogues	Animals
meta_1102	Amitriptyline	3.80845e-06	3.02004e-06	7.36326e-07	1.76359e-06	3.7979e-06	1.43623e-06	2.19163e-07	3.37657e-07	3.36889e-07	1.27556e-07	2.74845e-14	2.99553e-07	2.42709e-06	2.20136e-07	0.0906998	-3.46276	0.00856583	1.23054	down	C06824	--	--	--	--	--	HMDB0014466	50-48-6	Organic compounds	Benzenoids	Dibenzocycloheptenes	_	Animals
meta_1103	Furomammea D	0.000109014	0.000117787	0.000158671	5.74115e-05	0.000118492	0.000117039	6.67143e-05	2.33317e-05	2.69599e-05	2.74307e-05	5.88251e-05	7.46945e-05	0.000113069	4.6326e-05	0.409714	-1.28731	0.00262021	1.22669	down	--	--	--	--	--	--	HMDB0033708	--	Organic compounds	Phenylpropanoids and polyketides	Coumarins and derivatives	Furanocoumarins	Animals
meta_1106	Gingerol	2.76373e-05	2.61253e-14	3.17578e-05	3.97672e-05	4.51814e-05	5.99723e-05	2.82352e-14	2.93961e-14	2.76138e-14	2.76952e-14	2.74845e-14	3.02489e-14	3.40527e-05	2.84456e-14	8.35343e-10	-30.1569	0.00903883	1.19966	down	C10462	--	--	--	--	--	HMDB0005783	58253-27-3	Organic compounds	Benzenoids	Phenols	Methoxyphenols	Animals
meta_1112	Decanoylcholine	1.53924e-05	9.10514e-06	6.62152e-06	1.33175e-05	2.52489e-14	1.73378e-05	2.07102e-05	2.51953e-05	3.56474e-05	1.96096e-05	2.27547e-05	1.79173e-05	1.02957e-05	2.36391e-05	2.29601	1.19913	0.00479298	1.16942	up	--	--	LMFA07010826	Fatty Acyls [FA]	Fatty esters [FA07]	Wax monoesters [FA0701]	HMDB0013228	--	Organic compounds	Organic nitrogen compounds	Organonitrogen compounds	Quaternary ammonium salts	Animals
meta_1114	Pitheduloside I	1.48843e-05	1.79529e-05	1.78201e-05	1.01433e-05	1.65726e-05	1.44747e-05	7.92929e-06	1.83938e-06	4.17268e-06	2.9556e-06	6.48564e-06	7.81666e-06	1.5308e-05	5.19988e-06	0.339684	-1.55773	8.79523e-05	1.38848	down	--	--	--	--	--	--	HMDB0034036	200127-56-6	Organic compounds	Lipids and lipid-like molecules	Prenol lipids	Triterpenoids	Animals
meta_1120	DG(18:2(9Z,12Z)/20:3(5Z,8Z,11Z)/0:0)	2.19652e-05	2.75083e-05	2.28166e-05	2.59583e-05	2.08293e-05	1.61837e-05	1.1355e-05	1.05596e-05	8.57944e-06	1.00826e-05	9.55195e-06	1.24916e-05	2.25436e-05	1.04367e-05	0.462956	-1.11105	0.000374278	1.43333	down	--	--	--	--	--	--	HMDB0007255	--	Organic compounds	Lipids and lipid-like molecules	Glycerolipids	Diradylglycerols	Animals
meta_1121	Acepromazine	8.98514e-06	1.74528e-05	1.28494e-05	8.89591e-06	2.01564e-05	5.8351e-06	2.20387e-06	5.88785e-07	3.57255e-06	5.38861e-06	3.12595e-06	2.65759e-06	1.23625e-05	2.92289e-06	0.236433	-2.0805	0.00742696	1.21609	down	--	--	--	--	--	--	HMDB0015552	61-00-7	Organic compounds	Organoheterocyclic compounds	Benzothiazines	Phenothiazines	Animals
meta_1129	Acetyl tributyl citrate	0.0421184	0.0457588	0.0419973	0.0416903	0.04159	0.0276067	0.0178446	0.0178417	0.0135212	0.0155137	0.0181078	0.0216959	0.0401269	0.0174208	0.434143	-1.20376	9.99415e-05	1.45859	down	--	--	--	--	--	--	HMDB0034159	77-90-7	Organic compounds	Organic acids and derivatives	Carboxylic acids and derivatives	Tetracarboxylic acids and derivatives	Animals
meta_1132	Phenylalanyl-Isoleucine	9.91629e-05	9.42864e-05	9.21786e-05	9.52042e-05	7.22731e-05	5.81232e-05	3.48286e-05	2.74322e-05	2.30388e-05	3.27394e-05	4.60113e-05	3.82162e-05	8.52047e-05	3.37111e-05	0.395648	-1.33771	0.000181859	1.43776	down	--	--	--	--	--	--	HMDB0028998	22951-94-6	Organic compounds	Organic acids and derivatives	Carboxylic acids and derivatives	Amino acids, peptides, and analogues	Animals
meta_1135	Garbogiol	0.000301134	0.000116793	0.000174241	0.000287131	5.31368e-05	0.000244716	0.000521289	0.000410935	0.000565641	0.00031958	0.000448133	0.000360873	0.000196192	0.000437742	2.23119	1.15782	0.00147541	1.25272	up	--	--	--	--	--	--	HMDB0033169	--	Organic compounds	Organoheterocyclic compounds	Benzopyrans	1-benzopyrans	Animals
meta_1142	alpha-Tocopherolquinone	0.000232265	0.000234992	0.000202619	0.000211777	0.000191287	0.000153153	0.000104036	9.71508e-05	7.9736e-05	8.56982e-05	0.000104341	0.000119815	0.000204349	9.84628e-05	0.481837	-1.05338	9.95615e-05	1.45607	down	--	--	--	--	--	--	HMDB0034408	7559-04-08	Organic compounds	Lipids and lipid-like molecules	Prenol lipids	Diterpenoids	Animals
meta_1145	Ganglioside GM3 (d18:0/14:0)	2.65446e-14	2.61253e-14	2.61231e-14	2.60174e-14	2.52489e-14	2.57787e-14	8.76142e-06	1.24431e-05	1.70276e-05	1.139e-05	2.38701e-05	2.05415e-05	2.5973e-14	1.56723e-05	6.03407e+08	29.1686	0.00120216	1.38886	up	--	--	--	--	--	--	HMDB0011914	--	Organic compounds	Lipids and lipid-like molecules	Sphingolipids	Glycosphingolipids	Animals
meta_1148	Austdiol	2.65446e-14	2.61253e-14	2.61231e-14	2.60174e-14	2.52489e-14	2.57787e-14	2.02525e-05	3.68982e-05	4.12909e-05	4.5538e-05	5.34934e-05	4.64168e-06	2.5973e-14	3.36858e-05	1.29695e+09	30.2725	0.00596367	1.26978	up	--	--	--	--	--	--	--	--	--	--	--	--	--
meta_1154	Hydrocotarnine	8.15259e-06	8.31619e-06	7.21668e-06	1.04986e-05	8.75688e-06	1.10885e-05	2.77625e-06	2.7853e-06	2.49891e-06	2.28903e-06	3.23048e-06	2.63637e-06	9.00491e-06	2.70272e-06	0.300139	-1.7363	9.45297e-05	1.47373	down	C13534	--	--	--	--	--	HMDB0033701	550-10-7	Organic compounds	Organoheterocyclic compounds	Tetrahydroisoquinolines	_	Animals
meta_1163	(S)-Menthone 8-thioacetate	1.21814e-05	1.35976e-05	1.67964e-05	2.05872e-05	2.69069e-05	4.97964e-06	1.16312e-06	7.67458e-07	8.8055e-07	2.47451e-07	3.72471e-07	7.54549e-07	1.58415e-05	6.97599e-07	0.0440361	-4.50517	0.00430507	1.29894	down	--	--	--	--	--	--	HMDB0037386	57129-12-1	Organic compounds	Lipids and lipid-like molecules	Prenol lipids	Monoterpenoids	Animals
meta_1165	alpha-Tocopherol succinate	2.19735e-05	2.95853e-05	2.07269e-05	1.25377e-05	1.0883e-05	8.60037e-06	4.0134e-06	9.49539e-07	2.73223e-06	1.55031e-06	3.03676e-06	6.06105e-06	1.73845e-05	3.05721e-06	0.175859	-2.50751	0.0064946	1.27307	down	--	--	--	--	--	--	HMDB0033685	4345-03-03	Organic compounds	Lipids and lipid-like molecules	Prenol lipids	Quinone and hydroquinone lipids	Animals
meta_1167	Inosine-Pranobex	0.0081327	0.00516347	0.00980811	0.00644247	0.00144031	0.00158741	0.0135956	0.0167437	0.0135671	0.0113259	0.0116011	0.0195348	0.00542908	0.0143947	2.65141	1.40676	0.000841368	1.2705	up	--	--	--	--	--	--	--	--	--	--	--	--	--
meta_1168	L-Octanoylcarnitine	2.61837e-05	4.83822e-05	2.71471e-05	3.17182e-05	4.09904e-05	3.30739e-05	2.10832e-05	1.64976e-05	1.04395e-05	8.74466e-06	1.53918e-05	2.12868e-05	3.45826e-05	1.55739e-05	0.45034	-1.15091	0.00153772	1.27975	down	C02838	--	LMFA07070002	Fatty Acyls [FA]	Fatty esters [FA07]	Fatty acyl carnitines [FA0707]	HMDB0000791	--	--	--	--	--	Animals
meta_1170	1-Hydroxyacorenone	1.5029e-06	2.4037e-06	4.34043e-07	2.26011e-06	1.98748e-06	7.2417e-07	5.51073e-05	4.0935e-05	1.96055e-05	1.73401e-05	1.62449e-05	4.57523e-05	1.55207e-06	3.24975e-05	20.9382	4.38807	0.00635368	1.27285	up	--	--	--	--	--	--	HMDB0030917	185154-98-7	Organic compounds	Organic oxygen compounds	Organooxygen compounds	Carbonyl compounds	Animals
meta_1171	Cappariloside B	2.52691e-05	2.13455e-05	2.29999e-05	2.27495e-05	1.78363e-05	2.25155e-05	2.61934e-06	3.31349e-06	2.76138e-14	7.89561e-07	2.26687e-06	4.80119e-06	2.21193e-05	2.29841e-06	0.10391	-3.2666	6.07829e-08	1.52763	down	--	--	--	--	--	--	HMDB0034938	229483-42-5	Organic compounds	Organic oxygen compounds	Organooxygen compounds	Carbohydrates and carbohydrate conjugates	Animals
meta_1176	5-Methyltetrahydropteroyltri-L-glutamate	0.000957565	0.000951739	0.000975997	0.000922344	0.000783752	0.000541918	0.000271391	0.000278469	0.000137245	0.000301854	0.00019052	0.000220078	0.000855552	0.000233259	0.272642	-1.87492	0.000109041	1.46944	down	C04489	--	--	--	--	--	HMDB0012177	133321-34-3	Organic compounds	Organoheterocyclic compounds	Pteridines and derivatives	Pterins and derivatives	Microbe,Animals
meta_1179	CDP-glucose	1.68624e-05	2.0254e-05	2.24716e-05	1.84986e-05	1.48168e-05	1.13953e-05	1.20667e-06	2.61164e-06	4.25972e-06	2.76952e-14	1.70602e-07	4.24207e-06	1.73831e-05	2.08179e-06	0.119759	-3.06179	4.97962e-05	1.4627	down	C00501	Starch and sucrose metabolism(ko00500);;Amino sugar and nucleotide sugar metabolism(ko00520);;Metabolic pathways(ko01100);;Biosynthesis of nucleotide sugars(ko01250)	--	--	--	--	HMDB0003369	2906-23-2	Organic compounds	Nucleosides, nucleotides, and analogues	Pyrimidine nucleotides	Pyrimidine nucleotide sugars	Animals
meta_1181	7-(4-Hydroxy-3-methoxyphenyl)-5-methoxy-1-phenyl-3-heptanone	0.000445904	0.000151626	0.000470335	0.000439067	6.21572e-05	0.00023206	0.00118049	0.00158163	0.00169275	0.000762958	0.00149138	0.000726559	0.000300191	0.00123929	4.12834	2.04556	0.00167407	1.31596	up	--	--	--	--	--	--	HMDB0029525	83161-95-9	Organic compounds	Phenylpropanoids and polyketides	Diarylheptanoids	Linear diarylheptanoids	Animals
meta_1186	(5alpha,8beta,9beta)-5,9-Epoxy-3,6-megastigmadien-8-ol	0.00114625	0.00108036	0.00100005	0.00103134	0.00171712	0.0015892	0.00066017	0.000651662	0.000349951	0.000516027	0.000437218	0.000505748	0.00126072	0.000520129	0.412566	-1.2773	0.00124414	1.31222	down	--	--	--	--	--	--	HMDB0034672	69927-26-0	Organic compounds	Organoheterocyclic compounds	Benzopyrans	_	Animals
meta_1188	Stepronin	5.85264e-05	5.48403e-05	6.10728e-05	6.96306e-05	8.1497e-05	3.20683e-05	2.93814e-05	2.43693e-05	2.10899e-05	2.77224e-05	3.39349e-05	2.34933e-05	5.96059e-05	2.66652e-05	0.447358	-1.1605	0.0036496	1.29086	down	--	--	--	--	--	--	HMDB0015492	72324-18-6	Organic compounds	Organic acids and derivatives	Carboxylic acids and derivatives	Amino acids, peptides, and analogues	Animals
meta_1190	1H-Indole-3-carboxaldehyde	1.35003e-05	8.08006e-06	1.80124e-06	1.57053e-05	3.1367e-06	1.40416e-05	3.48587e-05	3.0975e-05	2.5013e-05	2.01355e-05	5.95668e-05	2.48268e-05	9.37754e-06	3.25626e-05	3.47241	1.79594	0.00839375	1.15878	up	C08493	--	--	--	--	--	HMDB0029737	487-89-8	Organic compounds	Organoheterocyclic compounds	Indoles and derivatives	Indoles	Animals,Plants,Microbe
meta_1191	Palmitoyl-DL-carnitine chloride	0.00106631	0.00166302	0.00133687	0.00107106	0.00123292	0.00164549	0.000365223	0.000251192	0.000442738	0.000341841	0.000493176	0.000463739	0.00133595	0.000392985	0.294162	-1.76532	0.000158512	1.44329	down	--	--	--	--	--	--	--	--	--	--	--	--	--
meta_1202	Zearalenone 4-sulfate	2.65446e-14	2.61253e-14	2.61231e-14	2.60174e-14	2.52489e-14	2.57787e-14	2.38287e-05	6.97112e-05	7.82002e-05	3.26697e-05	2.49962e-05	4.94692e-05	2.5973e-14	4.64792e-05	1.78952e+09	30.7369	0.00454841	1.31628	up	--	--	--	--	--	--	HMDB0033623	132505-04-5	Organic compounds	Phenylpropanoids and polyketides	Macrolides and analogues	Zearalenones	Animals
meta_1204	5-ethyl-5-methyl-2,4-oxazolidinedione	1.83625e-05	1.82854e-05	1.91846e-05	1.90008e-05	1.5712e-05	1.25032e-05	8.07643e-06	7.78773e-06	6.58465e-06	7.03478e-06	8.23201e-06	1.09881e-05	1.71747e-05	8.11729e-06	0.472629	-1.08122	7.6046e-05	1.44297	down	--	--	--	--	--	--	HMDB0061082	--	Organic compounds	Organoheterocyclic compounds	Azolidines	Oxazolidines	Animals
meta_1211	Tranexamic Acid	2.63412e-05	3.09011e-05	2.88418e-05	3.16438e-05	2.83171e-05	1.77755e-05	1.25303e-05	1.37992e-05	9.85888e-06	1.2443e-05	1.60394e-05	1.55675e-05	2.73034e-05	1.3373e-05	0.489793	-1.02975	0.000466579	1.40079	down	--	--	--	--	--	--	--	--	--	--	--	--	--
meta_1217	Pyrocatechol sulfate	0.00220493	0.00154996	0.00147725	0.00165911	0.000341365	0.00290497	0.00640134	0.00455581	0.00453348	0.00593925	0.0035808	0.00642869	0.0016896	0.0052399	3.10126	1.63286	0.000200672	1.36827	up	--	--	--	--	--	--	HMDB0059724	4918-96-1	Organic compounds	Organic acids and derivatives	Organic sulfuric acids and derivatives	Arylsulfates	Animals
meta_1221	Homocysteine	2.89354e-05	2.6867e-05	2.22968e-05	3.28162e-05	2.42119e-05	1.90489e-05	8.43076e-06	6.92273e-06	8.49333e-06	9.80865e-06	6.65828e-06	7.22314e-06	2.5696e-05	7.92282e-06	0.308329	-1.69746	0.000195213	1.46788	down	C05330	--	--	--	--	--	--	--	--	--	--	--	--
meta_1222	(R)-2',4',7-Trihydroxy-3',8-diprenylisoflavan	1.59616e-05	1.61615e-05	1.29118e-05	1.70618e-05	1.2148e-05	1.29723e-05	1.36563e-07	2.34796e-07	2.76138e-14	7.89959e-07	1.00425e-06	3.02489e-14	1.45362e-05	3.60929e-07	0.0248297	-5.33179	8.23444e-06	1.53217	down	--	--	--	--	--	--	HMDB0029793	182745-37-5	Organic compounds	Phenylpropanoids and polyketides	Isoflavonoids	Isoflavans	Animals
meta_1223	Methyltestosterone	1.57725e-05	1.28947e-05	1.55291e-05	1.09016e-05	2.07943e-05	2.06906e-05	6.49273e-06	6.91329e-06	5.1819e-06	7.22788e-06	5.3302e-06	1.03913e-05	1.60971e-05	6.92288e-06	0.430069	-1.21736	0.00140148	1.2878	down	C07198	--	LMST02020029	Sterol Lipids [ST]	Steroids [ST02]	C19 steroids (androgens) and derivatives [ST0202]	HMDB0015655	58-18-4	Organic compounds	Lipids and lipid-like molecules	Steroids and steroid derivatives	Androstane steroids	Animals
meta_1224	Metoprolol	4.26787e-05	5.01009e-05	3.789e-05	4.07143e-05	6.83786e-05	4.4452e-05	2.75383e-05	2.61521e-05	1.1314e-05	1.93118e-05	1.3331e-05	1.62802e-05	4.73691e-05	1.89879e-05	0.40085	-1.31886	0.000610369	1.31831	down	C07202	--	--	--	--	--	HMDB0001932	37350-58-6	Organic compounds	Benzenoids	Phenols	Tyrosols and derivatives	Animals
meta_1227	Lysyl-Methionine	5.76561e-05	5.91266e-05	6.60945e-05	7.73888e-05	6.25366e-05	3.51559e-05	1.95583e-05	1.98869e-05	1.96774e-05	1.96307e-05	2.07625e-05	2.57589e-05	5.96598e-05	2.08791e-05	0.34997	-1.5147	0.000872709	1.4153	down	--	--	--	--	--	--	HMDB0028957	97729-52-7	Organic compounds	Organic acids and derivatives	Carboxylic acids and derivatives	Amino acids, peptides, and analogues	Animals
meta_1238	LysoPC(22:4(7Z,10Z,13Z,16Z))	0.000948493	0.000638806	0.000859718	0.000993015	7.3736e-05	0.000626061	0.0021351	0.00177584	0.00171312	0.0018786	0.00140642	0.00221168	0.000689971	0.00185346	2.68628	1.42561	9.1156e-05	1.37404	up	C04230	--	LMGP01050124	Glycerophospholipids [GP]	Glycerophosphocholines [GP01]	Monoacylglycerophosphocholines [GP0105]	HMDB0010401	--	Organic compounds	Lipids and lipid-like molecules	Glycerophospholipids	Glycerophosphocholines	Animals
meta_1241	Diguanosine pentaphosphate	0.000290167	0.000138471	0.000202906	0.000244968	2.12349e-05	0.000175532	0.000364261	0.000405937	0.000375426	0.000328989	0.000348388	0.000362481	0.00017888	0.000364247	2.03627	1.02593	0.00379629	1.26515	up	--	--	--	--	--	--	HMDB0001380	78101-73-2	Organic compounds	Nucleosides, nucleotides, and analogues	(5'-5')-dinucleotides	_	Animals
meta_1242	Notoginsenoside R9	3.9836e-05	3.44383e-05	3.97204e-05	5.43762e-05	4.45465e-05	2.87033e-05	1.87547e-05	1.82388e-05	1.15416e-05	1.4664e-05	1.41205e-05	2.63775e-05	4.02701e-05	1.72829e-05	0.429173	-1.22037	0.000532814	1.35133	down	--	--	--	--	--	--	HMDB0041375	175889-50-6	Organic compounds	Lipids and lipid-like molecules	Prenol lipids	Triterpenoids	Animals
meta_1243	2-(2-Thienylmethylene)-1,6-dioxaspiro[4.4]non-3-ene	0.0114934	0.0139807	0.0127417	0.0113535	0.0104257	0.00776213	0.00475906	0.00503684	0.00357346	0.00474267	0.00556361	0.00523042	0.0112929	0.00481768	0.426613	-1.229	0.000384398	1.43881	down	--	--	--	--	--	--	HMDB0034857	124442-15-5	Organic compounds	Organic oxygen compounds	Organooxygen compounds	Ethers	Animals
meta_1244	L-alpha-glutamyl-L-hydroxyproline	1.24888e-05	1.72273e-05	1.45161e-05	1.77463e-05	1.16806e-05	1.34758e-05	2.77674e-08	1.47635e-07	5.376e-08	7.07096e-08	1.39374e-06	5.47348e-07	1.45225e-05	3.73494e-07	0.0257183	-5.28106	2.01992e-05	1.51984	down	--	--	--	--	--	--	HMDB0011161	33740-96-4	Organic compounds	Organic acids and derivatives	Carboxylic acids and derivatives	Amino acids, peptides, and analogues	Animals
meta_1245	Osmundalin	6.60328e-05	7.49576e-05	6.80481e-05	6.26754e-05	7.09921e-05	4.57198e-05	3.01025e-05	2.86392e-05	2.10993e-05	2.61054e-05	3.25469e-05	3.98113e-05	6.47376e-05	2.97174e-05	0.459044	-1.12329	8.01756e-05	1.43174	down	--	--	--	--	--	--	HMDB0031304	54835-71-1	Organic compounds	Organic oxygen compounds	Organooxygen compounds	Carbohydrates and carbohydrate conjugates	Animals
meta_1248	13,14-Dihydro- lipoxin A4	2.9738e-05	2.16318e-05	2.16393e-05	2.3458e-05	1.99787e-05	4.10418e-05	1.11092e-05	1.02747e-05	6.94345e-06	8.94716e-06	1.05527e-05	1.40403e-05	2.62479e-05	1.03113e-05	0.392841	-1.34798	0.00362578	1.2755	down	--	--	LMFA03050024	Fatty Acyls [FA]	Eicosanoids [FA03]	Hydroxy/hydroperoxyeicosatrienoic acids [FA0305]	HMDB0012563	--	Organic compounds	Lipids and lipid-like molecules	Fatty Acyls	Eicosanoids	Animals
meta_1252	Sintaxanthin	0.000232312	0.000275598	0.000219383	0.000262746	0.000219922	0.000198615	0.000124311	8.44718e-05	7.1283e-05	8.04733e-05	0.000119242	0.000135219	0.000234763	0.0001025	0.436611	-1.19558	9.99047e-06	1.46339	down	--	--	--	--	--	--	HMDB0035640	4586-97-4	Organic compounds	Lipids and lipid-like molecules	Prenol lipids	Triterpenoids	Animals
meta_1258	4alpha-Formyl-4beta-methyl-5alpha-cholesta-8,24-dien-3beta-ol	2.65446e-14	2.87463e-06	2.61231e-14	2.60174e-14	2.52489e-14	2.57787e-14	1.05831e-05	6.21371e-06	1.00705e-05	1.41956e-05	1.03445e-05	1.79408e-05	4.79104e-07	1.1558e-05	24.1242	4.59241	0.000714247	1.38185	up	--	--	LMST01010229	Sterol Lipids [ST]	Sterols [ST01]	Cholesterol and derivatives [ST0101]	HMDB0062387	--	Organic compounds	Lipids and lipid-like molecules	Prenol lipids	Triterpenoids	Animals
meta_1272	(R)-3-Hydroxy-hexadecanoic acid	0.000642338	0.000372774	0.000593699	0.000613594	0.00016771	0.000511221	0.0014646	0.00145398	0.00125354	0.00112721	0.0014708	0.00110065	0.000483556	0.00131179	2.71281	1.43979	1.13856e-05	1.43301	up	--	--	LMFA01050366	Fatty Acyls [FA]	Fatty Acids and Conjugates [FA01]	Hydroxy fatty acids [FA0105]	HMDB0010734	--	Organic compounds	Lipids and lipid-like molecules	Fatty Acyls	Fatty acids and conjugates	Animals
meta_1276	Threoninyl-Glutamine	0.000370338	0.000171225	0.000333147	0.000233931	7.68461e-05	0.000214769	0.00074428	0.000769949	0.000826787	0.000730328	0.000613731	0.000828664	0.000233376	0.00075229	3.22351	1.68863	4.49225e-06	1.46776	up	--	--	--	--	--	--	HMDB0029059	96337-79-0	Organic compounds	Organic acids and derivatives	Carboxylic acids and derivatives	Amino acids, peptides, and analogues	Animals
meta_1278	Alpha-Cryptoxanthin	1.64783e-05	1.55696e-05	1.53423e-05	1.27821e-05	1.388e-05	1.62354e-05	4.89465e-06	4.25897e-06	3.82736e-06	4.45811e-06	7.0549e-06	7.55775e-06	1.50479e-05	5.34196e-06	0.354996	-1.49413	6.05478e-07	1.49736	down	C08590	Metabolic pathways(ko01100)	LMPR01070268	Prenol Lipids [PR]	Isoprenoids [PR01]	C40 isoprenoids (tetraterpenes) [PR0107]	HMDB02268	--	--	--	--	--	--
meta_1286	cis-5,6-Dihydro-5,6-dihydroxy-carotene	2.81545e-05	3.46463e-05	2.1613e-05	2.27603e-05	2.59439e-05	1.5779e-05	7.75553e-06	8.6571e-06	7.75107e-06	9.92979e-06	7.76028e-06	1.11676e-05	2.48161e-05	8.83689e-06	0.356094	-1.48967	0.00136529	1.38756	down	--	--	--	--	--	--	HMDB0002746	143167-26-4	Organic compounds	Lipids and lipid-like molecules	Prenol lipids	Tetraterpenoids	Animals
meta_1292	Alanyl-Isoleucine	1.24296e-05	1.78986e-05	2.04359e-05	1.48008e-05	2.01371e-05	6.89457e-06	1.54011e-06	1.59426e-06	1.4559e-06	2.15705e-06	1.04201e-06	2.12564e-06	1.54328e-05	1.6525e-06	0.107077	-3.22328	0.00125777	1.39557	down	--	--	--	--	--	--	HMDB0028690	29727-65-9	Organic compounds	Organic acids and derivatives	Carboxylic acids and derivatives	Amino acids, peptides, and analogues	Animals
meta_1295	(9Z,11R,12S,13S,15Z)-12,13-Epoxy-11-hydroxy-9,15-octadecadienoic acid	1.55943e-05	2.72779e-05	2.107e-05	1.87417e-05	2.48307e-05	1.51826e-05	7.60453e-06	8.0593e-06	8.47209e-06	1.0076e-05	1.01728e-05	1.25775e-05	2.04495e-05	9.49371e-06	0.46425	-1.10702	0.00181268	1.32587	down	--	--	--	--	--	--	HMDB0033505	106034-49-5	Organic compounds	Lipids and lipid-like molecules	Fatty Acyls	Fatty acids and conjugates	Animals
meta_1298	N-(Carbethoxyacetyl)-4-chloro-L-tryptophan	5.27285e-05	4.86131e-05	3.43e-05	3.05199e-05	6.7047e-05	1.75722e-05	1.00081e-05	4.62613e-06	1.83427e-05	1.33002e-05	1.14135e-05	1.63021e-05	4.17968e-05	1.23321e-05	0.295049	-1.76097	0.0084625	1.20498	down	--	--	--	--	--	--	HMDB0030399	--	Organic compounds	Organic acids and derivatives	Carboxylic acids and derivatives	Amino acids, peptides, and analogues	Animals
meta_1299	6-Acetylmorphine	9.72432e-05	0.000174136	0.000205497	0.000171227	0.000156802	4.49843e-05	2.00968e-05	9.82945e-06	1.92004e-05	2.46816e-05	2.37242e-05	1.94105e-05	0.000141648	1.94905e-05	0.137598	-2.86147	0.00382777	1.32573	down	C11781	--	--	--	--	--	HMDB0041812	2784-73-8	Organic compounds	Alkaloids and derivatives	Morphinans	_	Animals
meta_1301	Casuarine 6-alpha-D-glucoside	1.66158e-05	2.05969e-05	1.62616e-05	1.641e-05	1.36953e-05	1.5799e-05	7.38213e-06	7.31862e-06	4.83189e-06	7.40263e-06	9.84341e-06	1.21658e-05	1.65631e-05	8.1574e-06	0.492505	-1.02179	0.000123058	1.40052	down	--	--	--	--	--	--	HMDB0031999	186795-20-0	Organic compounds	Organic oxygen compounds	Organooxygen compounds	Carbohydrates and carbohydrate conjugates	Animals
meta_1302	Linezolid	3.73617e-06	2.85593e-06	4.91986e-06	7.05107e-06	4.63937e-06	1.46588e-06	1.06279e-06	1.3594e-06	6.99881e-07	5.65608e-07	2.74845e-14	3.353e-07	4.11138e-06	6.70496e-07	0.163083	-2.61632	0.00602888	1.25035	down	C08146	--	--	--	--	--	HMDB0014739	165800-03-3	Organic compounds	Organoheterocyclic compounds	Oxazinanes	Morpholines	Animals
meta_1311	Angiotensin IV	1.6599e-05	5.34132e-05	9.84147e-05	7.0415e-05	5.50534e-05	3.59147e-05	2.82352e-14	2.93961e-14	2.15925e-07	2.76952e-14	3.15612e-07	3.02489e-14	5.49683e-05	8.85895e-08	0.00161165	-9.27725	0.00499517	1.29348	down	C15849	Renin-angiotensin system(ko04614)	--	--	--	--	HMDB0001038	12676-15-2	Organic compounds	Organic acids and derivatives	Carboxylic acids and derivatives	Amino acids, peptides, and analogues	Animals
meta_1316	Threoninyl-Threonine	7.50888e-06	7.70135e-06	4.86988e-06	6.85855e-06	5.88749e-06	4.16387e-06	2.82352e-14	2.93961e-14	2.76138e-14	2.76952e-14	2.71233e-07	3.02489e-14	6.165e-06	4.52055e-08	0.0073326	-7.09146	0.000134684	1.49611	down	--	--	--	--	--	--	HMDB0029071	96337-78-9	Organic compounds	Organic acids and derivatives	Carboxylic acids and derivatives	Amino acids, peptides, and analogues	Animals
meta_1323	alpha-[3-[(Hydroxymethyl)nitrosoamino]propyl]-3-pyridinemethanol	6.89299e-05	7.79922e-05	6.94561e-05	6.43544e-05	6.48076e-05	4.81032e-05	2.98864e-05	2.4516e-05	2.22574e-05	2.63606e-05	3.25024e-05	3.41197e-05	6.56072e-05	2.82737e-05	0.430955	-1.21439	6.17578e-05	1.46827	down	C19580	Metabolism of xenobiotics by cytochrome P450(ko00980);;Chemical carcinogenesis - DNA adducts(ko05204)	--	--	--	--	HMDB0062444	--	Organic compounds	Organoheterocyclic compounds	Pyridines and derivatives	_	Animals
meta_1327	(R)-3-Hydroxy-Octadecanoic acid	0.000133397	3.94444e-05	8.0958e-05	9.44349e-05	1.68413e-05	5.00245e-05	0.000310902	0.000306168	0.000243844	0.000488559	0.000335417	0.000641364	6.91834e-05	0.000387709	5.60407	2.48648	0.00257759	1.29729	up	--	--	LMFA02000196	Fatty Acyls [FA]	Octadecanoids [FA02]	Other Octadecanoids [FA0200]	HMDB0010737	--	Organic compounds	Lipids and lipid-like molecules	Fatty Acyls	Fatty acids and conjugates	Animals
meta_1331	Protionamide	1.19994e-05	1.18074e-05	1.17597e-05	1.21249e-05	1.19551e-05	7.75178e-06	4.34515e-06	5.1064e-06	4.99267e-06	4.91349e-06	5.42568e-06	6.0717e-06	1.1233e-05	5.14252e-06	0.457803	-1.1272	0.000153246	1.4605	down	--	--	--	--	--	--	HMDB0256869	14222-60-7	Organic compounds	Organoheterocyclic compounds	Pyridines and derivatives	_	Animals
meta_1333	1-(alpha-Methyl-4-(2-methylpropyl)benzeneacetate)-beta-D-Glucopyranuronic acid	2.65446e-14	2.61253e-14	2.61231e-14	2.60174e-14	2.52489e-14	2.57787e-14	0.000149086	0.000164362	0.000257937	0.000241778	0.000306861	8.64133e-05	2.5973e-14	0.000201073	7.74161e+09	32.85	0.00179583	1.3681	up	--	--	--	--	--	--	HMDB0010343	98649-76-4	Organic compounds	Organic oxygen compounds	Organooxygen compounds	Carbohydrates and carbohydrate conjugates	Animals
meta_1342	3-Hydroxystigmast-5-en-7-one	6.83973e-06	6.34241e-06	8.48175e-06	4.50036e-06	6.51909e-06	5.89212e-06	1.00192e-06	3.45503e-07	2.28186e-06	1.25996e-06	7.2072e-07	9.66048e-07	6.42924e-06	1.096e-06	0.170471	-2.5524	3.03251e-05	1.45726	down	--	--	LMST01040243	Sterol Lipids [ST]	Sterols [ST01]	Stigmasterols and C24-ethyl derivatives [ST0104]	HMDB0034422	2034-74-4	Organic compounds	Lipids and lipid-like molecules	Steroids and steroid derivatives	Stigmastanes and derivatives	Animals
meta_1343	Tetrahydro-2-furanmethanol	3.46325e-05	3.12171e-05	3.05771e-05	2.80078e-05	2.80616e-05	1.95605e-05	1.45244e-05	1.57977e-05	1.2352e-05	1.29517e-05	1.03394e-05	1.98914e-05	2.86761e-05	1.43094e-05	0.499002	-1.00288	0.000311088	1.37611	down	--	--	--	--	--	--	HMDB0031175	97-99-4	Organic compounds	Organoheterocyclic compounds	Tetrahydrofurans	_	Animals
meta_1345	3,7-Dimethylquercetin	0.000154661	0.000106118	0.000140843	0.000143477	0.000120571	0.000100637	2.58949e-05	1.90514e-05	1.32083e-05	2.16789e-05	3.68753e-06	4.66381e-06	0.000127718	1.46975e-05	0.115078	-3.11932	1.08323e-05	1.50006	down	C01265	--	LMPK12112731	Polyketides [PK]	Flavonoids [PK12]	Flavones and Flavonols [PK1211]	HMDB0029263	2068-02-02	Organic compounds	Phenylpropanoids and polyketides	Flavonoids	O-methylated flavonoids	Animals,Plants
meta_1347	Gomphrenin II	2.55247e-05	3.88186e-05	2.31309e-05	2.24146e-05	3.00434e-05	1.00662e-05	4.5443e-07	1.92257e-06	1.2628e-05	1.44792e-05	1.41079e-05	6.57306e-06	2.49997e-05	8.36086e-06	0.334438	-1.58019	0.00625086	1.18431	down	--	--	--	--	--	--	HMDB0039898	143022-02-0	Organic compounds	Organic oxygen compounds	Organooxygen compounds	Carbohydrates and carbohydrate conjugates	Animals
meta_1350	5-Hydroxy-p-mentha-6,8-dien-2-one	1.97664e-05	1.95826e-05	1.83226e-05	2.12843e-05	1.6547e-05	1.38625e-05	5.54893e-06	6.09685e-06	5.72501e-06	7.16613e-06	7.44223e-06	8.33513e-06	1.82276e-05	6.71905e-06	0.36862	-1.43979	3.3939e-05	1.49327	down	--	--	--	--	--	--	HMDB0037011	56423-48-4	Organic compounds	Lipids and lipid-like molecules	Prenol lipids	Monoterpenoids	Animals
meta_1355	Urolithin A	4.04277e-05	5.54373e-05	8.61388e-05	4.88234e-05	7.06538e-05	2.65974e-05	0.000736194	0.001098	0.0011333	0.000491895	0.00141398	0.001169	5.46797e-05	0.00100706	18.4174	4.203	0.00089302	1.40924	up	--	--	--	--	--	--	HMDB0013695	1143-70-0	Organic compounds	Phenylpropanoids and polyketides	Coumarins and derivatives	_	Animals,Plants
meta_1362	beta-Bixin	1.57925e-05	2.32799e-05	1.6014e-05	1.31129e-05	1.73413e-05	1.48656e-05	7.41487e-06	7.69897e-06	6.32809e-06	7.33351e-06	7.61369e-06	9.14615e-06	1.67344e-05	7.58921e-06	0.45351	-1.14079	0.00100747	1.39047	down	--	--	LMPR01070210	Prenol Lipids [PR]	Isoprenoids [PR01]	C40 isoprenoids (tetraterpenes) [PR0107]	HMDB0035074	39937-23-0	Organic compounds	Lipids and lipid-like molecules	Prenol lipids	Diterpenoids	Animals,Plants
meta_1369	Lysyl-Histidine	8.87313e-05	0.000109947	8.58996e-05	8.26504e-05	7.5877e-05	6.44482e-05	3.77535e-05	4.13849e-05	2.87005e-05	3.35832e-05	4.29198e-05	4.86826e-05	8.45923e-05	3.88374e-05	0.459113	-1.12308	0.000261728	1.42551	down	--	--	--	--	--	--	HMDB0028953	35170-01-5	Organic compounds	Organic acids and derivatives	Carboxylic acids and derivatives	Amino acids, peptides, and analogues	Animals
meta_1373	24-Hydroxycholesterol	2.65446e-14	2.61253e-14	2.61231e-14	2.60174e-14	2.52489e-14	2.57787e-14	1.38662e-05	1.22408e-05	6.10298e-06	1.2511e-05	9.83062e-06	1.72314e-05	2.5973e-14	1.19638e-05	4.60626e+08	28.779	0.000556104	1.42995	up	C13550	Primary bile acid biosynthesis(ko00120)	LMST01010019	Sterol Lipids [ST]	Sterols [ST01]	Cholesterol and derivatives [ST0101]	HMDB0001419	474-73-7	Organic compounds	Lipids and lipid-like molecules	Steroids and steroid derivatives	Bile acids, alcohols and derivatives	Animals
meta_1374	20, 22-Dihydrodigoxigenin	3.72139e-05	3.02086e-05	2.15474e-05	2.36363e-05	2.71964e-05	2.16676e-05	4.80873e-06	4.0435e-06	6.87487e-06	6.66526e-06	8.56304e-06	1.57767e-05	2.69117e-05	7.78869e-06	0.289417	-1.78878	0.000140188	1.4001	down	--	--	--	--	--	--	HMDB0060730	--	Organic compounds	Lipids and lipid-like molecules	Steroids and steroid derivatives	Steroid lactones	Animals
meta_1376	Permetin A	7.96667e-06	9.10149e-06	2.61231e-14	2.94158e-06	1.00938e-06	3.12416e-06	2.4964e-05	5.09418e-05	2.16341e-05	2.40268e-05	5.06914e-05	5.75778e-05	4.02388e-06	3.8306e-05	9.51967	3.25091	0.0031423	1.2935	up	--	--	--	--	--	--	HMDB0030527	71888-70-5	Organic compounds	Organic acids and derivatives	Peptidomimetics	Depsipeptides	Microbe,Animals
meta_1380	Acetylglycine	2.14626e-05	9.36518e-06	1.33742e-05	2.94799e-05	3.25198e-06	2.42588e-05	0.000154181	0.00011838	0.000101405	0.000132404	0.000165419	0.000146651	1.68655e-05	0.000136407	8.08794	3.01577	1.29595e-05	1.48283	up	--	--	--	--	--	--	HMDB0000532	543-24-8	Organic compounds	Organic acids and derivatives	Carboxylic acids and derivatives	Amino acids, peptides, and analogues	Animals
meta_1384	Asiaticoside B	0.0010793	0.00289457	0.0020973	0.00110259	0.00133157	0.00121028	0.000174504	0.00035363	3.54331e-06	0.000114516	4.82129e-05	1.49632e-05	0.00161927	0.000118228	0.0730134	-3.77569	0.00357518	1.31972	down	--	--	--	--	--	--	HMDB0029892	125265-68-1	Organic compounds	Lipids and lipid-like molecules	Prenol lipids	Terpene glycosides	Animals
meta_1385	Helianyl octanoate	0.0513582	0.0446424	0.0488449	0.0476035	0.0357625	0.0239442	0.00940293	0.00963846	0.00474574	0.0109717	0.00596642	0.00641106	0.0420259	0.00785606	0.186934	-2.4194	0.000325278	1.45624	down	--	--	--	--	--	--	HMDB0038337	290305-83-8	Organic compounds	Lipids and lipid-like molecules	Prenol lipids	Triterpenoids	Animals
meta_1387	9,10-DHOME	2.65446e-14	1.84511e-05	4.77431e-05	2.60174e-14	4.14914e-06	1.12197e-05	8.53656e-05	0.000167541	4.72525e-05	3.89717e-05	0.000154597	0.00010204	1.35938e-05	9.92946e-05	7.30438	2.86876	0.00943265	1.17045	up	--	--	--	--	--	--	HMDB0004704	125356-86-7	Organic compounds	Lipids and lipid-like molecules	Fatty Acyls	Fatty acids and conjugates	Animals
meta_1391	Dopamine	0.000116208	8.41147e-05	8.76724e-05	8.27131e-05	0.000151155	4.94499e-05	4.21774e-05	2.80124e-05	1.96475e-05	2.12757e-05	4.42289e-05	5.99505e-05	9.52189e-05	3.58821e-05	0.376838	-1.40799	0.00658481	1.19212	down	C03758	Tyrosine metabolism(ko00350);;Metabolic pathways(ko01100);;cAMP signaling pathway(ko04024);;Neuroactive ligand-receptor interaction(ko04080);;Gap junction(ko04540);;Synaptic vesicle cycle(ko04721);;Dopaminergic synapse(ko04728);;Prolactin signaling pathway(ko04917);;Bile secretion(ko04976);;Parkinson disease(ko05012);;Cocaine addiction(ko05030);;Amphetamine addiction(ko05031);;Morphine addiction(…	--	--	--	--	HMDB0000073	62-31-7	Organic compounds	Benzenoids	Phenols	Benzenediols	Animals,Plants
meta_1392	7-Methylguanine	1.20334e-05	9.2429e-06	9.16837e-06	9.05104e-06	7.90565e-06	9.53357e-06	3.31586e-05	5.11133e-05	4.67556e-05	3.15664e-05	2.12924e-05	2.47409e-05	9.48916e-06	3.47712e-05	3.66431	1.87354	0.00327299	1.33772	up	C02242	--	--	--	--	--	HMDB0000897	578-76-7	Organic compounds	Organoheterocyclic compounds	Imidazopyrimidines	Purines and purine derivatives	Microbe,Animals
meta_1393	3-Pyridinebutanoic acid	4.0008e-05	4.17967e-05	3.4841e-05	6.14708e-05	2.91785e-05	2.55176e-05	8.25171e-06	1.09366e-05	9.62506e-06	9.40488e-06	1.42402e-05	2.09577e-05	3.88021e-05	1.2236e-05	0.315344	-1.665	0.00257455	1.31971	down	--	--	--	--	--	--	HMDB0001007	477251-67-5	Organic compounds	Organoheterocyclic compounds	Pyridines and derivatives	_	Animals
meta_1396	Lamivudine sulfoxide	2.12369e-05	1.874e-05	1.50548e-05	2.0406e-05	1.75762e-05	1.23945e-05	8.98207e-06	9.09802e-06	9.03388e-06	7.64957e-06	4.21085e-06	1.29706e-05	1.75681e-05	8.6575e-06	0.492797	-1.02093	0.000596544	1.31893	down	--	--	--	--	--	--	HMDB0060599	--	Organic compounds	Nucleosides, nucleotides, and analogues	Nucleoside and nucleotide analogues	_	Animals
meta_1400	KETOLEUCINE	0.000454509	0.000262308	0.000427192	0.000353491	7.04392e-05	0.000295483	0.00107926	0.000783821	0.00104252	0.000810083	0.00090056	0.000814613	0.00031057	0.000905144	2.91445	1.54323	1.65997e-05	1.42807	up	C00233	Valine, leucine and isoleucine degradation(ko00280);;Valine, leucine and isoleucine biosynthesis(ko00290);;Metabolic pathways(ko01100);;2-Oxocarboxylic acid metabolism(ko01210);;Biosynthesis of amino acids(ko01230)	--	--	--	--	HMDB0000695	816-66-0	Organic compounds	Organic acids and derivatives	Keto acids and derivatives	Short-chain keto acids and derivatives	Microbe,Animals,Plants
meta_1404	Embelin	0.000125181	0.000230424	0.000127531	0.000154899	0.000252154	7.41989e-05	3.46842e-05	3.507e-05	2.38999e-05	2.8073e-05	3.57663e-05	4.88231e-05	0.000160731	3.43861e-05	0.213936	-2.22475	0.00584405	1.27165	down	C10342	--	LMPK15050006	Polyketides [PK]	Phenolic lipids [PK15]	Alkyl hydroquinones and derivatives [PK1505]	HMDB0251767	--	Organic compounds	Organic oxygen compounds	Organooxygen compounds	Carbonyl compounds	Animals,Plants
meta_1408	Ovalitenone	1.51069e-05	8.23377e-06	1.96828e-05	1.38622e-05	1.35762e-06	1.27626e-05	0.000156829	0.000166139	0.000179517	0.000184799	0.000251298	2.82986e-05	1.18343e-05	0.000161147	13.6169	3.76733	0.0039911	1.30286	up	--	--	LMPK12120372	Polyketides [PK]	Flavonoids [PK12]	Chalcones and dihydrochalcones [PK1212]	HMDB0030619	64280-22-4	Organic compounds	Phenylpropanoids and polyketides	Linear 1,3-diarylpropanoids	Chalcones and dihydrochalcones	Animals,Plants
meta_1414	5-Hydroxyomeprazole	0.000151334	0.000120666	0.000139958	0.000169062	0.000115269	9.42202e-05	4.71587e-05	7.22281e-05	2.73328e-05	4.46942e-05	6.05301e-05	6.98214e-05	0.000131752	5.36276e-05	0.407035	-1.29678	0.000263719	1.39147	down	--	--	--	--	--	--	HMDB0014010	--	Organic compounds	Organoheterocyclic compounds	Benzimidazoles	Sulfinylbenzimidazoles	Animals
meta_1415	Clemastine	5.44424e-05	0.000106256	0.000138809	0.000121074	0.000102655	2.80661e-05	8.43041e-06	3.90045e-06	1.06562e-05	1.41662e-05	1.28061e-05	6.55258e-06	9.18839e-05	9.41866e-06	0.102506	-3.28622	0.00475335	1.30434	down	--	--	--	--	--	--	HMDB0254393	15686-51-8	Organic compounds	Benzenoids	Benzene and substituted derivatives	Diphenylmethanes	Animals
meta_1423	(Z)-1-(1-Ethoxyethoxy)-3-hexene	1.34756e-05	1.73216e-05	1.08384e-05	1.09512e-05	2.93128e-05	2.3103e-05	1.08347e-05	3.05341e-06	2.84436e-06	2.59409e-06	4.8027e-06	4.60311e-06	1.75004e-05	4.78873e-06	0.273635	-1.86968	0.00661456	1.16992	down	--	--	--	--	--	--	HMDB0038783	28069-74-1	Organic compounds	Organic oxygen compounds	Organooxygen compounds	Ethers	Animals
meta_1432	Telithromycin	0.000269885	0.00023975	0.000173682	0.000196298	0.00017512	0.000132974	9.72714e-05	9.62205e-05	6.67209e-05	8.22532e-05	0.000104006	0.000125849	0.000197951	9.53869e-05	0.48187	-1.05328	0.00258105	1.31612	down	C12009	--	--	--	--	--	HMDB0015111	191114-48-4	Organic compounds	Organic oxygen compounds	Organooxygen compounds	Carbohydrates and carbohydrate conjugates	Animals
meta_1444	LysoPC(P-18:0)	0.000654143	0.00050232	0.000541807	0.000577499	5.85663e-05	0.000435626	0.00117458	0.00117601	0.000990124	0.00112887	0.00118924	0.00121702	0.00046166	0.00114597	2.48229	1.31167	0.000215741	1.40289	up	C04230	--	LMGP01070009	Glycerophospholipids [GP]	Glycerophosphocholines [GP01]	1Z-alkenylglycerophosphocholines [GP0107]	HMDB0013122	--	Organic compounds	Lipids and lipid-like molecules	Glycerophospholipids	Glycerophosphocholines	Animals
meta_1449	Gamma glutamyl ornithine	0.000599638	0.000384791	0.00038869	0.000427995	0.000472182	0.000250948	0.000191024	0.000180619	9.85137e-05	0.000140033	0.000149696	0.00022831	0.000420707	0.000164699	0.391482	-1.35298	0.00176808	1.329	down	--	--	--	--	--	--	HMDB0002248	56523-61-6	Organic compounds	Organic acids and derivatives	Carboxylic acids and derivatives	Amino acids, peptides, and analogues	Animals
meta_1453	Alpha-Tetrasaccharide	6.51181e-05	4.25156e-05	4.76194e-05	6.06836e-05	2.41591e-06	4.84443e-05	7.28895e-05	0.00011988	0.00010612	9.01511e-05	8.13751e-05	8.58569e-05	4.44662e-05	9.2712e-05	2.085	1.06005	0.00212588	1.22345	up	C06768	--	--	--	--	--	HMDB0000445	59957-92-5	Organic compounds	Organic oxygen compounds	Organooxygen compounds	Carbohydrates and carbohydrate conjugates	Animals
meta_1463	Hydroxyhexanoycarnitine	6.0931e-06	5.73594e-06	6.72528e-06	4.73908e-06	4.92359e-06	1.96413e-06	2.30363e-06	6.56891e-07	1.37245e-06	3.16086e-06	2.15934e-06	3.225e-06	5.03019e-06	2.14636e-06	0.426696	-1.22872	0.0065215	1.19624	down	--	--	LMFA07070072	Fatty Acyls [FA]	Fatty esters [FA07]	Fatty acyl carnitines [FA0707]	HMDB0013131	--	--	--	--	--	--
meta_1464	Medicagol	3.46833e-05	2.60411e-05	2.97221e-05	3.68689e-05	2.4844e-05	2.39738e-05	1.32766e-05	1.91484e-05	9.00475e-06	1.0483e-05	1.52985e-05	1.49689e-05	2.93556e-05	1.36967e-05	0.466578	-1.09981	0.000253784	1.38396	down	--	--	LMPK12090025	Polyketides [PK]	Flavonoids [PK12]	Coumestan flavonoids [PK1209]	HMDB0033831	1983-72-8	Organic compounds	Phenylpropanoids and polyketides	Isoflavonoids	Coumestans	Animals,Plants
meta_1468	3,3',4'5-Tetrahydroxystilbene	0.000719722	0.000697701	0.000663665	0.00077973	0.000662639	0.000431871	0.000265657	0.000231587	0.000221571	0.000217585	0.000268909	0.000339505	0.000659222	0.000257469	0.390565	-1.35636	0.00017911	1.45	down	C05901	--	LMPK13090006	Polyketides [PK]	Aromatic polyketides [PK13]	Diphenyl ethers, biphenyls, dibenzyls and stilbenes [PK1309]	HMDB0004215	10083-24-6	Organic compounds	Phenylpropanoids and polyketides	Stilbenes	_	Microbe,Animals,Plants
meta_1476	13,14-Dihydro PGF-1a	2.65446e-14	2.61253e-14	2.61231e-14	2.60174e-14	2.52489e-14	2.57787e-14	0.000205487	0.000100809	0.000124619	0.000114164	0.000153564	0.000389826	2.5973e-14	0.000181411	6.98462e+09	32.7015	0.00945186	1.22074	up	--	--	--	--	--	--	HMDB0005076	--	Organic compounds	Lipids and lipid-like molecules	Fatty Acyls	Eicosanoids	Animals
meta_1481	MG(0:0/20:1(11Z)/0:0)	0.000267414	0.00024579	0.000129186	0.000193044	2.50807e-05	0.000216153	0.000354544	0.000358829	0.000332882	0.000321429	0.000565767	0.000321551	0.000179445	0.000375834	2.09443	1.06655	0.00414001	1.14623	up	--	--	--	--	--	--	HMDB0011543	--	Organic compounds	Lipids and lipid-like molecules	Endocannabinoids	_	Animals
meta_1484	Hydroxyprolyl-Proline	0.000692467	0.000821467	0.000897487	0.000736961	0.000979469	0.000388945	0.000427706	0.000291728	0.000244412	0.000251328	0.000400394	0.000627344	0.000752799	0.000373819	0.496571	-1.00993	0.00515079	1.18364	down	--	--	--	--	--	--	HMDB0028871	--	Organic compounds	Organic acids and derivatives	Carboxylic acids and derivatives	Amino acids, peptides, and analogues	Animals
meta_1485	Nonadecanoic acid	2.65446e-14	2.61253e-14	2.61231e-14	2.60174e-14	2.52489e-14	2.57787e-14	7.27717e-05	3.73764e-05	2.58599e-05	8.58374e-05	8.87987e-05	0.000117515	2.5973e-14	7.13598e-05	2.74746e+09	31.3555	0.003767	1.30005	up	C16535	--	LMFA01010019	Fatty Acyls [FA]	Fatty Acids and Conjugates [FA01]	Straight chain fatty acids [FA0101]	HMDB0000772	646-30-0	Organic compounds	Lipids and lipid-like molecules	Fatty Acyls	Fatty acids and conjugates	Animals,Plants
meta_1489	N-(1-Deoxy-1-fructosyl)leucine	0.000259941	0.000125681	0.000190298	0.000180781	0.000187478	8.44037e-05	6.69137e-05	8.05172e-05	2.77963e-05	6.81769e-05	5.44712e-05	8.65807e-05	0.00017143	6.4076e-05	0.373773	-1.41977	0.00582879	1.2435	down	--	--	--	--	--	--	HMDB0037840	34393-18-5	Organic compounds	Organic acids and derivatives	Carboxylic acids and derivatives	Amino acids, peptides, and analogues	Animals
meta_1491	3-Hydroxy-2-methylpyridine-4,5-dicarboxylate	4.41413e-06	2.61253e-14	2.61231e-14	4.1429e-06	2.52489e-14	2.57787e-14	1.68312e-05	1.00823e-05	2.02968e-06	1.24125e-05	1.73938e-05	1.75005e-05	1.42617e-06	1.27084e-05	8.91082	3.15556	0.00457608	1.22312	up	C04604	Vitamin B6 metabolism(ko00750)	--	--	--	--	HMDB0006955	--	Organic compounds	Organoheterocyclic compounds	Pyridines and derivatives	Pyridinecarboxylic acids and derivatives	Animals
meta_1493	Momordicilin	4.0283e-05	4.22334e-05	2.35586e-05	1.42723e-05	3.06588e-05	1.95785e-05	1.48487e-06	9.35259e-07	1.54559e-06	4.84312e-06	7.4133e-07	3.05935e-07	2.84308e-05	1.64268e-06	0.0577783	-4.11333	0.00195308	1.36842	down	--	--	--	--	--	--	HMDB0030896	189156-40-9	Organic compounds	Lipids and lipid-like molecules	Prenol lipids	Triterpenoids	Animals
meta_1494	1,5-Dibutyl methyl hydroxycitrate	0.00306949	0.000960873	0.00303874	0.00422757	0.000352646	0.00245461	0.00787908	0.0114961	0.010079	0.00875143	0.00816915	0.0120356	0.00235065	0.00973507	4.14143	2.05013	1.5275e-05	1.43699	up	--	--	--	--	--	--	HMDB0040461	--	Organic compounds	Organic acids and derivatives	Carboxylic acids and derivatives	Tricarboxylic acids and derivatives	Animals
meta_1495	Nummularine B	0.000577481	0.000340771	0.000378772	0.000462194	3.01754e-05	0.000502774	0.000740701	0.000859644	0.000900211	0.000747731	0.000682901	0.000819473	0.000382028	0.000791777	2.07256	1.05142	0.00215797	1.28504	up	--	--	--	--	--	--	HMDB0029334	53947-96-9	Organic compounds	Organic acids and derivatives	Carboxylic acids and derivatives	Amino acids, peptides, and analogues	Animals
meta_1500	N-Arachidonoyl GABA	5.8489e-06	6.41051e-06	9.45714e-06	5.98079e-06	6.29646e-06	4.59864e-06	2.7353e-06	2.62338e-06	2.42568e-06	2.81036e-06	2.91067e-06	3.45756e-06	6.43207e-06	2.82716e-06	0.439541	-1.18593	0.00235718	1.34296	down	--	--	LMFA08020074	Fatty Acyls [FA]	Fatty amides [FA08]	N-acyl amines [FA0802]	--	--	--	--	--	--	--
meta_1502	N-Nitroso-pyrrolidine	0.00014556	7.74084e-05	0.000166945	0.000110134	2.68431e-05	2.50274e-05	0.000248251	0.000276057	0.000247894	0.000200939	0.000212588	0.000392052	9.19864e-05	0.000262963	2.85872	1.51537	0.00103084	1.26244	up	C19285	--	--	--	--	--	HMDB0031642	930-55-2	Organic compounds	Organoheterocyclic compounds	Pyrrolidines	_	Animals
meta_1503	6S,9R-Dihydroxy-4,7E-megastigmadien-3-one 9-[apiosyl-(1->6)-glucoside]	2.45142e-05	2.06731e-05	1.57582e-05	2.29073e-05	2.09175e-05	1.39215e-05	2.82352e-14	2.93961e-14	2.76138e-14	2.76952e-14	2.5722e-06	5.58454e-07	1.9782e-05	5.21776e-07	0.0263764	-5.24461	4.87867e-05	1.50069	down	--	--	--	--	--	--	--	--	--	--	--	--	--
meta_1507	Troleandomycin	0.000473279	0.000464126	0.000406823	0.000431389	0.000409814	0.000295376	0.000216056	0.000193279	0.000161007	0.000185419	0.000204394	0.000244282	0.000413468	0.000200739	0.485502	-1.04245	0.000155537	1.44603	down	C12753	--	LMPK04000042	Polyketides [PK]	Macrolides and lactone polyketides [PK04]	-	HMDB0015448	2751-09-09	Organic compounds	Organic oxygen compounds	Organooxygen compounds	Carbohydrates and carbohydrate conjugates	Animals
meta_1514	S-(11-OH-9-deoxy-delta9,12-PGD2)-glutathione	4.46839e-06	1.97526e-06	4.39499e-06	5.87579e-06	4.45661e-06	3.25572e-06	1.79238e-06	1.16435e-06	1.24599e-06	2.03582e-06	2.56893e-06	2.54337e-06	4.07113e-06	1.89181e-06	0.464689	-1.10566	0.00789965	1.18074	down	--	--	--	--	--	--	HMDB0013056	--	Organic compounds	Organic acids and derivatives	Carboxylic acids and derivatives	Amino acids, peptides, and analogues	Animals
meta_1516	Epoxyganoderiol B	7.22033e-05	6.72532e-05	7.05575e-05	6.64601e-05	6.20653e-05	5.22374e-05	2.51857e-06	1.86962e-05	1.53046e-05	2.29252e-05	4.66973e-05	5.95454e-05	6.51295e-05	2.76146e-05	0.423995	-1.23788	0.00614879	1.25008	down	--	--	--	--	--	--	HMDB0036000	114020-57-4	Organic compounds	Lipids and lipid-like molecules	Prenol lipids	Triterpenoids	Animals
meta_1533	Mizoribine	5.16145e-06	7.85973e-06	9.22197e-06	5.31353e-06	8.16994e-06	1.87035e-07	6.27145e-07	6.25384e-07	2.53499e-07	2.31365e-06	2.74845e-14	3.02489e-14	5.98561e-06	6.36613e-07	0.106357	-3.23301	0.00911645	1.21209	down	--	--	--	--	--	--	HMDB0041934	50924-49-7	Organic compounds	Nucleosides, nucleotides, and analogues	Imidazole ribonucleosides and ribonucleotides	1-ribosyl-imidazolecarboxamides	Animals
meta_1545	Salicin	3.83949e-07	1.22728e-07	2.79932e-08	4.68664e-08	8.46858e-10	1.73091e-07	0.000145718	0.000154442	0.000238846	0.000197875	0.000197992	4.55176e-05	1.25912e-07	0.000163398	1297.72	10.3418	0.00187438	1.37351	up	--	--	--	--	--	--	--	--	--	--	--	--	--
meta_1546	Isovalerylglucuronide	2.19298e-05	2.0849e-05	2.65526e-05	2.46562e-05	1.79294e-05	1.46637e-05	6.68163e-06	6.35949e-06	1.83138e-06	4.44361e-06	5.36796e-06	5.08192e-06	2.10968e-05	4.961e-06	0.235154	-2.08832	9.31697e-05	1.46665	down	--	--	--	--	--	--	HMDB0002091	88070-93-3	Organic compounds	Organic oxygen compounds	Organooxygen compounds	Carbohydrates and carbohydrate conjugates	Animals
meta_1550	Solanocardinol	4.55278e-06	7.06948e-06	6.46922e-06	1.86893e-06	6.33677e-06	2.71848e-06	7.30844e-08	4.67186e-09	6.24846e-07	5.79591e-07	1.14022e-06	4.47593e-07	4.83594e-06	4.78334e-07	0.0989122	-3.33771	0.00383238	1.30354	down	--	--	--	--	--	--	HMDB0038836	138665-46-0	Organic compounds	Lipids and lipid-like molecules	Steroids and steroid derivatives	Steroidal alkaloids	Animals
meta_1559	Isoflurophate	1.47211e-05	9.28024e-06	1.01986e-05	1.24362e-05	1.25036e-05	7.44045e-06	4.73891e-06	4.55625e-06	3.1131e-06	3.50185e-06	4.10398e-06	5.19966e-06	1.10967e-05	4.20229e-06	0.378697	-1.40089	0.000892552	1.38727	down	C00202	--	--	--	--	--	HMDB0014815	55-91-4	Organic compounds	Organic acids and derivatives	Organic phosphoric acids and derivatives	Phosphate esters	Animals
meta_1568	13,14-Dihydro-15-keto PGF2a	0.00611429	0.00493051	0.00622921	0.00635931	0.00530802	0.00463688	0.000458291	0.00141038	0.00100946	0.00168113	0.00384619	0.00487357	0.00559637	0.00221317	0.395465	-1.33838	0.00356469	1.27751	down	--	--	LMFA03010027	Fatty Acyls [FA]	Eicosanoids [FA03]	Prostaglandins [FA0301]	HMDB0004685	27376-76-7	Organic compounds	Lipids and lipid-like molecules	Fatty Acyls	Eicosanoids	Animals
meta_1569	MG(14:0/0:0/0:0)	2.7511e-06	2.61253e-14	2.61231e-14	2.60174e-14	2.52489e-14	1.93807e-06	1.35003e-05	8.18702e-06	5.92589e-06	6.30562e-06	7.65426e-06	1.27546e-05	7.81529e-07	9.0546e-06	11.5858	3.53428	0.00092071	1.35954	up	--	--	--	--	--	--	HMDB0011561	--	Organic compounds	Lipids and lipid-like molecules	Glycerolipids	Monoradylglycerols	Animals
meta_1571	Gentiobiosyl 2-methyl-6-oxo-2E,4E-heptadienoate	1.07099e-06	1.63633e-06	1.94936e-06	8.64863e-07	1.55597e-06	1.19496e-06	2.82352e-14	3.36944e-07	2.76138e-14	2.78319e-07	7.84764e-07	3.02489e-14	1.37874e-06	2.33338e-07	0.16924	-2.56286	0.000325014	1.35001	down	--	--	--	--	--	--	HMDB0032134	--	Organic compounds	Organic oxygen compounds	Organooxygen compounds	Carbohydrates and carbohydrate conjugates	Animals
meta_1572	Pubesenolide	0.000620339	0.00102012	0.000530569	0.000582422	0.000723009	0.00048911	0.000327897	0.000247598	0.000163879	0.000229666	0.000211279	0.00028513	0.000660928	0.000244242	0.369543	-1.43619	0.00246732	1.32728	down	--	--	--	--	--	--	HMDB0033728	98569-64-3	Organic compounds	Lipids and lipid-like molecules	Prenol lipids	Triterpenoids	Animals
meta_1573	Dyphylline	1.5431e-05	1.08683e-05	8.21888e-06	1.41244e-05	8.66969e-06	1.18689e-05	1.9437e-06	2.21763e-06	1.80207e-06	4.0005e-06	1.67738e-06	2.07745e-06	1.15302e-05	2.28646e-06	0.198301	-2.33423	0.000314531	1.43995	down	C07819	--	--	--	--	--	HMDB0014789	479-18-5	Organic compounds	Organoheterocyclic compounds	Imidazopyrimidines	Purines and purine derivatives	Animals
meta_1575	4,5-Dihydro-2-methylthiazole	1.8339e-05	1.55553e-05	1.36409e-05	1.52715e-05	1.30797e-05	1.531e-05	6.98524e-06	9.07872e-06	4.79583e-06	5.22168e-06	7.73663e-06	1.06709e-05	1.51994e-05	7.41483e-06	0.487837	-1.03553	7.65932e-05	1.40963	down	--	--	--	--	--	--	HMDB0029555	2346-00-1	Organic compounds	Organoheterocyclic compounds	Azolines	Thiazolines	Animals
meta_1579	Colupulone	2.87752e-06	4.30673e-06	6.38547e-06	3.26788e-07	5.63196e-06	2.57787e-14	2.40427e-05	1.7615e-05	1.7491e-05	1.71838e-05	2.37147e-05	2.17864e-05	3.25474e-06	2.03056e-05	6.23877	2.64126	2.24316e-06	1.47198	up	--	--	--	--	--	--	HMDB0030065	468-27-9	Organic compounds	Organic oxygen compounds	Organooxygen compounds	Carbonyl compounds	Animals
meta_1580	3,4-Dihydro-2H-1-benzopyran-2-one	2.13658e-05	1.99307e-05	2.07199e-05	2.38222e-05	1.88614e-05	1.5001e-05	8.17432e-06	7.41204e-06	8.03244e-06	9.20961e-06	1.02471e-05	9.3407e-06	1.99502e-05	8.73603e-06	0.437892	-1.19135	9.61568e-05	1.47622	down	C02274	--	--	--	--	--	HMDB0036626	119-84-6	Organic compounds	Phenylpropanoids and polyketides	3,4-dihydrocoumarins	_	Animals,Plants
meta_1583	Neosaxitoxin	6.27289e-06	9.97498e-06	6.68432e-06	7.61223e-06	7.61083e-06	5.88278e-06	1.93003e-06	1.99142e-06	3.86442e-06	1.4627e-06	4.67298e-06	6.50616e-06	7.33967e-06	3.40462e-06	0.463865	-1.10822	0.00330881	1.22198	down	C17208	--	--	--	--	--	HMDB0029369	64296-20-4	Organic compounds	Phenylpropanoids and polyketides	Saxitoxins, gonyautoxins, and derivatives	_	Animals
meta_1587	Cholic acid	0.00799166	0.00199136	0.00326804	0.00234047	0.00195245	0.00385742	0.00969539	0.00859647	0.0114651	0.0103467	0.00935279	0.0124641	0.0035669	0.0103201	2.8933	1.53271	0.000236387	1.37235	up	C00695	Primary bile acid biosynthesis(ko00120);;Metabolic pathways(ko01100);;Bile secretion(ko04976)	LMST04010001	Sterol Lipids [ST]	Bile acids and derivatives [ST04]	C24 bile acids, alcohols, and derivatives [ST0401]	HMDB0000619	81-25-4	Organic compounds	Lipids and lipid-like molecules	Steroids and steroid derivatives	Bile acids, alcohols and derivatives	Animals
meta_1589	L-Aspartic acid	7.26014e-06	7.08056e-06	5.68005e-06	7.39405e-06	5.77559e-06	3.9608e-06	2.68346e-06	3.29246e-06	2.46898e-06	2.47856e-06	2.80841e-06	3.90802e-06	6.19187e-06	2.93998e-06	0.474814	-1.07457	0.000996963	1.36992	down	C00049	Arginine biosynthesis(ko00220);;Alanine, aspartate and glutamate metabolism(ko00250);;Glycine, serine and threonine metabolism(ko00260);;Monobactam biosynthesis(ko00261);;Cysteine and methionine metabolism(ko00270);;Lysine biosynthesis(ko00300);;Histidine metabolism(ko00340);;beta-Alanine metabolism(ko00410);;D-Amino acid metabolism(ko00470);;Nicotinate and nicotinamide metabolism(ko00760);;Panto…	--	--	--	--	HMDB0000191	56-84-8	Organic compounds	Organic acids and derivatives	Carboxylic acids and derivatives	Amino acids, peptides, and analogues	Microbe,Animals
meta_1594	(Z)-3-Methyl-3-decen-1-ol	0.000184134	0.000141959	9.42689e-05	0.000143052	8.93547e-05	9.92875e-05	2.24846e-05	2.15102e-05	1.85154e-05	2.50661e-05	2.57986e-05	3.77059e-05	0.000125343	2.51801e-05	0.20089	-2.31552	0.00104544	1.41418	down	--	--	--	--	--	--	HMDB0031064	24404-66-8	Organic compounds	Lipids and lipid-like molecules	Fatty Acyls	Fatty alcohols	Animals
meta_1595	3b,18b-3-Methoxy-11-oxo-12-oleanen-30-oic acid	1.50349e-05	1.77482e-05	1.08165e-05	9.74963e-06	1.44334e-05	5.74216e-06	3.60677e-06	2.93961e-14	1.43628e-06	2.65939e-06	5.22099e-06	7.3898e-06	1.22541e-05	3.38554e-06	0.276277	-1.85581	0.00245846	1.26906	down	--	--	--	--	--	--	HMDB0034516	1477-44-7	Organic compounds	Lipids and lipid-like molecules	Prenol lipids	Triterpenoids	Animals
meta_1597	L-Acetylcarnitine	1.72944e-05	1.27371e-05	1.52044e-05	1.66997e-05	1.61345e-05	1.20362e-05	7.17933e-06	6.19502e-06	5.41053e-06	5.62766e-06	7.31497e-06	8.11085e-06	1.50177e-05	6.63973e-06	0.442126	-1.17747	4.85747e-05	1.45914	down	--	--	LMFA07070050	Fatty Acyls [FA]	Fatty esters [FA07]	Fatty acyl carnitines [FA0707]	HMDB0000201	--	--	--	--	--	Animals
meta_1613	trans-3-Hydroxycotinine glucuronide	1.00038e-05	1.34317e-05	1.33184e-05	1.08655e-05	1.32033e-05	6.17604e-06	3.00458e-06	3.42975e-06	2.65707e-06	2.92111e-06	2.74838e-06	3.52775e-06	1.11665e-05	3.04811e-06	0.27297	-1.87319	0.000832466	1.41846	down	--	--	--	--	--	--	HMDB0001204	132929-88-5	Organic compounds	Organic oxygen compounds	Organooxygen compounds	Carbohydrates and carbohydrate conjugates	Animals
meta_1618	Phytolaccinic acid	1.17822e-05	1.44685e-05	2.42699e-05	1.00332e-05	2.52489e-14	3.24114e-05	5.97016e-05	4.82393e-05	4.63731e-05	4.18619e-05	2.49225e-05	4.43007e-05	1.54942e-05	4.42332e-05	2.85482	1.5134	0.00135866	1.27072	up	--	--	--	--	--	--	HMDB0034640	54928-05-1	Organic compounds	Lipids and lipid-like molecules	Prenol lipids	Triterpenoids	Animals
meta_1619	TG(18:0/24:0/24:1(15Z))	0.000118088	6.45126e-05	2.68667e-05	4.53163e-05	5.3407e-05	6.7748e-05	6.37803e-06	2.71991e-06	2.76138e-14	1.93546e-06	3.13656e-06	5.37046e-07	6.26564e-05	2.45117e-06	0.0391208	-4.67592	0.00491009	1.29813	down	--	--	--	--	--	--	HMDB0044841	--	Organic compounds	Lipids and lipid-like molecules	Glycerolipids	Triradylcglycerols	Animals
meta_1620	5-Hydroxy-N-formylkynurenine	2.84815e-05	2.3205e-05	2.48465e-05	2.67133e-05	2.38885e-05	1.85372e-05	7.89624e-06	6.95623e-06	5.42027e-06	6.60551e-06	9.25449e-06	1.05571e-05	2.42787e-05	7.78164e-06	0.320513	-1.64154	7.99261e-06	1.49551	down	C05648	--	--	--	--	--	HMDB0004086	--	Organic compounds	Organic oxygen compounds	Organooxygen compounds	Carbonyl compounds	Animals
meta_1624	Alanyl-Glutamate	1.00133e-05	9.30366e-06	1.03936e-05	5.69504e-06	1.14162e-05	5.16703e-06	2.82352e-14	2.93961e-14	2.76138e-14	2.76952e-14	2.74845e-14	3.02489e-14	8.66481e-06	2.84456e-14	3.28289e-09	-28.1824	0.000449549	1.44483	down	C20958	--	--	--	--	--	HMDB0028686	13187-90-1	Organic compounds	Organic acids and derivatives	Carboxylic acids and derivatives	Amino acids, peptides, and analogues	Animals
meta_1626	Pyrohyperforin	7.36253e-05	6.52528e-05	6.13883e-05	6.15312e-05	6.2362e-05	4.91019e-05	2.84785e-05	2.76892e-05	2.46649e-05	2.63289e-05	2.92175e-05	3.54958e-05	6.22102e-05	2.86458e-05	0.460467	-1.11883	2.8793e-05	1.48245	down	--	--	--	--	--	--	HMDB0035899	303115-46-0	Organic compounds	Lipids and lipid-like molecules	Prenol lipids	Monoterpenoids	Animals
meta_1628	3b-Pregnadienolone 3-[rhamnosyl-(1->4)-rhamnosyl-(1->4)-rhamnosyl-(1->4)-glucoside]	2.65446e-14	2.61253e-14	1.78935e-06	5.28013e-07	2.52489e-14	2.11676e-06	5.02915e-06	6.84808e-06	6.4338e-06	6.94488e-06	4.26187e-06	7.78492e-06	7.39021e-07	6.21712e-06	8.41264	3.07256	1.5885e-05	1.45392	up	--	--	--	--	--	--	--	--	--	--	--	--	--
meta_1629	Doxepin N-oxide glucuronide	3.10704e-06	7.51036e-06	9.28039e-06	3.26776e-06	1.98411e-05	2.57787e-14	4.87111e-05	2.08346e-05	2.61911e-05	1.57322e-05	2.98623e-05	3.8956e-05	7.16777e-06	3.00479e-05	4.19208	2.06767	0.00389949	1.22495	up	--	--	--	--	--	--	HMDB0061139	--	Organic compounds	Organoheterocyclic compounds	Benzoxepines	Dibenzoxepines	Animals
meta_1633	Isoelemicin	2.81063e-05	2.88364e-05	2.62154e-05	2.78521e-05	2.57647e-05	1.96083e-05	1.31597e-05	1.16561e-05	1.02347e-05	9.92911e-06	1.21767e-05	1.61864e-05	2.60639e-05	1.22238e-05	0.468993	-1.09236	1.85798e-05	1.46446	down	C16975	--	--	--	--	--	HMDB0029867	5273-85-8	Organic compounds	Benzenoids	Phenol ethers	Anisoles	Animals,Plants
meta_1637	Geranylgeraniol	0.00108533	0.00119559	0.00103586	0.00103759	0.00106705	0.000863169	0.000559251	0.000475201	0.000340161	0.000414916	0.000481519	0.000568116	0.00104743	0.000473194	0.451765	-1.14635	1.92895e-06	1.49186	down	C09094	--	LMPR0104010009	Prenol Lipids [PR]	Isoprenoids [PR01]	C20 isoprenoids (diterpenes) [PR0104]	--	--	--	--	--	--	--
meta_1644	Nicotinic acid mononucleotide	6.78952e-05	8.98259e-05	7.18754e-05	6.46486e-05	6.1017e-05	5.66755e-05	3.01171e-05	3.60198e-05	2.49113e-05	2.67064e-05	3.80295e-05	4.35845e-05	6.86563e-05	3.32281e-05	0.483978	-1.04699	0.000186441	1.40929	down	--	--	--	--	--	--	--	--	--	--	--	--	--
meta_1649	Methsuximide	1.5122e-05	1.18176e-05	7.17758e-06	9.86923e-06	8.18729e-07	9.65511e-06	2.423e-05	3.06029e-05	2.22091e-05	2.74595e-05	2.78253e-05	3.58784e-05	9.0767e-06	2.80342e-05	3.08859	1.62695	4.78855e-05	1.38462	up	--	--	--	--	--	--	HMDB0015611	77-41-8	Organic compounds	Organoheterocyclic compounds	Pyrrolidines	Phenylpyrrolidines	Animals
meta_1651	Sorbitan oleate	2.85439e-05	2.40372e-05	3.28732e-05	2.29391e-05	2.81494e-05	3.22247e-05	1.19856e-05	8.91296e-06	1.0203e-05	1.16443e-05	1.19546e-05	1.42148e-05	2.81279e-05	1.14859e-05	0.408344	-1.29214	4.27996e-05	1.45657	down	--	--	LMFA07011018	Fatty Acyls [FA]	Fatty esters [FA07]	Wax monoesters [FA0701]	HMDB0029886	1338-43-8	Organic compounds	Lipids and lipid-like molecules	Fatty Acyls	Fatty acid esters	Animals
meta_1655	9-Hydroxytridecyl docosanoate	0.000181347	0.000187724	0.000131739	0.000102899	0.000128211	9.17369e-05	4.80311e-05	4.00236e-05	3.99369e-05	3.9214e-05	4.31607e-05	4.38712e-05	0.000137276	4.23729e-05	0.308669	-1.69587	0.00197963	1.38164	down	--	--	--	--	--	--	HMDB0041080	155758-78-4	Organic compounds	Lipids and lipid-like molecules	Fatty Acyls	Fatty acid esters	Animals
meta_1662	6-Ketomyristic acid	3.71145e-06	5.61538e-06	5.33089e-06	2.58527e-06	9.47384e-06	2.30968e-06	2.82352e-14	3.58801e-07	1.03233e-06	4.28863e-07	1.84847e-07	6.73218e-07	4.83775e-06	4.46343e-07	0.0922626	-3.43811	0.00934476	1.20228	down	--	--	LMFA01060100	Fatty Acyls [FA]	Fatty Acids and Conjugates [FA01]	Oxo fatty acids [FA0106]	HMDB0030982	1619-89-2	Organic compounds	Lipids and lipid-like molecules	Fatty Acyls	Fatty acids and conjugates	Animals
meta_1663	Taraxinic acid glucosyl ester	1.45655e-05	8.83162e-06	7.71866e-06	9.36689e-06	4.69469e-06	1.06869e-05	1.33388e-06	1.01829e-06	1.80511e-07	1.52409e-06	4.56784e-07	1.7357e-07	9.3107e-06	7.81187e-07	0.0839021	-3.57515	0.00119118	1.39729	down	--	--	--	--	--	--	HMDB0035249	75911-14-7	Organic compounds	Lipids and lipid-like molecules	Prenol lipids	Terpene lactones	Animals
meta_1673	Aspartic acid	2.86193e-06	2.88667e-06	2.97812e-06	2.83811e-06	2.91142e-06	2.11886e-06	1.5856e-06	1.26928e-06	1.1637e-06	8.64327e-07	1.46883e-06	1.51891e-06	2.76585e-06	1.31177e-06	0.474275	-1.0762	8.36235e-06	1.46088	down	C00049	Arginine biosynthesis(ko00220);;Alanine, aspartate and glutamate metabolism(ko00250);;Glycine, serine and threonine metabolism(ko00260);;Monobactam biosynthesis(ko00261);;Cysteine and methionine metabolism(ko00270);;Lysine biosynthesis(ko00300);;Histidine metabolism(ko00340);;beta-Alanine metabolism(ko00410);;D-Amino acid metabolism(ko00470);;Nicotinate and nicotinamide metabolism(ko00760);;Panto…	--	--	--	--	HMDB0000191	56-84-8	Organic compounds	Organic acids and derivatives	Carboxylic acids and derivatives	Amino acids, peptides, and analogues	Microbe,Animals
meta_1677	Glycylalanylprolylmethionylphenylalanylvalinamide	0.00584281	0.00355244	0.00387008	0.004526	0.000513101	0.00340369	0.0079977	0.00979996	0.00852133	0.00972076	0.00690903	0.01221	0.00361802	0.00919313	2.54093	1.34536	0.000317756	1.31903	up	--	--	--	--	--	--	HMDB0033241	115525-99-0	Organic compounds	Organic acids and derivatives	Carboxylic acids and derivatives	Amino acids, peptides, and analogues	Animals
meta_1678	Daucic acid	6.06418e-05	2.97983e-05	3.54921e-05	4.12865e-05	3.61072e-06	2.77939e-05	6.88761e-05	9.47026e-05	7.71199e-05	9.68511e-05	8.21419e-05	7.42504e-05	3.31039e-05	8.23237e-05	2.48683	1.31431	0.000502108	1.32272	up	--	--	--	--	--	--	HMDB0031665	34098-52-7	Organic compounds	Organic acids and derivatives	Hydroxy acids and derivatives	Beta hydroxy acids and derivatives	Animals
meta_1680	N-Acetyl-glucosamine 1-phosphate	2.53865e-05	2.7266e-05	2.5357e-05	2.33853e-05	2.52376e-05	1.65452e-05	9.56399e-06	7.85511e-06	7.1454e-06	7.86207e-06	9.61768e-06	1.20678e-05	2.38629e-05	9.01868e-06	0.377937	-1.40378	4.83551e-05	1.46942	down	C04256	--	--	--	--	--	HMDB0001367	6866-69-9	Organic compounds	Organic oxygen compounds	Organooxygen compounds	Carbohydrates and carbohydrate conjugates	Microbe,Animals
meta_1681	Rubrofusarin 6-[glucosyl-(1->3)-glucosyl-(1->6)-glucoside]	0.000235363	0.000241505	0.000212501	0.000180771	0.000164346	0.000129195	7.2912e-05	0.000105046	9.39379e-05	7.23595e-05	8.98344e-05	0.000108321	0.000193947	9.04019e-05	0.466117	-1.10124	0.00138661	1.36587	down	--	--	--	--	--	--	--	--	--	--	--	--	--
meta_1682	trans-3-Feruloylcorosolic acid	0.000183005	0.000159075	0.000226183	0.00019698	0.000270675	0.000192339	8.82002e-05	8.58174e-05	6.03661e-05	7.66209e-05	0.000120422	9.79109e-05	0.000204709	8.82229e-05	0.430966	-1.21435	0.000245757	1.38225	down	--	--	--	--	--	--	HMDB0040496	--	Organic compounds	Lipids and lipid-like molecules	Prenol lipids	Triterpenoids	Animals
meta_1684	N-Lauroylglycine	0.000454013	0.000186399	0.000220568	0.000332998	2.45458e-05	0.000247928	0.000442975	0.000788955	0.000400438	0.000584666	0.000620489	0.000705035	0.000244409	0.000590426	2.41573	1.27246	0.00220675	1.2005	up	--	--	LMFA08020261	Fatty Acyls [FA]	Fatty amides [FA08]	N-acyl amines [FA0802]	HMDB0013272	--	Organic compounds	Organic acids and derivatives	Carboxylic acids and derivatives	Amino acids, peptides, and analogues	Animals
meta_1686	Cysteinyl-Proline	9.81161e-05	8.20372e-05	7.74242e-05	9.69618e-05	7.32759e-05	5.74594e-05	1.88363e-05	1.47351e-05	1.89966e-05	2.15168e-05	2.59957e-05	2.17126e-05	8.08791e-05	2.02988e-05	0.250978	-1.99437	0.000122811	1.48577	down	--	--	--	--	--	--	HMDB0028783	--	Organic compounds	Organic acids and derivatives	Carboxylic acids and derivatives	Amino acids, peptides, and analogues	Animals
meta_1687	Nitrofurazone	1.23188e-07	3.68632e-08	1.27257e-07	1.89183e-07	9.46419e-08	1.23108e-07	1.83326e-06	8.77755e-07	1.27827e-06	1.2784e-06	1.10933e-06	7.01931e-07	1.15707e-07	1.17983e-06	10.1967	3.35003	0.00107402	1.40135	up	C08042	--	--	--	--	--	HMDB0014480	59-87-0	Organic compounds	Organoheterocyclic compounds	Furans	Nitrofurans	Animals
meta_1690	Musabalbisiane A	2.65446e-14	5.23862e-06	2.61231e-14	2.60174e-14	2.10941e-06	2.57787e-14	0.000112647	0.000101428	0.000100509	8.52149e-05	5.80312e-05	0.000133501	1.22467e-06	9.8555e-05	80.4746	6.33046	0.000222616	1.47307	up	--	--	--	--	--	--	HMDB0038680	143183-61-3	Organic compounds	Lipids and lipid-like molecules	Prenol lipids	Diterpenoids	Animals
meta_1694	Vanylglycol	1.10736e-05	1.29325e-05	1.05947e-05	1.13425e-05	1.04674e-05	7.37547e-06	3.72348e-06	3.80265e-06	2.66789e-06	2.96704e-06	3.65507e-06	4.75855e-06	1.0631e-05	3.59578e-06	0.338235	-1.5639	7.31718e-05	1.47452	down	--	--	--	--	--	--	HMDB0038925	2380-78-1	Organic compounds	Benzenoids	Phenols	Methoxyphenols	Microbe,Animals
meta_1695	31-O-Demethyltacrolimus	1.40684e-05	3.1065e-05	3.01863e-06	1.68918e-05	4.29393e-07	8.17089e-06	2.5941e-05	5.83649e-05	2.15233e-05	6.1155e-05	3.89834e-05	7.58871e-05	1.2274e-05	4.69758e-05	3.82725	1.93631	0.00889959	1.12372	up	--	--	--	--	--	--	HMDB0061049	--	Organic compounds	Phenylpropanoids and polyketides	Macrolide lactams	_	Animals
meta_1696	DG(22:2(13Z,16Z)/22:6(4Z,7Z,10Z,13Z,16Z,19Z)/0:0)	0.002568	0.00331346	0.00259443	0.0035168	0.00627508	0.00603702	0.01297	0.0135176	0.00807104	0.00740693	0.00611215	0.0110615	0.0040508	0.00985654	2.43323	1.28287	0.00401021	1.2471	up	--	--	LMGL02010302	Glycerolipids [GL]	Diradylglycerols [GL02]	Diacylglycerols [GL0201]	HMDB0007672	--	Organic compounds	Lipids and lipid-like molecules	Glycerolipids	Diradylglycerols	Animals
meta_1697	Delphinidin 3-glucoside	7.00921e-06	4.90561e-06	5.94152e-06	5.86706e-06	7.83302e-06	3.39607e-06	2.95718e-06	1.53572e-06	1.26341e-06	2.09854e-06	1.91469e-06	3.44341e-06	5.82542e-06	2.20216e-06	0.378026	-1.40344	0.00118695	1.31243	down	C12138	--	LMPK12010278	Polyketides [PK]	Flavonoids [PK12]	Anthocyanidins [PK1201]	HMDB0037997	6906-38-3	Organic compounds	Phenylpropanoids and polyketides	Flavonoids	Flavonoid glycosides	Microbe,Animals
meta_1706	cyclic 3-Hydroxymelatonin	0.000569163	0.000511782	0.000487898	0.000519734	0.00045871	0.000354769	0.000234801	0.000213325	0.000180263	0.000202974	0.000238654	0.000281887	0.000483676	0.000225317	0.465843	-1.10208	9.21409e-05	1.45652	down	--	--	--	--	--	--	HMDB0060069	--	Organic compounds	Organoheterocyclic compounds	Indoles and derivatives	Pyrroloindoles	Animals
meta_1708	Estriol	2.9227e-05	2.3364e-05	2.47207e-05	2.28683e-05	3.09628e-05	1.14733e-05	1.74328e-08	2.93961e-14	5.11732e-07	4.14987e-07	3.71896e-06	3.08052e-07	2.37694e-05	8.28527e-07	0.034857	-4.84241	0.00032522	1.44809	down	--	--	--	--	--	--	--	--	--	--	--	--	--
meta_1712	3-Methyl-2-oxindole	5.41506e-05	6.47171e-05	5.23643e-05	8.08656e-05	3.52356e-05	6.81929e-05	9.59266e-06	1.50917e-05	6.88688e-06	1.13393e-05	7.89673e-06	2.24581e-05	5.92544e-05	1.22109e-05	0.206076	-2.27875	0.000359848	1.4209	down	C02366	--	--	--	--	--	HMDB0304943	--	Organic compounds	Organoheterocyclic compounds	Indoles and derivatives	Indolines	Animals
meta_1725	Deoxyribose 5-phosphate	4.51946e-05	2.45629e-05	3.87453e-05	4.38678e-05	2.48312e-06	3.29352e-05	6.55775e-05	7.2172e-05	6.90417e-05	5.71366e-05	5.03868e-05	6.424e-05	3.12982e-05	6.30924e-05	2.01585	1.01139	0.00300303	1.24167	up	C00673	--	--	--	--	--	HMDB0001031	102916-66-5	Organic compounds	Organic oxygen compounds	Organooxygen compounds	Carbohydrates and carbohydrate conjugates	Microbe,Animals
meta_1726	Tryptophanamide	3.53646e-06	1.06554e-05	5.99584e-06	1.12693e-05	6.52164e-07	1.88334e-06	6.20272e-05	4.22829e-05	3.77958e-05	3.10425e-05	3.64381e-05	9.94068e-05	5.66543e-06	5.14989e-05	9.09001	3.18428	0.00682551	1.24124	up	C00977	--	--	--	--	--	HMDB0013318	20696-57-5	Organic compounds	Organoheterocyclic compounds	Indoles and derivatives	Tryptamines and derivatives	Animals
meta_1727	Tetronasin	0.000677878	0.000420406	0.000385275	0.000492264	4.03908e-05	0.000314949	0.000874587	0.00113855	0.00096807	0.00101311	0.000709799	0.00118844	0.000388527	0.000982092	2.52773	1.33784	0.000386387	1.31468	up	--	--	--	--	--	--	HMDB0033494	75139-06-9	Organic compounds	Lipids and lipid-like molecules	Prenol lipids	Terpene glycosides	Animals
meta_1728	Adenosine 2',3'-cyclic phosphate	4.07184e-05	7.10964e-05	0.000100963	7.25276e-05	0.000111293	9.25773e-06	2.82352e-14	2.93961e-14	2.76138e-14	2.76952e-14	2.74845e-14	3.02489e-14	6.76426e-05	2.84456e-14	4.20529e-10	-31.1471	0.00721633	1.25469	down	C02353	Purine metabolism(ko00230);;Metabolic pathways(ko01100)	--	--	--	--	--	--	--	--	--	--	--
meta_1733	Retinol (Vitamin A)	0.00056858	0.000586368	0.000988789	0.000645092	0.000801098	0.00117853	0.000407173	0.000384693	0.000197713	0.000344583	0.000490019	0.000489763	0.000794743	0.000385657	0.48526	-1.04317	0.00759187	1.16311	down	--	--	--	--	--	--	--	--	--	--	--	--	--
meta_1735	Vinylacetylglycine	2.65446e-14	2.61253e-14	2.61231e-14	1.97029e-06	5.41365e-07	2.57787e-14	1.29322e-05	8.63987e-06	1.22402e-05	1.28273e-05	2.25688e-05	1.38904e-05	4.18609e-07	1.38498e-05	33.0853	5.04812	0.000731286	1.39887	up	--	--	--	--	--	--	HMDB0000894	73122-61-9	Organic compounds	Organic acids and derivatives	Carboxylic acids and derivatives	Amino acids, peptides, and analogues	Animals
meta_1745	Levocabastine	8.35869e-05	9.35408e-05	0.000101902	8.77106e-05	0.000119358	6.08997e-05	2.43515e-05	1.85188e-05	3.00358e-05	2.7e-05	1.444e-05	2.49927e-05	9.11663e-05	2.32231e-05	0.254733	-1.97294	0.000202168	1.44073	down	--	--	--	--	--	--	HMDB0249522	--	Organic compounds	Organoheterocyclic compounds	Piperidines	Phenylpiperidines	Animals
meta_1747	Asparaginyl-Glutamine	4.48134e-05	4.51208e-05	3.75758e-05	4.06275e-05	4.52513e-05	2.82804e-05	8.67646e-06	7.87492e-06	2.90986e-05	3.63365e-05	1.85609e-05	1.20247e-05	4.02782e-05	1.8762e-05	0.465811	-1.10218	0.00446921	1.21603	down	--	--	--	--	--	--	HMDB0028729	14608-83-4	Organic compounds	Organic acids and derivatives	Carboxylic acids and derivatives	Amino acids, peptides, and analogues	Animals
meta_1752	Eicosapentaenoyl Ethanolamide	3.02929e-05	3.19089e-05	2.89052e-05	2.71068e-05	2.74272e-05	1.50153e-05	1.33734e-05	1.25045e-05	1.00348e-05	1.20752e-05	1.3394e-05	1.81944e-05	2.67761e-05	1.32627e-05	0.49532	-1.01357	0.00160007	1.3347	down	--	--	LMFA08040008	Fatty Acyls [FA]	Fatty amides [FA08]	N-acyl ethanolamines (endocannabinoids) [FA0804]	HMDB0013649	109001-03-8	Organic compounds	Organic nitrogen compounds	Organonitrogen compounds	Amines	Animals
meta_1757	Sunitinib	7.35536e-06	1.24891e-05	1.83415e-05	5.19302e-06	2.0027e-05	3.29528e-06	7.46879e-05	5.22405e-05	5.59907e-05	4.54779e-05	6.85229e-05	6.9222e-05	1.11169e-05	6.10237e-05	5.48928	2.45662	1.34836e-05	1.46413	up	--	--	--	--	--	--	HMDB0015397	557795-19-4	Organic compounds	Organoheterocyclic compounds	Indoles and derivatives	Indolines	Animals
meta_1767	Methyl 1-(propylsulfinyl)propyl disulfide	7.78882e-06	1.46618e-05	9.67274e-06	1.38018e-05	9.59618e-06	9.63656e-06	3.10118e-06	3.62918e-06	2.09943e-06	3.91675e-06	3.46339e-06	3.81822e-06	1.08597e-05	3.33802e-06	0.307379	-1.70191	0.000782379	1.41188	down	--	--	--	--	--	--	HMDB0036374	--	Organic compounds	Organosulfur compounds	Sulfoxides	_	Animals
meta_1768	Norchalciporyl propionate	2.19454e-05	2.87208e-05	2.0671e-05	2.85229e-05	2.26527e-05	1.80079e-05	9.67819e-06	1.11819e-05	8.81077e-06	7.81374e-06	1.35619e-05	1.16006e-05	2.34201e-05	1.04412e-05	0.445821	-1.16546	0.000265255	1.41798	down	--	--	--	--	--	--	HMDB0029829	112448-75-6	Organic compounds	Organoheterocyclic compounds	Azepines	_	Animals
meta_1770	7-Hydroxy-2-methyl-4-oxo-4H-1-benzopyran-5-acetic acid	6.86483e-06	5.82221e-06	9.3618e-06	1.61698e-05	6.93343e-06	2.1291e-06	2.82352e-14	2.93961e-14	1.02379e-07	2.76952e-14	3.41346e-07	3.02489e-14	7.8802e-06	7.39543e-08	0.00938482	-6.73546	0.00957961	1.24049	down	--	--	--	--	--	--	HMDB0040408	94356-34-0	Organic compounds	Organoheterocyclic compounds	Benzopyrans	1-benzopyrans	Animals,Plants
meta_1773	Ganoderiol D	1.05187e-05	9.82148e-06	7.24219e-06	4.65806e-06	7.84145e-06	8.18851e-06	3.37714e-07	1.4578e-06	5.82716e-07	4.05835e-07	1.56379e-06	2.72489e-06	8.04507e-06	1.17879e-06	0.146524	-2.7708	0.000156535	1.43089	down	--	--	--	--	--	--	--	--	--	--	--	--	--
meta_1795	7 alpha-Hydroxy-3-oxo-4-cholestenoate	0.000391308	0.000113803	0.000168279	0.000124527	5.67583e-05	0.000202902	0.000545776	0.000435118	0.000546441	0.000521657	0.000443032	0.000626729	0.000176263	0.000519792	2.94896	1.56021	0.000233741	1.37179	up	--	--	--	--	--	--	--	--	--	--	--	--	--
meta_1798	Rhodinyl propionate	2.7234e-05	2.75217e-05	2.6599e-05	2.94532e-05	2.85874e-05	2.77674e-05	1.13659e-05	1.15694e-05	9.70553e-06	1.0291e-05	1.05363e-05	1.60395e-05	2.78604e-05	1.15846e-05	0.415808	-1.26601	1.07683e-06	1.51998	down	--	--	LMFA07011016	Fatty Acyls [FA]	Fatty esters [FA07]	Wax monoesters [FA0701]	HMDB0037187	105-89-5	Organic compounds	Lipids and lipid-like molecules	Fatty Acyls	Fatty alcohol esters	Animals
meta_1799	4,8 Dimethylnonanoyl carnitine	2.31085e-05	4.36834e-06	3.92697e-06	9.23203e-06	2.52489e-14	9.25072e-06	4.54651e-05	5.74628e-05	4.69831e-05	5.271e-05	5.43599e-05	6.45444e-05	8.31443e-06	5.35876e-05	6.44513	2.68821	1.31317e-06	1.47259	up	--	--	LMFA07070046	Fatty Acyls [FA]	Fatty esters [FA07]	Fatty acyl carnitines [FA0707]	HMDB0006202	--	Organic compounds	Lipids and lipid-like molecules	Fatty Acyls	Fatty acid esters	Animals
meta_1802	(3b,16a,20R)-25-Acetoxy-3,16,20,22-tetrahydroxy-5-cucurbiten-11-one 3-glucoside	1.82327e-05	2.48017e-05	3.3068e-05	2.70868e-05	1.78294e-05	2.35131e-05	3.64798e-06	4.24759e-06	1.75213e-06	5.15415e-06	7.8041e-06	6.16578e-06	2.40886e-05	4.79529e-06	0.199069	-2.32866	0.000188293	1.44649	down	--	--	--	--	--	--	HMDB0035346	178062-95-8	Organic compounds	Lipids and lipid-like molecules	Steroids and steroid derivatives	Steroidal glycosides	Animals
meta_1811	9,12,15-Octadecatrienoic acid 1-[(phosphonoxy)methyl]-1,2-ethanediyl ester	3.82719e-05	5.12608e-05	2.80492e-05	3.74321e-05	2.82179e-05	2.39385e-05	1.92034e-05	1.46805e-05	8.07331e-06	7.45283e-06	1.00305e-05	1.16785e-05	3.45284e-05	1.18532e-05	0.343288	-1.54251	0.00146623	1.33945	down	--	--	--	--	--	--	HMDB0031093	94086-57-4	Organic compounds	Lipids and lipid-like molecules	Glycerophospholipids	Glycerophosphates	Animals
meta_1821	Ethyl nicotinate	4.0325e-06	2.87515e-06	4.19048e-06	5.20558e-06	4.40511e-06	3.54987e-06	2.82352e-14	2.93961e-14	2.76138e-14	2.76952e-14	2.74845e-14	3.02489e-14	4.04311e-06	2.84456e-14	7.03558e-09	-27.0827	5.69258e-05	1.50046	down	--	--	--	--	--	--	HMDB0059846	614-18-6	Organic compounds	Organoheterocyclic compounds	Pyridines and derivatives	Pyridinecarboxylic acids and derivatives	Animals,Plants
meta_1823	Indoxyl sulfate potassium salt	0.00200677	0.0017438	0.0010402	0.00154726	0.000268335	0.00173833	0.00392021	0.00214604	0.0019442	0.00331378	0.00233702	0.0035487	0.00139078	0.00286833	2.06238	1.04431	0.00667814	1.12275	up	--	--	--	--	--	--	--	--	--	--	--	--	--
meta_1826	7-Isopropyl-5-methylbicyclo[2.2.2]oct-5-en-2-one	0.000157005	0.000228183	0.000225143	0.000157999	0.00032692	0.000216305	0.000133857	8.45271e-05	5.05218e-05	8.54978e-05	6.89792e-05	8.52961e-05	0.000218593	8.47798e-05	0.387844	-1.36645	0.00200642	1.27342	down	--	--	--	--	--	--	HMDB0036681	73069-42-8	Organic compounds	Organic oxygen compounds	Organooxygen compounds	Carbonyl compounds	Animals
meta_1840	Methohexital	0.000242428	0.000263212	0.000226583	0.000235315	0.000208759	0.000157126	0.000109592	0.000116468	8.05472e-05	9.81489e-05	0.000114721	0.000140909	0.000222237	0.000110064	0.495256	-1.01375	0.000196995	1.42108	down	C07844	--	--	--	--	--	HMDB0014617	151-83-7	Organic compounds	Organoheterocyclic compounds	Diazines	Pyrimidines and pyrimidine derivatives	Animals
meta_1841	Geranyl acetoacetate	9.69383e-05	2.33637e-05	9.57142e-05	8.83238e-05	1.33198e-05	0.000105652	0.00018788	0.000122071	0.000161392	0.000135983	0.000185357	0.0001324	7.05519e-05	0.000154181	2.18535	1.12786	0.00268	1.2239	up	--	--	LMFA07010896	Fatty Acyls [FA]	Fatty esters [FA07]	Wax monoesters [FA0701]	HMDB0038256	10032-00-5	Organic compounds	Lipids and lipid-like molecules	Fatty Acyls	Fatty alcohol esters	Animals
meta_1845	3-Carboxy-2,3,4,9-tetrahydro-1H-pyrido[3,4-b]indole-1-propanoic acid	1.79003e-05	5.90414e-06	1.13226e-05	1.50124e-05	1.06946e-06	1.19089e-05	8.18243e-05	0.000149876	0.000265414	0.000136552	0.00015488	7.74109e-05	1.05196e-05	0.000144326	13.7197	3.77818	0.00473567	1.30207	up	--	--	--	--	--	--	HMDB0034881	--	Organic compounds	Alkaloids and derivatives	Harmala alkaloids	_	Microbe,Animals
meta_1849	Heptanoic acid, ethyl ester	4.95217e-06	7.08873e-06	1.25071e-05	6.12167e-06	8.34377e-06	4.06867e-06	1.134e-06	2.93961e-14	1.17758e-06	2.17374e-06	1.20376e-06	1.41983e-06	7.18036e-06	1.18482e-06	0.165009	-2.59939	0.00394186	1.29152	down	--	--	LMFA07010984	Fatty Acyls [FA]	Fatty esters [FA07]	Wax monoesters [FA0701]	HMDB0000798	106-30-9	Organic compounds	Lipids and lipid-like molecules	Fatty Acyls	Fatty acid esters	Microbe,Animals,Plants
meta_1850	Ganoderic acid Mf	0.000286293	0.000156351	0.000114993	0.000151421	3.08455e-05	0.000121505	0.000462904	0.000427325	0.000396844	0.000424713	0.000341031	0.000562459	0.000143568	0.000435879	3.03605	1.60219	8.0392e-05	1.37679	up	--	--	--	--	--	--	HMDB0035330	108026-94-4	Organic compounds	Lipids and lipid-like molecules	Prenol lipids	Triterpenoids	Animals
meta_1851	Cyclophosphamide	9.57417e-05	9.76747e-05	8.28499e-05	9.36319e-05	8.16805e-05	5.09036e-05	3.68582e-05	3.26541e-05	2.2382e-05	2.71451e-05	3.47205e-05	4.13872e-05	8.37471e-05	3.25245e-05	0.388366	-1.36451	0.000381341	1.42362	down	C07888	Drug metabolism - cytochrome P450(ko00982)	--	--	--	--	HMDB0014672	6055-19-2	Organic compounds	Organic nitrogen compounds	Organonitrogen compounds	Nitrogen mustard compounds	Animals
meta_1854	R-2-Hydroxy-3-methylbutanoic acid 3-Methylbutanoyl	1.26766e-05	1.50278e-05	1.23587e-05	1.39607e-05	1.26013e-05	9.61393e-06	6.23576e-06	7.51293e-06	4.76492e-06	5.7196e-06	6.03427e-06	6.3572e-06	1.27065e-05	6.10411e-06	0.480393	-1.05771	7.67763e-05	1.45652	down	--	--	LMFA07011009	Fatty Acyls [FA]	Fatty esters [FA07]	Wax monoesters [FA0701]	HMDB0031510	--	Organic compounds	Lipids and lipid-like molecules	Fatty Acyls	Fatty acid esters	Animals
meta_1861	Fluocinolone Acetonide	2.25827e-05	1.97291e-05	2.31307e-05	1.73972e-05	1.54968e-05	9.20963e-06	1.72466e-06	3.72714e-06	2.15057e-07	3.55682e-06	1.31604e-06	4.96247e-07	1.79244e-05	1.83933e-06	0.102616	-3.28467	0.000381951	1.43988	down	--	--	--	--	--	--	--	--	--	--	--	--	--
meta_1863	4-Hydroxyvalsartan	0.00121427	0.0010617	0.00109539	0.00120658	0.000866381	0.00060852	0.000249758	0.000238062	0.000127976	0.000276872	0.000155907	0.000169243	0.00100881	0.00020297	0.201198	-2.31331	0.000240932	1.46418	down	--	--	--	--	--	--	HMDB0013848	--	Organic compounds	Organic acids and derivatives	Carboxylic acids and derivatives	Amino acids, peptides, and analogues	Animals
meta_1870	hydroxyisovaleroyl carnitine	0.000877034	0.000504025	0.000641265	0.000841686	6.95691e-05	0.000688174	0.0013763	0.00126872	0.00117704	0.00113476	0.00114704	0.00127443	0.000603626	0.00122972	2.03722	1.0266	0.00257106	1.28922	up	--	--	LMFA07070073	Fatty Acyls [FA]	Fatty esters [FA07]	Fatty acyl carnitines [FA0707]	HMDB0062555	--	Organic compounds	Lipids and lipid-like molecules	Fatty Acyls	Fatty acid esters	Animals
meta_1871	SN38 glucuronide	5.04969e-05	4.81155e-05	4.69331e-05	4.03986e-05	3.53066e-05	3.81895e-05	7.35637e-06	4.72516e-06	2.95434e-06	8.03229e-07	5.14635e-06	8.31093e-06	4.32401e-05	4.88273e-06	0.112921	-3.14661	2.32085e-06	1.52193	down	C11376	Drug metabolism - other enzymes(ko00983)	--	--	--	--	HMDB0060511	--	Organic compounds	Alkaloids and derivatives	Camptothecins	_	Animals
meta_1876	4-Oxo-1-(3-pyridyl)-1-butanone	1.81504e-05	1.45109e-05	1.0249e-05	1.86204e-05	1.30531e-05	1.14062e-05	3.05752e-06	4.74724e-06	3.78012e-06	3.38762e-06	4.72794e-06	6.25869e-06	1.43317e-05	4.32652e-06	0.301885	-1.72793	0.000486701	1.41772	down	C19567	Nicotinate and nicotinamide metabolism(ko00760);;Metabolism of xenobiotics by cytochrome P450(ko00980);;Metabolic pathways(ko01100);;Chemical carcinogenesis - DNA adducts(ko05204)	--	--	--	--	HMDB0062406	76014-80-7	Organic compounds	Organic oxygen compounds	Organooxygen compounds	Carbonyl compounds	Animals
meta_1879	DG(14:1(9Z)/18:0/0:0)	0.00037404	0.000418442	0.000332511	0.000337313	0.000336162	0.000273309	0.000155608	0.000146398	0.000110561	0.000123417	0.00014916	0.000201363	0.000345296	0.000147751	0.427897	-1.22466	2.0101e-05	1.46694	down	--	--	LMGL02010407	Glycerolipids [GL]	Diradylglycerols [GL02]	Diacylglycerols [GL0201]	HMDB0007042	--	Organic compounds	Lipids and lipid-like molecules	Glycerolipids	Diradylglycerols	Animals
meta_1880	Hebevinoside V	2.7752e-05	2.02126e-05	2.1001e-05	2.36598e-05	2.20388e-05	2.53694e-05	1.21704e-05	1.04064e-05	9.68519e-06	1.06395e-05	9.92959e-06	1.17009e-05	2.3339e-05	1.07553e-05	0.460832	-1.11769	4.24253e-05	1.47909	down	--	--	--	--	--	--	--	--	--	--	--	--	--
meta_1882	Cis-zeatin	0.000189339	0.000182915	0.000169633	0.000210191	0.000142122	0.000135551	5.87835e-05	8.40807e-05	4.75801e-05	4.95554e-05	5.6722e-05	7.31857e-05	0.000171625	6.16512e-05	0.35922	-1.47706	5.05681e-05	1.46816	down	C15545	Metabolic pathways(ko01100)	--	--	--	--	--	--	--	--	--	--	--
meta_1886	6,8-Dihydroxypurine	2.72705e-06	4.01294e-06	4.09704e-06	4.01321e-06	4.2499e-06	2.81118e-06	2.82352e-14	2.93961e-14	2.76138e-14	2.76952e-14	2.18649e-07	3.02489e-14	3.65189e-06	3.64416e-08	0.00997883	-6.64691	4.23963e-05	1.50493	down	--	--	--	--	--	--	HMDB0001182	13231-00-0	Organic compounds	Organoheterocyclic compounds	Imidazopyrimidines	Purines and purine derivatives	Animals
meta_1889	N-(1-Deoxy-1-fructosyl)proline	4.75508e-06	4.95348e-06	5.80338e-06	6.81598e-06	4.96846e-06	5.0115e-06	1.47416e-06	1.75116e-06	1.05107e-06	1.3556e-06	1.25863e-06	1.6328e-06	5.38465e-06	1.42057e-06	0.263818	-1.92238	2.27228e-05	1.49998	down	--	--	--	--	--	--	HMDB0038493	29118-61-4	Organic compounds	Organic acids and derivatives	Carboxylic acids and derivatives	Amino acids, peptides, and analogues	Animals
meta_1892	Acaciabiuronic acid	3.90336e-06	7.20686e-06	4.41847e-06	3.3536e-06	4.07282e-06	5.07283e-06	1.46056e-06	4.36212e-07	2.76138e-14	2.04903e-06	3.74847e-06	1.30468e-06	4.67132e-06	1.49983e-06	0.321071	-1.63904	0.00221463	1.24751	down	--	--	--	--	--	--	HMDB0029938	7264-19-9	Organic compounds	Organic oxygen compounds	Organooxygen compounds	Carbohydrates and carbohydrate conjugates	Animals
meta_1894	LysoPC(P-18:1(9Z))	1.3867e-05	1.25843e-05	1.44437e-05	7.22933e-06	1.75484e-07	1.7749e-05	3.72659e-05	5.26084e-05	3.82603e-05	5.39393e-05	3.24334e-05	5.73366e-05	1.10081e-05	4.53073e-05	4.1158	2.04117	0.000116982	1.40192	up	--	--	--	--	--	--	--	--	--	--	--	--	--
meta_1897	D-erythro-Sphingosine-1-phosphate	1.35922e-05	1.4315e-05	1.25997e-05	1.0827e-05	8.77402e-06	5.54518e-06	4.0554e-06	3.37959e-06	9.75548e-07	2.00725e-06	1.93366e-06	6.8326e-06	1.09422e-05	3.19734e-06	0.292203	-1.77496	0.00111058	1.32408	down	--	--	--	--	--	--	--	--	--	--	--	--	--
meta_1899	2-C-Methyl-1,4-erythrono-D-lactone	5.33281e-06	5.04793e-06	4.69831e-06	5.51708e-06	4.18658e-06	3.58185e-06	3.28585e-06	1.91297e-06	1.48642e-06	1.75313e-06	1.86968e-06	3.34796e-06	4.72742e-06	2.276e-06	0.481446	-1.05455	0.000291282	1.36019	down	--	--	--	--	--	--	HMDB0029884	18465-71-9	Organic compounds	Organoheterocyclic compounds	Lactones	Gamma butyrolactones	Animals
meta_1902	N-Arachidonoyl tyrosine	5.22543e-05	2.92864e-05	3.35575e-05	5.39297e-05	2.63052e-06	5.06158e-05	0.000135291	9.8691e-05	9.58001e-05	0.000118029	9.9718e-05	0.000135869	3.70457e-05	0.0001139	3.07457	1.62039	4.06157e-05	1.39958	up	--	--	LMFA08020076	Fatty Acyls [FA]	Fatty amides [FA08]	N-acyl amines [FA0802]	--	--	--	--	--	--	--
meta_1904	Inosine	0.00642717	0.0035036	0.00664638	0.00475721	0.00153385	0.00138861	0.00985634	0.0101055	0.0101751	0.00912416	0.00869855	0.0190332	0.0040428	0.0111655	2.76181	1.46562	0.00472927	1.18194	up	C00294	Purine metabolism(ko00230);;Metabolic pathways(ko01100);;Nucleotide metabolism(ko01232);;ABC transporters(ko02010)	--	--	--	--	HMDB0000195	58-63-9	Organic compounds	Nucleosides, nucleotides, and analogues	Purine nucleosides	_	Microbe,Animals
meta_1905	16b-Hydroxystanozolol	5.68463e-06	4.79417e-06	6.30546e-06	7.06268e-06	6.48482e-06	5.08456e-06	2.50693e-06	1.96842e-06	2.30642e-06	2.6583e-06	3.18922e-06	4.11388e-06	5.90272e-06	2.79053e-06	0.472753	-1.08084	6.74136e-05	1.40087	down	--	--	--	--	--	--	HMDB0003166	125590-76-3	Organic compounds	Lipids and lipid-like molecules	Steroids and steroid derivatives	Estrane steroids	Animals
meta_1906	(4-Ethoxyphenyl)urea	7.81927e-05	5.64785e-05	5.57847e-05	5.48811e-05	9.2412e-05	3.24527e-05	2.86664e-05	1.98522e-05	1.23091e-05	1.41556e-05	3.06479e-05	4.02409e-05	6.17003e-05	2.4312e-05	0.394034	-1.34361	0.00518466	1.20613	down	C19415	--	--	--	--	--	HMDB0032565	150-69-6	Organic compounds	Benzenoids	Benzene and substituted derivatives	N-phenylureas	Animals
meta_1909	16-Hydroxy-10-oxohexadecanoic acid	5.69295e-05	3.76661e-05	3.33296e-05	3.93285e-05	3.71832e-05	3.72077e-05	2.81868e-06	3.03636e-06	2.43999e-06	1.42378e-06	2.13084e-06	1.28871e-06	4.02741e-05	2.18973e-06	0.0543706	-4.20103	9.56907e-05	1.49532	down	--	--	--	--	--	--	HMDB0041287	53833-25-3	Organic compounds	Lipids and lipid-like molecules	Fatty Acyls	Fatty acids and conjugates	Animals
meta_1918	Levofloxacin	9.83258e-05	2.37002e-05	8.00294e-05	9.48185e-05	1.37419e-05	5.99919e-05	0.000202152	0.000271188	0.000284381	0.00015325	0.000226987	0.000144413	6.17679e-05	0.000213728	3.46018	1.79085	0.000549195	1.34113	up	C07660	Bile secretion(ko04976)	--	--	--	--	HMDB0001929	100986-85-4	Organic compounds	Organoheterocyclic compounds	Quinolines and derivatives	Quinoline carboxylic acids	Animals
meta_1919	45-Hydroxyyessotoxin	0.000123168	4.34036e-05	0.000128492	0.00012294	2.15514e-05	9.92713e-05	0.000330577	0.000362703	0.000371315	0.0002585	0.000226333	0.000253391	8.98043e-05	0.00030047	3.34583	1.74236	8.11548e-05	1.40756	up	--	--	--	--	--	--	HMDB0031819	124863-39-4	Organic compounds	Alkaloids and derivatives	Harmala alkaloids	_	Animals
meta_1924	(7'R,8'R)-4,7'-Epoxy-3'-methoxy-4',5,9,9'-lignanetetrol 9'-glucoside	2.65446e-14	2.61253e-14	3.87001e-07	2.60174e-14	5.52272e-07	6.78625e-07	2.78411e-05	2.13459e-05	2.54636e-05	1.88442e-05	5.46713e-05	1.29218e-05	2.6965e-07	2.6848e-05	99.5662	6.63758	0.00663153	1.25357	up	--	--	--	--	--	--	HMDB0038710	--	Organic compounds	Phenylpropanoids and polyketides	2-arylbenzofuran flavonoids	_	Animals
meta_1926	Baclofen	2.3435e-07	2.61253e-14	2.82215e-06	2.64531e-06	5.46144e-06	2.57787e-14	7.73341e-05	3.00665e-05	0.00010107	2.27843e-05	8.65316e-05	4.77953e-05	1.86054e-06	6.09303e-05	32.7487	5.03337	0.0061832	1.2765	up	--	--	--	--	--	--	HMDB0014327	1134-47-0	Organic compounds	Organic acids and derivatives	Carboxylic acids and derivatives	Amino acids, peptides, and analogues	Animals
meta_1928	N-Acetyl-6-O-L-fucosyl-D-glucosamine	3.4959e-05	4.45203e-05	5.01204e-05	2.99832e-05	2.44276e-05	2.82862e-05	7.61857e-06	6.74326e-06	2.28412e-06	5.20029e-06	8.47896e-06	5.44516e-06	3.53828e-05	5.96173e-06	0.168492	-2.56925	0.000609918	1.43101	down	--	--	--	--	--	--	HMDB0002220	109582-58-3	Organic compounds	Lipids and lipid-like molecules	Fatty Acyls	Fatty acyl glycosides	Animals
meta_1931	2-Methylpropyl 2-aminobenzoate	0.00076404	0.000786008	0.000732264	0.000751604	0.000696003	0.000490011	0.000351726	0.00034038	0.00026998	0.000300702	0.000346991	0.000417043	0.000703322	0.000337804	0.480297	-1.058	0.00013801	1.4465	down	--	--	--	--	--	--	HMDB0035072	7779-77-3	Organic compounds	Benzenoids	Benzene and substituted derivatives	Benzoic acids and derivatives	Animals
meta_1941	Licorice glycoside B	1.74683e-05	1.12565e-05	1.37026e-05	1.25454e-05	1.70278e-05	6.2672e-06	6.91965e-06	2.45226e-06	3.21827e-06	6.09072e-06	3.47261e-06	5.95701e-06	1.30446e-05	4.68509e-06	0.359159	-1.47731	0.00278133	1.27658	down	--	--	--	--	--	--	HMDB0031988	--	Organic compounds	Phenylpropanoids and polyketides	Flavonoids	Flavonoid glycosides	Animals
meta_1942	Annuolide G	1.48787e-05	1.61835e-05	1.49904e-05	1.27301e-05	1.23714e-05	1.13795e-05	2.94407e-06	4.5757e-06	3.91095e-06	3.4796e-06	3.31231e-06	4.94433e-06	1.37556e-05	3.86116e-06	0.280697	-1.83291	9.0581e-06	1.50956	down	--	--	--	--	--	--	HMDB0034605	--	Organic compounds	Lipids and lipid-like molecules	Prenol lipids	Terpene lactones	Animals
meta_1948	DG(15:0/18:4(6Z,9Z,12Z,15Z)/0:0)	0.000130149	0.000110511	0.000116501	0.000117928	9.44779e-05	6.64604e-05	2.02742e-05	2.57752e-05	4.39285e-06	2.59701e-05	7.34637e-06	6.34378e-06	0.000106005	1.50171e-05	0.141664	-2.81945	4.54533e-05	1.47706	down	--	--	--	--	--	--	HMDB0007077	--	Organic compounds	Lipids and lipid-like molecules	Fatty Acyls	Lineolic acids and derivatives	Animals
meta_1951	Kaempferol 3-O-alpha-L-rhamnofuranoside	2.65446e-14	2.61253e-14	3.73457e-07	2.60174e-14	6.75412e-07	2.57787e-14	7.24158e-06	1.1298e-05	1.17833e-05	4.48207e-06	1.44711e-05	1.34447e-05	1.74812e-07	1.04535e-05	59.7985	5.90204	0.0011937	1.39414	up	--	--	--	--	--	--	HMDB0040542	5041-73-6	Organic compounds	Phenylpropanoids and polyketides	Flavonoids	Flavonoid glycosides	Animals
meta_1954	2-Hydroxyestrone sulfate	1.83296e-05	2.17121e-05	1.61238e-05	1.95489e-05	1.8071e-05	1.29611e-05	9.14429e-06	9.22245e-06	6.90023e-06	8.19197e-06	8.84612e-06	9.97417e-06	1.77911e-05	8.7132e-06	0.489752	-1.02988	0.000360845	1.43119	down	--	--	--	--	--	--	HMDB0012622	1240-04-6	Organic compounds	Lipids and lipid-like molecules	Steroids and steroid derivatives	Sulfated steroids	Animals
meta_1957	3-Hydroxy-1-phenyl-1-heptadecanone	8.59161e-05	1.21073e-05	3.1515e-05	1.84835e-05	5.85468e-06	1.81821e-05	8.74022e-05	8.16299e-05	0.000104612	0.000155891	4.49672e-05	8.61268e-05	2.86764e-05	9.34382e-05	3.25836	1.70415	0.00723223	1.12781	up	--	--	--	--	--	--	HMDB0035678	--	Organic compounds	Lipids and lipid-like molecules	Fatty Acyls	Fatty alcohols	Animals
meta_1960	Dimethylglycine	1.49342e-05	1.46138e-05	1.62403e-05	1.52286e-05	1.47663e-05	1.10968e-05	4.50296e-06	4.57234e-06	4.63112e-06	4.87598e-06	6.07786e-06	5.64724e-06	1.448e-05	5.05125e-06	0.348844	-1.51935	1.11613e-05	1.51104	down	C01026	Glycine, serine and threonine metabolism(ko00260);;Metabolic pathways(ko01100)	--	--	--	--	HMDB0000092	1118-68-9	Organic compounds	Organic acids and derivatives	Carboxylic acids and derivatives	Amino acids, peptides, and analogues	Animals
meta_1969	Aspartyl-Tryptophan	0.000482742	0.000541132	0.000626169	0.000422729	0.000548269	0.000310992	0.000132023	9.38166e-05	0.00016858	0.000215797	0.000160943	0.00017298	0.000488672	0.000157357	0.322009	-1.63483	0.000362157	1.4161	down	--	--	--	--	--	--	HMDB0028764	--	Organic compounds	Organic acids and derivatives	Carboxylic acids and derivatives	Amino acids, peptides, and analogues	Animals
meta_1971	(E)-10-Oxo-8-decenoic acid	6.24655e-05	5.7967e-05	2.74325e-05	5.56079e-05	6.9396e-05	3.80911e-05	1.76498e-05	1.9778e-05	1.79919e-05	2.05802e-05	2.13858e-05	3.58937e-05	5.18267e-05	2.22132e-05	0.428606	-1.22228	0.00430558	1.24276	down	--	--	LMFA01030949	Fatty Acyls [FA]	Fatty Acids and Conjugates [FA01]	Unsaturated fatty acids [FA0103]	HMDB0040883	69152-89-2	Organic compounds	Lipids and lipid-like molecules	Fatty Acyls	Fatty acids and conjugates	Animals,Microbe
meta_1972	3,7-Dimethyluric acid	1.07392e-05	1.29055e-05	1.12141e-05	1.06843e-05	1.13545e-05	8.72684e-06	4.0307e-06	4.73144e-06	4.6423e-06	4.99221e-06	6.02811e-06	6.88631e-06	1.09374e-05	5.21851e-06	0.477125	-1.06756	1.37809e-05	1.46091	down	C16360	Caffeine metabolism(ko00232)	--	--	--	--	HMDB0001982	13087-49-5	Organic compounds	Organoheterocyclic compounds	Imidazopyrimidines	Purines and purine derivatives	Animals
meta_1977	Glutaminyl-Glutamate	4.87932e-05	3.66496e-05	5.49027e-05	5.17544e-05	3.36296e-05	2.20537e-05	4.2159e-06	8.1837e-06	1.26031e-06	4.60835e-06	2.61968e-06	3.88893e-06	4.12972e-05	4.12948e-06	0.0999941	-3.32201	0.000664138	1.43057	down	--	--	--	--	--	--	HMDB0028796	88830-90-4	Organic compounds	Organic acids and derivatives	Carboxylic acids and derivatives	Amino acids, peptides, and analogues	Animals
meta_1983	Pentazocine	4.45228e-05	9.19061e-05	4.98314e-05	5.41855e-05	7.21603e-05	4.94858e-05	2.92046e-05	2.10101e-05	1.92438e-05	2.33699e-05	2.10841e-05	2.79183e-05	6.03487e-05	2.36385e-05	0.391698	-1.35219	0.00370208	1.30135	down	--	--	--	--	--	--	HMDB0243543	359-83-1	Organic compounds	Alkaloids and derivatives	6,7-benzomorphans	2,6-dimethyl-3-benzazocines	Animals
meta_1984	Elatoside D	2.65446e-14	2.61253e-14	4.4464e-07	2.60174e-14	8.23092e-07	2.57787e-14	7.23775e-05	7.84084e-05	5.94413e-05	0.000103792	9.2669e-06	8.24549e-05	2.11289e-07	6.76236e-05	320.053	8.32217	0.00361221	1.327	up	--	--	--	--	--	--	HMDB0040858	156856-40-5	Organic compounds	Lipids and lipid-like molecules	Prenol lipids	Terpene glycosides	Animals
meta_1994	Elatoside K	2.65446e-14	1.02028e-06	5.35235e-06	2.60174e-14	3.19634e-06	1.07799e-06	3.30821e-05	3.68721e-05	2.62709e-05	4.54337e-05	6.36917e-06	3.84177e-05	1.77449e-06	3.10743e-05	17.5116	4.13024	0.00303182	1.33135	up	--	--	--	--	--	--	HMDB0040854	91204-06-7	Organic compounds	Lipids and lipid-like molecules	Prenol lipids	Terpene glycosides	Animals
meta_1995	xi-2,3-Dihydro-3-methylfuran	0.000559613	0.000393603	0.000358167	0.000477786	0.000428297	0.000292833	0.000182994	0.000201592	0.000123807	0.000157454	0.000166353	0.000210389	0.000418383	0.000173765	0.415325	-1.26769	0.000828763	1.38966	down	--	--	--	--	--	--	HMDB0037788	1708-27-6	Organic compounds	Organoheterocyclic compounds	Dihydrofurans	_	Animals
meta_2001	3-hydroxyoctanoyl carnitine	7.72129e-06	1.56503e-05	1.1484e-05	8.32485e-06	1.4415e-05	5.15449e-06	3.32286e-06	8.81722e-07	4.81889e-06	4.42507e-06	3.72805e-06	2.2774e-06	1.04583e-05	3.24233e-06	0.310024	-1.68955	0.00606288	1.22782	down	--	--	--	--	--	--	HMDB0061634	--	Organic compounds	Lipids and lipid-like molecules	Fatty Acyls	Fatty acid esters	Animals
meta_2003	16,16-dimethyl-PGA1	5.30622e-05	7.78635e-05	6.77091e-05	6.2544e-05	7.29779e-05	3.91361e-05	2.82425e-05	1.92289e-05	1.98712e-05	2.10857e-05	2.72838e-05	2.52971e-05	6.22155e-05	2.35015e-05	0.377744	-1.40452	0.000779231	1.40116	down	--	--	LMFA03010085	Fatty Acyls [FA]	Eicosanoids [FA03]	Prostaglandins [FA0301]	--	--	--	--	--	--	--
meta_2005	(S)-Nerolidol 3-O-[a-L-Rhamnopyranosyl-(1->4)-a-L-rhamnopyranosyl-(1->2)-[4-(4-hydroxy-3-methoxycinnamoyl)-(E)-a-L-rhamnopyranosyl-(1->6)]-b-D-glucopyranoside]	0.000256319	6.96709e-05	0.000153727	5.66636e-05	7.93471e-05	0.000230341	0.000423271	0.000954855	0.00117218	0.000540587	0.000555661	0.000665851	0.000141012	0.000718734	5.09698	2.34964	0.00335655	1.30452	up	--	--	--	--	--	--	--	--	--	--	--	--	--
meta_2012	4,4-Dimethyl-14a-formyl-5a-cholesta-8,24-dien-3b-ol	0.000101157	9.85491e-05	9.15022e-05	9.9622e-05	9.01393e-05	7.6283e-05	3.93744e-05	3.97945e-05	2.9318e-05	3.47474e-05	4.34424e-05	5.7505e-05	9.28754e-05	4.06969e-05	0.438189	-1.19038	2.3497e-06	1.4871	down	--	--	LMST01010222	Sterol Lipids [ST]	Sterols [ST01]	Cholesterol and derivatives [ST0101]	HMDB0062378	--	Organic compounds	Lipids and lipid-like molecules	Prenol lipids	Triterpenoids	Animals
meta_2020	Nalidixic Acid	7.20497e-06	9.00694e-06	1.7725e-06	6.69953e-06	2.62865e-07	1.77768e-05	6.23934e-05	6.34537e-05	6.36413e-05	8.89265e-05	4.02124e-05	6.28918e-05	7.1206e-06	6.35865e-05	8.92994	3.15865	0.000100212	1.45136	up	C05079	--	--	--	--	--	HMDB0014917	389-08-2	Organic compounds	Organoheterocyclic compounds	Diazanaphthalenes	Naphthyridines	Animals
meta_2022	3-Ethyl-5-methyl-2-vinylpyrazine	8.66661e-06	1.58462e-05	1.29618e-05	1.2411e-05	1.58841e-05	4.45316e-06	1.07004e-06	8.00624e-07	1.1399e-06	1.23274e-06	2.86042e-06	2.10194e-06	1.17038e-05	1.53428e-06	0.131092	-2.93134	0.00219442	1.35454	down	--	--	--	--	--	--	HMDB0034892	181589-32-2	Organic compounds	Organoheterocyclic compounds	Diazines	Pyrazines	Animals
meta_2031	Brassica napus non-fluorescent chlorophyll catabolite 3	3.69112e-05	3.76972e-05	4.43604e-05	3.91757e-05	3.44686e-05	2.04961e-05	1.1291e-05	1.0458e-05	4.99226e-06	1.18054e-05	6.59193e-06	7.57281e-06	3.55182e-05	8.78522e-06	0.247344	-2.01541	0.000221685	1.44715	down	--	--	--	--	--	--	HMDB0040917	173740-48-2	Organic compounds	Organoheterocyclic compounds	Tetrapyrroles and derivatives	_	Animals
meta_2033	3-hydroxypristanic acid	2.41914e-05	1.91237e-06	2.61231e-14	2.3834e-06	2.78352e-07	3.14502e-06	0.000103694	8.57959e-05	1.86211e-05	0.00014915	0.000108113	0.000166823	5.31842e-06	0.000105366	19.8116	4.30827	0.00489468	1.25983	up	--	--	--	--	--	--	HMDB0061651	--	Organic compounds	Lipids and lipid-like molecules	Prenol lipids	Diterpenoids	Animals
meta_2034	Panaxydol linoleate	6.32662e-05	5.54699e-05	4.97753e-05	4.93531e-05	5.24523e-05	3.81461e-05	2.87874e-05	2.44564e-05	1.98069e-05	2.16195e-05	2.15639e-05	3.33773e-05	5.14105e-05	2.49352e-05	0.485022	-1.04388	0.000127711	1.41336	down	--	--	--	--	--	--	HMDB0041205	155551-19-2	Organic compounds	Lipids and lipid-like molecules	Fatty Acyls	Lineolic acids and derivatives	Animals
meta_2042	2-(acetylamino)-1,5-anhydro-2-deoxy-3-O-b-D-galactopyranosyl-D-arabino-Hex-1-enitol	6.12874e-06	4.1068e-06	5.14125e-06	7.51819e-06	5.77108e-06	5.91043e-06	2.59866e-06	3.51043e-06	7.96336e-07	2.20017e-06	4.84921e-06	2.34115e-06	5.76275e-06	2.71599e-06	0.471302	-1.08528	0.00191748	1.25068	down	--	--	--	--	--	--	HMDB0002278	868264-15-7	Organic compounds	Organic oxygen compounds	Organooxygen compounds	Carbohydrates and carbohydrate conjugates	Animals
meta_2046	1b,3a,7b-Trihydroxy-5b-cholanoic acid	0.000208097	0.000180513	0.000159454	0.000191118	0.000160849	0.00015117	7.75725e-05	6.62383e-05	5.77958e-05	6.31134e-05	7.27838e-05	9.57613e-05	0.0001752	7.22109e-05	0.412162	-1.27872	7.40945e-06	1.48939	down	--	--	--	--	--	--	HMDB0013158	--	Organic compounds	Lipids and lipid-like molecules	Glycerophospholipids	Glycerophosphoglycerophosphates	Animals
meta_2047	1-Stearoyl-sn-glycerol 3-phosphocholine	0.00104227	0.000704051	0.000641729	0.000703239	6.75299e-05	0.000528937	0.00161952	0.00237801	0.00194136	0.00214788	0.00134003	0.00270568	0.000614625	0.00202208	3.28994	1.71806	0.000313085	1.35168	up	--	--	--	--	--	--	--	--	--	--	--	--	--
meta_2049	5-Ethyl-4-methyl-2-pentyloxazole	1.35451e-05	1.57371e-05	1.35648e-05	1.33314e-05	1.28904e-05	8.50601e-06	5.702e-06	6.46501e-06	5.01158e-06	5.05354e-06	7.15106e-06	8.02797e-06	1.29291e-05	6.23519e-06	0.482259	-1.05212	0.000378344	1.40043	down	--	--	--	--	--	--	HMDB0037889	84028-13-7	Organic compounds	Organoheterocyclic compounds	Azoles	Oxazoles	Animals
meta_2053	Ethyl 3-mercaptopropanoic acid	0.00243912	0.00299218	0.00244079	0.00244155	0.00216761	0.00213219	0.000576495	0.000673733	0.000540013	0.000196255	0.000432493	0.000654414	0.00243557	0.000512234	0.210314	-2.24939	1.00698e-06	1.51544	down	--	--	--	--	--	--	HMDB0040410	5466-06-08	Organic compounds	Organic acids and derivatives	Carboxylic acids and derivatives	Carboxylic acid derivatives	Animals,Plants
meta_2055	4-Butyl-2,5-dimethylthiazole	2.50752e-06	5.00406e-06	6.40119e-06	4.74025e-06	5.90856e-06	2.16586e-07	2.05614e-08	5.37862e-08	5.11603e-09	2.76952e-14	2.74845e-14	1.00597e-07	4.12969e-06	3.00101e-08	0.00726691	-7.10444	0.00778804	1.25453	down	--	--	--	--	--	--	HMDB0040076	41981-77-5	Organic compounds	Organoheterocyclic compounds	Azoles	Thiazoles	Animals
meta_2058	(E)-3-Heptenyl acetate	4.01642e-06	4.86433e-06	5.34223e-06	3.85916e-06	5.32045e-06	3.54064e-06	9.62318e-07	1.32631e-06	1.38301e-06	1.47684e-06	1.01751e-06	1.62223e-06	4.49054e-06	1.29804e-06	0.28906	-1.79056	7.33905e-05	1.46744	down	--	--	--	--	--	--	HMDB0037618	1576-77-8	Organic compounds	Organic acids and derivatives	Carboxylic acids and derivatives	Carboxylic acid derivatives	Animals
meta_2061	N-(2-Carboxymethyl)-morpholine	2.86691e-05	3.0602e-05	2.80929e-05	2.91887e-05	2.51008e-05	1.74858e-05	1.29274e-05	1.2268e-05	9.36127e-06	1.08254e-05	1.29326e-05	1.56278e-05	2.65232e-05	1.23237e-05	0.46464	-1.10582	0.000310906	1.42255	down	--	--	--	--	--	--	HMDB0061156	1000362-53-0	Organic compounds	Organic acids and derivatives	Carboxylic acids and derivatives	Amino acids, peptides, and analogues	Animals
meta_2067	Lubiprostone	2.22449e-05	5.76951e-06	1.45401e-06	2.60174e-14	2.52489e-14	1.01948e-05	0.000213883	9.68679e-05	0.000144545	0.00015759	9.8473e-05	0.000274884	6.61054e-06	0.000164374	24.8654	4.63607	0.00239819	1.34535	up	C13707	--	--	--	--	--	HMDB0015180	136790-76-6	Organic compounds	Lipids and lipid-like molecules	Fatty Acyls	Eicosanoids	Animals
meta_2076	5-[2H-Pyrrol-4-(3H)-ylidenemethyl]-2-furanmethanol	0.0090451	0.00876908	0.00591536	0.00792601	0.00568176	0.00433237	0.00263651	0.00261759	0.00247734	0.00203896	0.0074614	0.00243422	0.00694495	0.00327767	0.47195	-1.08329	0.00957358	1.14217	down	--	--	--	--	--	--	HMDB0040045	--	Organic compounds	Organoheterocyclic compounds	Heteroaromatic compounds	_	Animals
meta_2083	2-O-alpha-D-Galactopyranosyl-1-deoxynojirimycin	4.41207e-05	3.63165e-05	4.29446e-05	4.99964e-05	3.54375e-05	2.61987e-05	1.35945e-05	2.21667e-05	7.54587e-06	1.30913e-05	1.70663e-05	2.04541e-05	3.91691e-05	1.56531e-05	0.39963	-1.32326	0.000309696	1.38235	down	--	--	--	--	--	--	HMDB0041337	155168-05-1	Organic compounds	Organic oxygen compounds	Organooxygen compounds	Carbohydrates and carbohydrate conjugates	Animals
meta_2084	Glutaminyl-Threonine	0.00046554	0.000259155	0.000490576	0.000335083	7.40967e-05	0.000253624	0.00105834	0.00125527	0.00112432	0.000937765	0.000831824	0.000887919	0.000313012	0.00101591	3.24558	1.69848	1.54316e-05	1.43327	up	--	--	--	--	--	--	HMDB0028807	74408-69-8	Organic compounds	Organic acids and derivatives	Carboxylic acids and derivatives	Amino acids, peptides, and analogues	Animals
meta_2095	Adrenoyl ethanolamide	6.33312e-06	1.39243e-05	1.02071e-05	5.31481e-06	1.1028e-05	2.82808e-06	1.80229e-06	2.8664e-07	1.60832e-06	1.80924e-06	1.84727e-06	1.7825e-06	8.27257e-06	1.52271e-06	0.184067	-2.4417	0.00989424	1.22156	down	C13829	--	LMFA08040047	Fatty Acyls [FA]	Fatty amides [FA08]	N-acyl ethanolamines (endocannabinoids) [FA0804]	HMDB0013626	150314-35-5	Organic compounds	Organic nitrogen compounds	Organonitrogen compounds	Amines	Animals
meta_2098	Rishitin	3.07914e-05	2.63359e-05	3.4489e-05	3.61398e-05	3.00153e-05	2.57749e-05	2.6815e-06	6.81317e-06	5.66588e-06	8.83147e-06	1.98035e-05	2.60374e-05	3.05911e-05	1.16388e-05	0.380465	-1.39417	0.00248143	1.29474	down	C09715	--	--	--	--	--	HMDB0035593	18178-54-6	Organic compounds	Organic oxygen compounds	Organooxygen compounds	Alcohols and polyols	Animals
meta_2106	Saccharopine	1.75096e-05	1.55365e-05	1.60588e-05	1.51431e-05	1.42727e-05	1.07957e-05	6.0234e-06	4.90078e-06	4.07501e-06	5.8822e-06	5.80659e-06	7.99118e-06	1.48861e-05	5.77986e-06	0.388274	-1.36485	2.82122e-05	1.46965	down	C00449	Lysine biosynthesis(ko00300);;Lysine degradation(ko00310);;Metabolic pathways(ko01100);;Biosynthesis of amino acids(ko01230)	--	--	--	--	HMDB0000279	997-68-2	Organic compounds	Organic acids and derivatives	Carboxylic acids and derivatives	Amino acids, peptides, and analogues	Microbe,Animals
meta_2108	(ent-2alpha,3beta,15beta)-16-Kaurene-2,3,15-triol	2.65446e-14	2.61253e-14	4.1192e-06	3.66634e-06	2.52489e-14	2.93577e-06	1.85834e-05	1.11938e-05	9.60814e-06	7.95526e-06	2.15354e-05	8.34209e-06	1.78688e-06	1.28697e-05	7.2023	2.84846	0.00400775	1.25572	up	--	--	--	--	--	--	HMDB0038689	140636-09-5	Organic compounds	Lipids and lipid-like molecules	Prenol lipids	Diterpenoids	Animals
meta_2113	6'-Apiosyllotaustralin	2.01348e-05	3.53757e-06	1.51764e-05	1.4306e-05	2.52489e-14	6.79968e-06	2.25873e-05	3.53651e-05	5.46857e-05	3.50824e-05	4.28917e-05	1.50277e-05	9.99241e-06	3.42733e-05	3.42994	1.77818	0.00648694	1.1719	up	--	--	--	--	--	--	HMDB0034207	170033-25-7	Organic compounds	Organic oxygen compounds	Organooxygen compounds	Carbohydrates and carbohydrate conjugates	Animals
meta_2116	Indoleacetaldehyde	0.000312895	0.000311845	0.000211101	0.000284008	0.0002014	0.000153451	9.03174e-05	9.17112e-05	8.43731e-05	7.20413e-05	0.000252371	9.22109e-05	0.000245783	0.000113837	0.463162	-1.11041	0.00684898	1.17368	down	C00637	Tryptophan metabolism(ko00380);;Metabolic pathways(ko01100)	--	--	--	--	HMDB0001190	2591-98-2	Organic compounds	Organoheterocyclic compounds	Indoles and derivatives	Indoles	Microbe,Animals,Plants
meta_2118	Gibberellin Ga115	2.66499e-05	3.76178e-05	3.60776e-05	3.40734e-05	2.76468e-05	2.05163e-05	1.14802e-06	2.94464e-07	1.981e-06	2.58269e-06	3.96775e-06	1.00358e-06	3.04303e-05	1.82958e-06	0.0601237	-4.05592	8.85619e-05	1.49625	down	--	--	--	--	--	--	HMDB0303327	--	Organic compounds	Lipids and lipid-like molecules	Prenol lipids	Diterpenoids	Animals
meta_2119	Apiosylglucosyl 4-hydroxybenzoate	5.34686e-06	1.58469e-05	1.34623e-05	9.27657e-06	1.47922e-05	1.11092e-05	3.54296e-06	4.86192e-06	2.44697e-06	6.93786e-07	1.55746e-06	4.71384e-06	1.1639e-05	2.96949e-06	0.255133	-1.97068	0.00172319	1.29695	down	--	--	--	--	--	--	HMDB0035318	223261-31-2	Organic compounds	Organic oxygen compounds	Organooxygen compounds	Carbohydrates and carbohydrate conjugates	Animals
meta_2123	10-Hydroxycarbazepine	7.10928e-06	1.02134e-05	8.14559e-06	1.27234e-05	5.97004e-06	5.92624e-06	2.82352e-14	2.93961e-14	2.76138e-14	2.76952e-14	2.74845e-14	3.02489e-14	8.348e-06	2.84456e-14	3.40748e-09	-28.1286	0.000607374	1.44909	down	C07493	Drug metabolism - cytochrome P450(ko00982)	--	--	--	--	HMDB0060676	--	Organic compounds	Organoheterocyclic compounds	Benzazepines	Dibenzazepines	Animals
meta_2129	Ribothymidine	7.1484e-06	5.80284e-06	3.61721e-06	6.3806e-06	4.50076e-06	3.80271e-06	2.82352e-14	1.70486e-07	2.76138e-14	2.76952e-14	3.12804e-07	3.02489e-14	5.20875e-06	8.05484e-08	0.015464	-6.01494	0.000316933	1.47032	down	--	--	--	--	--	--	HMDB0000884	1463-10-1	Organic compounds	Nucleosides, nucleotides, and analogues	Pyrimidine nucleosides	_	Animals
meta_2131	Obscuraminol A	2.99813e-05	4.58482e-05	2.81665e-05	1.71581e-05	4.83397e-05	1.67774e-05	5.38438e-06	4.47645e-06	3.43861e-06	7.55897e-06	6.97592e-06	9.99229e-06	3.10452e-05	6.30444e-06	0.203073	-2.29993	0.00616894	1.25924	down	--	--	LMSP01080035	Sphingolipids [SP]	Sphingoid bases [SP01]	Sphingoid base analogs [SP0108]	--	--	--	--	--	--	--
meta_2133	Pyranocyanin B	2.42524e-05	4.76936e-05	5.79092e-05	3.59185e-05	4.34704e-05	1.99846e-05	2.82352e-14	2.93961e-14	4.86973e-07	7.8079e-07	1.87812e-06	3.02489e-14	3.82048e-05	5.24313e-07	0.0137238	-6.18718	0.00135593	1.39505	down	--	--	--	--	--	--	HMDB0035370	--	Organic compounds	Phenylpropanoids and polyketides	Flavonoids	Flavonoid glycosides	Animals
meta_2143	Todatriol glucoside	2.3336e-05	1.97568e-05	2.19946e-05	2.52663e-05	1.98144e-05	1.38724e-05	8.21603e-06	4.49836e-06	5.72496e-06	6.35849e-06	8.32991e-06	9.9932e-06	2.06734e-05	7.18683e-06	0.347636	-1.52435	0.00010431	1.44398	down	--	--	--	--	--	--	HMDB0037260	--	Organic compounds	Lipids and lipid-like molecules	Fatty Acyls	Fatty acyl glycosides	Animals
meta_2154	3b-Hydroxy-6b-methoxy-7(11)-eremophilen-12,8a-olide	4.6535e-05	3.2235e-05	3.78784e-05	4.27782e-05	3.75512e-05	1.92398e-05	1.30218e-05	1.29211e-05	1.23224e-05	1.51724e-05	8.98395e-06	1.292e-05	3.60363e-05	1.25569e-05	0.348453	-1.52097	0.00151246	1.37808	down	--	--	--	--	--	--	HMDB0040755	162613-64-1	Organic compounds	Lipids and lipid-like molecules	Prenol lipids	Terpene lactones	Animals
meta_2155	Betavulgaroside II	1.95243e-05	1.75585e-05	1.29872e-05	1.83943e-05	1.47874e-05	1.40921e-05	2.82352e-14	1.5613e-06	2.76138e-14	6.29879e-07	1.98905e-07	1.02467e-06	1.6224e-05	5.69127e-07	0.0350794	-4.83323	1.37373e-05	1.52144	down	--	--	--	--	--	--	HMDB0040771	168010-05-7	Organic compounds	Lipids and lipid-like molecules	Prenol lipids	Triterpenoids	Animals
meta_2158	Adrenic Acid	3.07231e-06	2.61253e-14	2.61231e-14	2.60174e-14	2.52489e-14	2.57787e-14	2.13244e-05	2.32278e-05	1.01685e-05	3.70435e-05	2.7619e-05	5.21888e-05	5.12051e-07	2.85954e-05	55.8447	5.80335	0.00500606	1.27251	up	C16527	Biosynthesis of unsaturated fatty acids(ko01040);;Ferroptosis(ko04216)	LMFA01030178	Fatty Acyls [FA]	Fatty Acids and Conjugates [FA01]	Unsaturated fatty acids [FA0103]	HMDB0002226	28874-58-0	Organic compounds	Lipids and lipid-like molecules	Fatty Acyls	Fatty acids and conjugates	Animals
meta_2164	Furaneol 4-(6-malonylglucoside)	3.29886e-05	2.86324e-05	3.1036e-05	3.02163e-05	2.20086e-05	2.3204e-05	9.35008e-06	8.31922e-06	5.423e-06	6.65309e-06	9.16489e-06	1.29987e-05	2.80143e-05	8.6515e-06	0.308824	-1.69514	1.43436e-05	1.48368	down	--	--	--	--	--	--	HMDB0029778	--	Organic compounds	Organic oxygen compounds	Organooxygen compounds	Carbohydrates and carbohydrate conjugates	Animals
meta_2166	7',8'-Dihydro-8'-hydroxycitraniaxanthin	8.99768e-06	1.09517e-05	1.1884e-05	8.68844e-06	8.36192e-06	6.61905e-06	4.22318e-06	3.03686e-06	2.92291e-06	3.49365e-06	3.84517e-06	7.1376e-06	9.25047e-06	4.10989e-06	0.44429	-1.17043	0.000496535	1.33882	down	--	--	--	--	--	--	HMDB0036884	15446-86-3	Organic compounds	Lipids and lipid-like molecules	Prenol lipids	Triterpenoids	Animals
meta_2167	2-Propenyl 2,4-hexadienoate	4.6823e-05	4.19795e-05	4.97346e-05	5.91505e-05	4.27642e-05	2.22223e-05	1.96156e-05	1.8656e-05	1.52662e-05	1.43772e-05	2.333e-05	2.69505e-05	4.3779e-05	1.96993e-05	0.44997	-1.1521	0.00342933	1.29003	down	--	--	LMFA07010740	Fatty Acyls [FA]	Fatty esters [FA07]	Wax monoesters [FA0701]	HMDB0036227	7493-75-6	Organic compounds	Lipids and lipid-like molecules	Fatty Acyls	Fatty acid esters	Animals
meta_2168	L-Proline	0.000448191	0.000373642	0.000340029	0.00042078	0.000356712	0.000252212	0.000156281	0.000162366	0.000109679	0.000133821	0.00012661	0.000226507	0.000365261	0.000152544	0.41763	-1.2597	0.000167543	1.41156	down	C00148	Arginine and proline metabolism(ko00330);;D-Amino acid metabolism(ko00470);;Aminoacyl-tRNA biosynthesis(ko00970);;Metabolic pathways(ko01100);;Biosynthesis of amino acids(ko01230);;ABC transporters(ko02010);;Protein digestion and absorption(ko04974);;Mineral absorption(ko04978);;Central carbon metabolism in cancer(ko05230)	--	--	--	--	HMDB0000162	147-85-3	Organic compounds	Organic acids and derivatives	Carboxylic acids and derivatives	Amino acids, peptides, and analogues	Microbe,Animals
meta_2171	(3beta,22E)-26,27-Dinorergosta-5,22-dien-3-ol	0.00323805	0.00211183	0.00206157	0.00240366	0.000346091	0.00206038	0.0046659	0.00580242	0.00584897	0.00496386	0.00633846	0.00562506	0.00203693	0.00554078	2.72016	1.44369	4.13982e-05	1.41424	up	--	--	--	--	--	--	HMDB0029863	38788-81-7	Organic compounds	Lipids and lipid-like molecules	Steroids and steroid derivatives	Hydroxysteroids	Animals
meta_2175	Thaumatin b, recombinant	0.000127979	0.000144791	0.000133083	0.000119125	0.000120128	9.11706e-05	5.17302e-05	4.55755e-05	4.39186e-05	4.98992e-05	6.34868e-05	6.60268e-05	0.000122713	5.34395e-05	0.435484	-1.19931	4.88073e-05	1.46803	down	--	--	--	--	--	--	HMDB0032529	53850-34-3	Organic compounds	Benzenoids	Benzene and substituted derivatives	Benzenesulfonamides	Animals
meta_2177	3-Hydroxy-11Z-octadecenoylcarnitine	9.24652e-06	7.82134e-06	1.20223e-05	1.34407e-05	1.08827e-05	1.99791e-05	4.98476e-06	5.28161e-06	4.61419e-06	4.64786e-06	4.26817e-06	6.97752e-06	1.22321e-05	5.12902e-06	0.419308	-1.25392	0.00881941	1.18766	down	--	--	--	--	--	--	HMDB0013339	--	Organic compounds	Lipids and lipid-like molecules	Fatty Acyls	Fatty acid esters	Animals
meta_2179	15-Hexadecanolide	0.000265961	0.000312102	0.000262323	0.000236795	0.000454369	0.000136316	0.000119406	5.60924e-05	9.43251e-05	0.000106161	0.000160031	8.98836e-05	0.000277978	0.000104316	0.375269	-1.414	0.00804456	1.19858	down	--	--	--	--	--	--	HMDB0031711	69297-56-9	Organic compounds	Phenylpropanoids and polyketides	Macrolides and analogues	_	Animals
meta_2188	Benazepril	4.49646e-05	5.86075e-05	4.40279e-05	4.75725e-05	4.86079e-05	3.05e-05	2.10121e-05	2.51785e-05	1.77717e-05	1.77237e-05	2.29768e-05	2.71139e-05	4.57134e-05	2.19628e-05	0.480445	-1.05756	0.00069309	1.38363	down	C06843	--	--	--	--	--	HMDB0014682	86541-75-5	Organic compounds	Organic acids and derivatives	Carboxylic acids and derivatives	Amino acids, peptides, and analogues	Animals
meta_2196	DG(18:2(9Z,12Z)/24:0/0:0)	2.25296e-05	3.00436e-05	2.45077e-05	3.20206e-05	2.28498e-05	9.33361e-06	9.47596e-06	1.05431e-05	9.43858e-06	9.97756e-06	8.69814e-06	1.24788e-05	2.35475e-05	1.0102e-05	0.429006	-1.22093	0.00861283	1.25041	down	--	--	--	--	--	--	HMDB0007267	--	Organic compounds	Lipids and lipid-like molecules	Glycerolipids	Diradylglycerols	Animals
meta_2200	DG(18:4n3/0:0/22:6n3)	0.000234966	0.000313803	0.000189431	0.000186007	0.000180509	0.000151098	0.000147329	0.000109275	9.33249e-05	6.96108e-05	9.27729e-05	9.23244e-05	0.000209302	0.000100773	0.48147	-1.05448	0.00415281	1.2585	down	--	--	--	--	--	--	HMDB0056376	--	Organic compounds	Lipids and lipid-like molecules	Glycerolipids	Diradylglycerols	Animals
meta_2204	(±)-Anisoxide	2.64644e-05	2.61253e-14	2.61313e-05	2.60174e-14	2.03304e-05	1.57097e-05	4.04023e-05	3.58302e-05	3.39248e-05	2.70464e-05	4.51907e-05	2.87683e-05	1.47726e-05	3.51938e-05	2.38236	1.25239	0.00720063	1.17413	up	--	--	--	--	--	--	HMDB0030572	--	Organic compounds	Organoheterocyclic compounds	Coumarans	_	Animals
meta_2205	5-Hydroxy-L-tryptophan	0.000153256	0.00011075	0.000114497	0.000112962	0.000134993	6.97972e-05	4.44432e-05	2.91228e-05	2.88304e-05	2.86417e-05	5.55323e-05	5.12037e-05	0.000116042	3.9629e-05	0.341505	-1.55002	0.000521388	1.38931	down	C00643	Tryptophan metabolism(ko00380);;Metabolic pathways(ko01100);;Axon regeneration(ko04361);;Serotonergic synapse(ko04726)	--	--	--	--	HMDB0000472	4350-09-08	Organic compounds	Organoheterocyclic compounds	Indoles and derivatives	Tryptamines and derivatives	Animals
meta_2208	Aminocaproic acid	8.24835e-06	9.98627e-06	1.36926e-05	9.6286e-06	7.40439e-06	6.0445e-06	4.38298e-06	2.92893e-06	9.87322e-07	2.1939e-06	2.01423e-06	2.80048e-06	9.16745e-06	2.55131e-06	0.2783	-1.84528	0.00089107	1.36604	down	C02378	Metabolic pathways(ko01100)	LMFA01100035	Fatty Acyls [FA]	Fatty Acids and Conjugates [FA01]	Amino fatty acids [FA0110]	HMDB0001901	60-32-2	Organic compounds	Lipids and lipid-like molecules	Fatty Acyls	Fatty acids and conjugates	Animals
meta_2209	clofarabind-5'-monophosphate	2.06856e-05	1.76521e-05	1.82812e-05	2.15576e-05	1.50722e-05	1.41911e-05	5.62555e-06	5.95798e-06	3.74126e-06	4.3583e-06	6.447e-06	7.36884e-06	1.79066e-05	5.58315e-06	0.311793	-1.68134	3.3312e-05	1.48552	down	--	--	--	--	--	--	HMDB0061069	--	Organic compounds	Nucleosides, nucleotides, and analogues	Purine nucleotides	Purine deoxyribonucleotides	Animals
meta_2213	Glucosamine 6-phosphate	0.00418589	0.00393425	0.00375061	0.00411081	0.00365053	0.00320521	0.00176211	0.00156752	0.00137418	0.00152133	0.00178736	0.00201837	0.00380622	0.00167181	0.439232	-1.18695	1.03837e-06	1.51413	down	C00352	--	--	--	--	--	HMDB0001254	55722-81-1	Organic compounds	Organic oxygen compounds	Organooxygen compounds	Carbohydrates and carbohydrate conjugates	Microbe,Animals
meta_2222	Deoxycoformycin	0.0012155	0.00110651	0.000561459	0.00113692	0.00124498	0.000744443	0.000345006	0.00041484	0.000335981	0.000350626	0.000361331	0.000704419	0.00100163	0.0004187	0.418017	-1.25837	0.00231756	1.2781	down	C02267	--	--	--	--	--	HMDB0014692	53910-25-1	Organic compounds	Organoheterocyclic compounds	Imidazodiazepines	_	Animals
meta_2224	3-Allyl-1-cyclohexene	3.77472e-05	4.05114e-05	3.58105e-05	3.80854e-05	3.55361e-05	2.42164e-05	8.73815e-06	6.14961e-06	5.30545e-06	5.71366e-06	1.20816e-05	7.38986e-06	3.53178e-05	7.56305e-06	0.214143	-2.22336	1.38811e-05	1.50224	down	--	--	--	--	--	--	HMDB0061784	15232-95-8	Organic compounds	Hydrocarbons	Unsaturated hydrocarbons	Olefins	Animals
meta_2229	N-Acetylneuraminic acid 9-phosphate	2.39408e-05	2.43599e-06	3.66771e-05	2.43377e-05	7.75223e-06	2.57787e-14	5.66117e-05	3.19661e-05	6.08806e-05	3.87645e-05	3.37863e-05	9.05759e-05	1.58573e-05	5.20975e-05	3.2854	1.71607	0.00942732	1.11878	up	C06241	Amino sugar and nucleotide sugar metabolism(ko00520);;Metabolic pathways(ko01100);;Biosynthesis of nucleotide sugars(ko01250)	--	--	--	--	HMDB0004381	37992-17-9	Organic compounds	Organic oxygen compounds	Organooxygen compounds	Carbohydrates and carbohydrate conjugates	Animals
meta_2230	Miglustat	2.80294e-05	3.85116e-06	8.69427e-06	3.46156e-06	8.25088e-06	1.62709e-05	2.14282e-05	3.32899e-05	4.01307e-05	3.43119e-05	3.72146e-05	5.56792e-05	1.14264e-05	3.70091e-05	3.23892	1.69551	0.00166142	1.2465	up	--	--	--	--	--	--	HMDB0014563	72599-27-0	Organic compounds	Organoheterocyclic compounds	Piperidines	_	Animals
meta_2231	3,5,7-Trihydroxy-4',6-dimethoxyflavanone	8.73975e-06	9.49245e-06	8.68404e-06	1.14538e-05	9.17612e-06	6.69925e-06	3.81271e-06	4.74143e-06	2.6623e-06	3.08106e-06	3.57833e-06	5.09847e-06	9.0409e-06	3.82905e-06	0.423525	-1.23948	8.51809e-05	1.42858	down	--	--	--	--	--	--	HMDB0040320	143114-81-2	Organic compounds	Phenylpropanoids and polyketides	Flavonoids	O-methylated flavonoids	Animals
meta_2235	Spermic acid 2	0.00024039	0.000283232	0.000226356	0.000254982	0.000326706	0.000193417	0.0001406	0.000121307	8.07561e-05	0.000109002	0.000103591	0.00014031	0.000254181	0.000115928	0.456084	-1.13263	0.000264643	1.39471	down	--	--	--	--	--	--	HMDB0013075	14209-33-7	Organic compounds	Organic acids and derivatives	Carboxylic acids and derivatives	Amino acids, peptides, and analogues	Animals
meta_2237	Angeloylsenkyunolide F	0.000176362	0.000137109	0.000117713	0.00016358	0.000149844	9.51587e-05	5.81203e-05	7.94808e-05	3.86846e-05	4.32768e-05	5.40384e-05	6.96234e-05	0.000139961	5.72041e-05	0.408714	-1.29084	0.00041377	1.38415	down	--	--	--	--	--	--	HMDB0039858	112899-64-6	Organic compounds	Organoheterocyclic compounds	Isobenzofurans	_	Animals
meta_2238	4-Guanidinobutanoic acid	6.84553e-05	7.00546e-05	7.00393e-05	6.2269e-05	5.95885e-05	4.54972e-05	2.74031e-05	2.51204e-05	2.34035e-05	2.64397e-05	3.05797e-05	3.28744e-05	6.26507e-05	2.76368e-05	0.441125	-1.18074	0.000105775	1.47132	down	C01035	Arginine and proline metabolism(ko00330);;Metabolic pathways(ko01100)	--	--	--	--	HMDB0003464	463-00-3	Organic compounds	Organic acids and derivatives	Carboxylic acids and derivatives	Amino acids, peptides, and analogues	Microbe,Animals,Plants
meta_2240	Ganosporelactone B	1.45908e-05	1.2396e-05	1.21111e-05	1.36537e-05	1.12388e-05	1.00069e-05	5.03302e-06	5.06285e-06	3.63257e-06	4.23376e-06	6.18865e-06	6.64454e-06	1.23329e-05	5.13257e-06	0.41617	-1.26476	1.08135e-05	1.47743	down	--	--	--	--	--	--	HMDB0036403	138008-05-6	Organic compounds	Benzenoids	Benzene and substituted derivatives	Benzoic acids and derivatives	Animals
meta_2246	(R)-1-O-[b-D-Apiofuranosyl-(1->2)-b-D-glucopyranoside]-1,3-octanediol	1.77317e-05	2.51613e-05	2.2275e-05	2.46751e-05	2.71369e-05	6.73162e-06	8.0439e-06	3.09098e-06	6.55442e-06	5.50298e-06	1.26594e-05	1.31738e-05	2.06186e-05	8.17091e-06	0.396288	-1.33538	0.00785133	1.17892	down	--	--	--	--	--	--	--	--	--	--	--	--	--
meta_2248	Pipecuronium	2.53259e-05	3.11696e-05	8.44909e-06	2.31483e-05	3.89772e-05	1.2754e-05	2.82352e-14	2.93961e-14	1.05742e-06	2.76952e-14	9.15002e-07	3.02489e-14	2.3304e-05	3.28737e-07	0.0141065	-6.1475	0.00421817	1.30458	down	--	--	LMPK12080027	Polyketides [PK]	Flavonoids [PK12]	Isoflavans [PK1208]	HMDB0033986	65332-45-8	Organic compounds	Phenylpropanoids and polyketides	Isoflavonoids	Isoflavans	Animals
meta_2251	PE(MonoMe(11,3)/MonoMe(13,5))	1.91825e-05	0.00010898	4.78699e-05	0.000218824	0.000128922	0.000370095	0.00126996	0.00133157	0.0012501	0.00152266	0.00179965	0.00233218	0.000148979	0.00158435	10.6347	3.41071	0.000216581	1.43519	up	--	--	--	--	--	--	HMDB0061523	--	Organic compounds	Lipids and lipid-like molecules	Glycerophospholipids	Glycerophosphoethanolamines	Animals
meta_2263	Asparaginyl-Arginine	4.13267e-05	4.30677e-05	4.8011e-05	4.25502e-05	3.70457e-05	2.54313e-05	1.59027e-05	1.4348e-05	7.7975e-06	1.47047e-05	1.16242e-05	1.20754e-05	3.95721e-05	1.27421e-05	0.321997	-1.63488	0.000157292	1.45565	down	--	--	--	--	--	--	HMDB0028725	2478-01-05	Organic compounds	Organic acids and derivatives	Carboxylic acids and derivatives	Amino acids, peptides, and analogues	Animals
meta_2264	Ethyl 7-epi-12-hydroxyjasmonate glucoside	8.13034e-06	1.75344e-06	1.05749e-05	6.5166e-06	1.19478e-06	1.18342e-05	4.06105e-05	5.51094e-05	4.14237e-05	2.65248e-05	3.73705e-05	4.82039e-05	6.66738e-06	4.15405e-05	6.2304	2.63932	9.18073e-05	1.44664	up	--	--	--	--	--	--	HMDB0036340	--	Organic compounds	Lipids and lipid-like molecules	Fatty Acyls	Fatty acyl glycosides	Animals
meta_2285	Myriocin	0.000281488	0.000146759	0.000209215	0.000317921	2.94565e-05	0.00022218	0.000426939	0.00057225	0.000513344	0.000567691	0.000456067	0.00107546	0.00020117	0.000601958	2.99229	1.58125	0.00738208	1.17467	up	C19914	--	LMFA01060203	Fatty Acyls [FA]	Fatty Acids and Conjugates [FA01]	Oxo fatty acids [FA0106]	--	--	--	--	--	--	--
meta_2297	(R)-Sulcatol	3.61913e-06	2.45005e-06	5.69937e-06	1.31536e-05	9.85498e-07	6.59629e-06	2.21815e-05	3.79859e-05	3.18016e-05	1.52532e-05	4.02546e-05	9.67876e-06	5.41733e-06	2.61926e-05	4.83497	2.27351	0.00791232	1.19692	up	C07288	--	LMFA05000566	Fatty Acyls [FA]	Fatty alcohols [FA05]	-	HMDB0030030	4630-06-02	Organic compounds	Lipids and lipid-like molecules	Fatty Acyls	Fatty alcohols	Animals
meta_2303	2-Oxo-3-hydroxy-4-phosphobutanoic acid	9.22684e-06	4.9435e-06	2.29005e-06	1.90966e-06	2.5035e-06	4.69732e-06	4.88364e-05	1.71119e-05	1.34842e-05	3.03221e-05	2.73777e-05	2.50652e-05	4.26181e-06	2.70329e-05	6.34305	2.66518	0.00574495	1.2476	up	C06054	Vitamin B6 metabolism(ko00750);;Metabolic pathways(ko01100);;Biosynthesis of cofactors(ko01240)	--	--	--	--	HMDB0006801	--	Organic compounds	Organic acids and derivatives	Keto acids and derivatives	Short-chain keto acids and derivatives	Microbe,Animals
meta_2304	Lysyl-Lysine	0.00154645	0.000949959	0.00105335	0.00124418	0.000138029	0.0009033	0.00211928	0.00256636	0.00224074	0.00262934	0.00179109	0.00338725	0.000972545	0.00245568	2.525	1.33628	0.000562764	1.29441	up	--	--	--	--	--	--	HMDB0028956	13184-13-9	Organic compounds	Organic acids and derivatives	Carboxylic acids and derivatives	Amino acids, peptides, and analogues	Animals
meta_2308	Flavin Mononucleotide	4.70459e-06	3.57278e-06	3.48227e-06	2.65668e-06	4.19825e-06	2.19686e-06	1.67e-06	1.32948e-06	1.11651e-06	1.88271e-06	1.35201e-06	1.65731e-06	3.46857e-06	1.50134e-06	0.43284	-1.2081	0.00270343	1.31455	down	C00061	Oxidative phosphorylation(ko00190);;Riboflavin metabolism(ko00740);;Metabolic pathways(ko01100);;Biosynthesis of cofactors(ko01240);;Vitamin digestion and absorption(ko04977)	--	--	--	--	HMDB0001520	146-17-8	Organic compounds	Nucleosides, nucleotides, and analogues	Flavin nucleotides	_	Microbe,Animals
meta_2312	Phenylpyruvic acid	0.00171558	0.00112938	0.00101893	0.00139126	0.001256	0.000836524	0.00051721	0.000574459	0.000348962	0.000449144	0.000471501	0.000591542	0.00122461	0.000492136	0.401871	-1.3152	0.00149845	1.36494	down	C00166	Phenylalanine metabolism(ko00360);;Phenylalanine, tyrosine and tryptophan biosynthesis(ko00400);;D-Amino acid metabolism(ko00470);;Metabolic pathways(ko01100);;2-Oxocarboxylic acid metabolism(ko01210);;Biosynthesis of amino acids(ko01230)	--	--	--	--	HMDB0000205	156-06-9	Organic compounds	Benzenoids	Benzene and substituted derivatives	Phenylpyruvic acid derivatives	Microbe,Animals,Plants
meta_2317	beta-D-3-Ribofuranosyluric acid	0.00101706	0.0011401	0.00114872	0.00106793	0.0010886	0.000645186	0.000319047	0.000281602	0.000287536	0.000335714	0.000342016	0.000384267	0.00101793	0.00032503	0.319304	-1.647	0.000209286	1.47086	down	C05513	--	--	--	--	--	HMDB0029920	2124-54-1	Organic compounds	Organoheterocyclic compounds	Imidazopyrimidines	Purines and purine derivatives	Animals
meta_2319	Prostaglandin F3a	0.000782933	0.000702356	0.00068634	0.000678118	0.000894038	0.000347757	1.33444e-05	1.15295e-05	3.13532e-05	3.11202e-05	0.000119527	2.69016e-05	0.000681924	3.89627e-05	0.0571365	-4.12944	0.00024564	1.45628	down	C06476	--	LMFA03010138	Fatty Acyls [FA]	Eicosanoids [FA03]	Prostaglandins [FA0301]	HMDB0002122	745-64-2	Organic compounds	Lipids and lipid-like molecules	Fatty Acyls	Eicosanoids	Animals
meta_2322	Guanosine diphosphate	0.000139413	7.67222e-05	0.000110038	0.000143153	7.94966e-06	8.89377e-05	0.000195411	0.000222713	0.000195211	0.000199263	0.000165605	0.000198921	9.4369e-05	0.000196187	2.07894	1.05585	0.002938	1.26664	up	C00035	Purine metabolism(ko00230);;Metabolic pathways(ko01100);;Nucleotide metabolism(ko01232);;Ras signaling pathway(ko04014);;Rap1 signaling pathway(ko04015);;Autophagy - animal(ko04140);;Endocytosis(ko04144)	--	--	--	--	HMDB0001201	146-91-8	Organic compounds	Nucleosides, nucleotides, and analogues	Purine nucleotides	Purine ribonucleotides	Microbe,Animals
meta_2323	(7Z,10Z,13Z,16Z)-docosatetraenoate	1.54464e-05	1.83461e-05	1.353e-05	1.4181e-05	9.74008e-06	5.43703e-06	7.9888e-07	2.70555e-08	3.04886e-06	2.18658e-06	1.77786e-06	6.47903e-07	1.27801e-05	1.41452e-06	0.110682	-3.17551	0.00130497	1.39311	down	C16527	Biosynthesis of unsaturated fatty acids(ko01040);;Ferroptosis(ko04216)	LMFA01030178	Fatty Acyls [FA]	Fatty Acids and Conjugates [FA01]	Unsaturated fatty acids [FA0103]	HMDB0002226	28874-58-0	Organic compounds	Lipids and lipid-like molecules	Fatty Acyls	Fatty acids and conjugates	Animals
meta_2327	Vitamin A	0.000224322	0.000267793	0.000357015	0.000250914	0.000297342	0.000243823	6.76345e-05	5.8768e-05	3.05083e-05	4.55952e-05	9.15588e-05	7.39581e-05	0.000273535	6.13372e-05	0.224239	-2.15689	2.34217e-05	1.47686	down	C17276	Retinol metabolism(ko00830);;Metabolic pathways(ko01100);;Biosynthesis of cofactors(ko01240);;Vitamin digestion and absorption(ko04977)	LMPR01090001	Prenol Lipids [PR]	Isoprenoids [PR01]	Retinoids [PR0109]	HMDB0000305	68-26-8	Organic compounds	Lipids and lipid-like molecules	Prenol lipids	Retinoids	Animals,Plants
meta_2333	N-Acetoxymethylflindersine	4.46124e-05	9.05454e-05	0.000125024	0.000111282	8.72493e-05	2.98988e-05	1.58479e-05	1.6585e-05	1.48344e-05	1.30013e-05	1.73382e-05	2.2232e-05	8.14353e-05	1.66398e-05	0.204332	-2.29102	0.00783281	1.25506	down	--	--	--	--	--	--	HMDB0039879	149998-45-8	Organic compounds	Organoheterocyclic compounds	Quinolines and derivatives	Quinolones and derivatives	Animals,Plants
meta_2334	16(R)-HETE	0.000271068	0.000506023	0.000314025	0.000334645	0.000540383	0.000140882	6.91218e-05	5.8725e-05	0.000134615	0.000113653	8.29586e-05	8.10324e-05	0.000351171	9.00176e-05	0.256335	-1.9639	0.00730154	1.23932	down	C14778	Arachidonic acid metabolism(ko00590)	LMFA03060069	Fatty Acyls [FA]	Eicosanoids [FA03]	Hydroxy/hydroperoxyeicosatetraenoic acids [FA0306]	HMDB0004680	--	Organic compounds	Lipids and lipid-like molecules	Fatty Acyls	Eicosanoids	Animals
meta_2341	Capryloylcholine	1.36191e-05	1.91838e-05	2.09499e-05	1.50404e-05	2.35316e-05	1.54639e-05	8.01479e-06	5.37435e-06	6.49855e-06	7.99386e-06	9.78858e-06	9.79029e-06	1.79648e-05	7.91007e-06	0.44031	-1.18341	0.000679604	1.35415	down	--	--	--	--	--	--	HMDB0013225	--	Organic compounds	Organic nitrogen compounds	Organonitrogen compounds	Quaternary ammonium salts	Animals
meta_2349	Camellioside B	0.00143005	0.00142594	0.00144829	0.0013378	0.00113753	0.000800075	0.000391569	0.000396754	0.000197238	0.00043285	0.000294978	0.000312885	0.00126328	0.000337712	0.26733	-1.90331	0.000134322	1.4692	down	--	--	--	--	--	--	HMDB0038975	378244-83-8	Organic compounds	Lipids and lipid-like molecules	Prenol lipids	Triterpenoids	Animals
meta_2350	Chorismate	1.20118e-05	1.38466e-05	1.30209e-05	1.42668e-05	1.17044e-05	8.73923e-06	5.06702e-06	5.39665e-06	4.39371e-06	5.45244e-06	5.82187e-06	7.18063e-06	1.22649e-05	5.55205e-06	0.452677	-1.14345	0.000132915	1.4476	down	C00251	Ubiquinone and other terpenoid-quinone biosynthesis(ko00130);;Phenylalanine, tyrosine and tryptophan biosynthesis(ko00400);;Folate biosynthesis(ko00790);;Metabolic pathways(ko01100);;Biosynthesis of amino acids(ko01230);;Biosynthesis of cofactors(ko01240)	--	--	--	--	HMDB0012199	617-12-9	Organic compounds	Organic acids and derivatives	Carboxylic acids and derivatives	Dicarboxylic acids and derivatives	Microbe,Animals
meta_2354	Anabasine	4.09487e-06	8.07081e-06	8.34761e-06	4.63948e-06	2.78926e-06	5.22785e-06	7.36553e-07	4.45116e-07	1.39471e-07	9.17941e-07	1.52275e-06	5.12062e-07	5.52831e-06	7.12315e-07	0.128848	-2.95625	0.00274169	1.34199	down	C06180	--	--	--	--	--	HMDB0004350	13078-04-1	Organic compounds	Alkaloids and derivatives	_	_	Animals
meta_2359	TG(14:0/14:1(9Z)/20:3(5Z,8Z,11Z))	1.24762e-05	1.12578e-05	5.75306e-06	8.39305e-06	8.71164e-06	5.25974e-06	8.02565e-07	7.75721e-07	2.76138e-14	1.01031e-06	2.74845e-14	3.02489e-14	8.64192e-06	4.31432e-07	0.0499232	-4.32414	0.000789108	1.4235	down	--	--	--	--	--	--	HMDB0042283	--	Organic compounds	Lipids and lipid-like molecules	Glycerolipids	Triradylcglycerols	Animals
meta_2362	MG(0:0/24:6(6Z,9Z,12Z,15Z,18Z,21Z)/0:0)	1.39658e-05	2.34904e-05	1.61145e-05	1.02484e-05	1.77333e-05	3.67303e-06	1.83926e-06	2.24303e-06	3.20227e-06	1.71328e-06	3.29444e-06	1.80531e-06	1.42042e-05	2.3496e-06	0.165415	-2.59583	0.00757243	1.26039	down	--	--	--	--	--	--	HMDB0011560	--	Organic compounds	Lipids and lipid-like molecules	Glycerolipids	Monoradylglycerols	Animals
meta_2363	Aspartame	0.000173656	0.000144539	0.000150637	0.000164861	0.000180373	9.82723e-05	7.81937e-05	7.25547e-05	4.96357e-05	5.88247e-05	7.32415e-05	0.000101369	0.000152056	7.23032e-05	0.475503	-1.07247	0.0004391	1.36274	down	--	--	--	--	--	--	--	--	--	--	--	--	--
meta_2368	PC(20:4(8Z,11Z,14Z,17Z)/P-18:0)	0.00171645	0.00278691	0.00171648	0.0017966	0.00189446	0.00201848	0.202227	0.231655	0.398693	0.377236	0.230177	0.191149	0.00198823	0.271856	136.733	7.09521	0.000794455	1.4247	up	--	--	--	--	--	--	HMDB0008489	--	Organic compounds	Lipids and lipid-like molecules	Glycerophospholipids	Glycerophosphocholines	Animals
meta_2369	Lacinilene C	8.09679e-06	7.62343e-06	5.36537e-06	8.26239e-06	6.61536e-06	1.01145e-05	2.82352e-14	9.29129e-08	5.04483e-07	1.62034e-07	2.89245e-07	6.11583e-07	7.67963e-06	2.7671e-07	0.0360316	-4.79459	7.71089e-05	1.4882	down	--	--	--	--	--	--	HMDB0036455	41653-72-9	Organic compounds	Lipids and lipid-like molecules	Prenol lipids	Sesquiterpenoids	Animals
meta_2370	2-Pyrroloylglycine	0.000703453	0.000595736	0.000584043	0.000646543	0.000611879	0.000463204	0.000278439	0.000247946	0.000180054	0.000197584	0.000236363	0.000321296	0.00060081	0.000243614	0.405476	-1.30231	1.01148e-05	1.47639	down	--	--	--	--	--	--	HMDB0059778	98276-81-4	Organic compounds	Organic acids and derivatives	Carboxylic acids and derivatives	Amino acids, peptides, and analogues	Animals
meta_2373	Phenylalanyl-Tryptophan	9.73023e-06	1.15851e-05	1.79666e-05	1.14458e-05	1.0404e-05	5.99114e-06	9.24561e-07	2.41406e-07	1.69122e-06	3.00922e-06	1.43648e-06	1.23668e-06	1.11871e-05	1.42326e-06	0.127223	-2.97457	0.00129968	1.38117	down	--	--	--	--	--	--	HMDB0029006	24587-41-5	Organic compounds	Organic acids and derivatives	Carboxylic acids and derivatives	Amino acids, peptides, and analogues	Animals
meta_2375	Saponin D	3.40322e-05	1.54185e-05	1.58127e-05	1.57803e-05	7.65983e-06	1.72406e-05	2.81269e-07	3.17928e-06	1.92294e-06	1.06094e-06	1.54589e-06	7.84052e-07	1.76573e-05	1.4624e-06	0.0828209	-3.59386	0.00589456	1.28661	down	--	--	--	--	--	--	HMDB0040468	79190-14-0	Organic compounds	Lipids and lipid-like molecules	Prenol lipids	Monoterpenoids	Animals
meta_2377	Canavanine	4.98062e-05	4.94585e-05	4.38761e-05	4.45108e-05	4.41587e-05	3.30599e-05	2.17296e-05	1.60264e-05	1.57343e-05	1.77507e-05	2.07501e-05	2.28016e-05	4.4145e-05	1.91321e-05	0.433393	-1.20625	3.03413e-05	1.47919	down	C00308	--	--	--	--	--	HMDB0002706	543-38-4	Organic compounds	Organic acids and derivatives	Carboxylic acids and derivatives	Amino acids, peptides, and analogues	Animals
meta_2388	Pelargonate	9.26983e-06	9.04393e-06	1.37692e-05	8.79065e-06	1.09317e-05	6.87108e-06	1.64655e-06	4.11927e-07	2.65657e-06	3.75963e-06	1.32168e-06	1.71423e-06	9.77941e-06	1.91843e-06	0.19617	-2.34982	0.000125455	1.42442	down	--	--	LMFA07010878	Fatty Acyls [FA]	Fatty esters [FA07]	Wax monoesters [FA0701]	HMDB0040193	123-29-5	Organic compounds	Lipids and lipid-like molecules	Fatty Acyls	Fatty acid esters	Microbe,Animals
meta_2389	5,6:8,9-Diepoxyergost-22-ene-3,7beta-diol	8.40327e-05	8.23036e-05	9.51608e-05	0.000100054	7.56319e-05	0.000113943	2.31451e-05	3.77641e-05	3.42629e-05	3.96914e-05	4.13864e-05	6.54016e-05	9.18545e-05	4.02752e-05	0.438468	-1.18946	7.8657e-05	1.39033	down	--	--	--	--	--	--	HMDB0033647	243449-51-6	Organic compounds	Organic oxygen compounds	Organooxygen compounds	Carbohydrates and carbohydrate conjugates	Animals
meta_2390	Arginyl-Histidine	1.87308e-05	2.14375e-05	2.02127e-05	1.6807e-05	1.90429e-05	1.47116e-05	7.78644e-06	6.0491e-06	5.82033e-06	5.60921e-06	8.51958e-06	8.04153e-06	1.84904e-05	6.97103e-06	0.377008	-1.40733	9.55694e-06	1.49229	down	--	--	--	--	--	--	HMDB0028711	155114-05-9	Organic compounds	Organic acids and derivatives	Carboxylic acids and derivatives	Amino acids, peptides, and analogues	Animals
meta_2391	Alkaloid AQC2	0.000365189	0.000304793	0.00035835	0.000364951	0.000296196	0.000400872	0.000140623	0.000174801	0.000111624	0.000141859	0.00017787	0.000204594	0.000348392	0.000158562	0.455125	-1.13566	5.6288e-06	1.46471	down	--	--	--	--	--	--	HMDB0038595	139955-86-5	Organic compounds	Alkaloids and derivatives	Tropane alkaloids	_	Animals
meta_2393	Fluoxymesterone	0.000125658	0.000126847	0.000110495	0.000122736	0.000103298	7.14136e-05	2.48232e-05	1.97313e-05	1.78557e-05	1.77047e-05	3.21956e-05	2.4463e-05	0.000110075	2.27956e-05	0.207092	-2.27165	8.92616e-05	1.49219	down	--	--	LMST02020025	Sterol Lipids [ST]	Steroids [ST02]	C19 steroids (androgens) and derivatives [ST0202]	HMDB0015316	76-43-7	Organic compounds	Lipids and lipid-like molecules	Steroids and steroid derivatives	Androstane steroids	Animals
meta_2396	1,1-Dimethoxynonane	1.39522e-05	1.39347e-05	1.26942e-05	2.05858e-05	1.50999e-05	9.36127e-06	6.58533e-06	5.29377e-06	6.30336e-06	7.95377e-06	7.98002e-06	6.97763e-06	1.42713e-05	6.84898e-06	0.479911	-1.05916	0.00342063	1.3093	down	--	--	--	--	--	--	HMDB0034151	18824-63-0	Organic compounds	Organic oxygen compounds	Organooxygen compounds	Ethers	Animals
meta_2399	Goldinodox	3.04013e-05	3.21821e-05	0.00010459	5.58861e-05	6.57045e-05	2.14042e-05	7.91009e-08	1.61847e-07	1.09998e-07	2.43607e-07	7.92467e-07	1.05134e-07	5.16947e-05	2.48693e-07	0.00481079	-7.69951	0.00951259	1.22214	down	--	--	--	--	--	--	HMDB0030466	12704-90-4	Organic compounds	Organic oxygen compounds	Organooxygen compounds	Carbohydrates and carbohydrate conjugates	Animals
meta_2402	1-Phenylethanol	5.9935e-05	4.99163e-05	5.11507e-05	5.11252e-05	5.99115e-05	3.00609e-05	2.44481e-05	2.01256e-05	1.62019e-05	2.04518e-05	2.06059e-05	2.91674e-05	5.03499e-05	2.18334e-05	0.433634	-1.20545	0.000723763	1.37758	down	C07112	--	--	--	--	--	HMDB0032619	98-85-1	Organic compounds	Benzenoids	Benzene and substituted derivatives	_	Animals
meta_2405	Pyrocatechol	0.000116821	8.51574e-05	7.53248e-05	9.0859e-05	1.7736e-05	0.000162087	0.000355987	0.000238099	0.000241323	0.000321368	0.000185287	0.000354285	9.13308e-05	0.000282725	3.09561	1.63023	0.000428642	1.3417	up	C15571	Metabolic pathways(ko01100)	--	--	--	--	HMDB0000957	120-80-9	Organic compounds	Benzenoids	Phenols	Benzenediols	Animals,Plants
meta_2408	Alpha-Linolenic acid	6.14628e-06	1.03223e-05	5.61341e-06	6.11798e-06	8.82786e-06	3.99626e-06	4.99483e-07	8.05352e-07	1.43894e-06	1.07529e-06	3.09007e-07	3.02489e-14	6.83735e-06	6.88013e-07	0.100626	-3.31293	0.000982451	1.39182	down	C06427	alpha-Linolenic acid metabolism(ko00592);;Biosynthesis of unsaturated fatty acids(ko01040);;Metabolic pathways(ko01100)	LMFA01030152	Fatty Acyls [FA]	Fatty Acids and Conjugates [FA01]	Unsaturated fatty acids [FA0103]	HMDB0001388	463-40-1	Organic compounds	Lipids and lipid-like molecules	Fatty Acyls	Lineolic acids and derivatives	Animals,Plants,Microbe
meta_2411	Ethyl 2-pyrrolecarboxylate	8.16188e-06	7.93181e-06	6.74411e-06	8.44359e-06	6.84061e-06	5.68042e-06	2.92677e-06	3.28507e-06	2.55151e-06	2.97189e-06	3.32344e-06	3.91424e-06	7.3004e-06	3.16215e-06	0.433148	-1.20707	5.70185e-05	1.47674	down	--	--	--	--	--	--	HMDB0059856	2199-43-1	Organic compounds	Organoheterocyclic compounds	Pyrroles	Pyrrole carboxylic acids and derivatives	Animals
meta_2415	ADP-Ribosyl-L-arginine	3.63121e-06	3.65992e-06	2.92747e-06	2.4589e-06	9.9475e-07	6.46496e-06	2.82352e-14	2.93961e-14	2.76138e-14	2.76952e-14	2.74845e-14	3.02489e-14	3.3562e-06	2.84456e-14	8.47555e-09	-26.814	0.00617097	1.26979	down	--	--	--	--	--	--	HMDB0001260	103960-56-1	Organic compounds	Nucleosides, nucleotides, and analogues	Purine nucleotides	Purine nucleotide sugars	Animals
meta_2417	Camellenodiol	2.48295e-05	3.70608e-05	3.20695e-05	2.4517e-05	2.99862e-05	2.93356e-05	8.20959e-06	8.8898e-06	5.38494e-06	7.2899e-06	8.92849e-06	8.81064e-06	2.96331e-05	7.91889e-06	0.267231	-1.90384	4.21927e-05	1.49043	down	--	--	--	--	--	--	HMDB0035735	81426-91-7	Organic compounds	Lipids and lipid-like molecules	Prenol lipids	Triterpenoids	Animals
meta_2420	O-Toluidine	2.65446e-14	2.61253e-14	2.61231e-14	2.60174e-14	2.52489e-14	2.57787e-14	1.80646e-05	1.06487e-05	1.22686e-05	4.51954e-06	2.56736e-05	2.28452e-05	2.5973e-14	1.56701e-05	6.03321e+08	29.1683	0.00484102	1.28547	up	C14403	--	--	--	--	--	HMDB0041965	95-53-4	Organic compounds	Benzenoids	Benzene and substituted derivatives	Toluenes	Animals
meta_2421	3'-Hydroxy-HT2 toxin	4.80908e-05	2.12363e-05	3.80418e-05	3.75914e-05	5.03848e-06	1.72933e-05	6.84075e-05	0.000100767	8.32845e-05	5.35734e-05	9.77664e-05	2.96422e-05	2.7882e-05	7.22402e-05	2.59093	1.37347	0.00900512	1.125	up	--	--	--	--	--	--	HMDB0036162	78368-54-4	Organic compounds	Lipids and lipid-like molecules	Prenol lipids	Sesquiterpenoids	Animals
meta_2422	Furazolidone	9.05976e-05	2.60406e-05	5.05219e-05	5.77471e-05	1.04787e-05	4.92677e-05	0.000108949	7.94832e-05	0.000113884	9.7298e-05	0.000103171	6.86593e-05	4.74423e-05	9.52409e-05	2.00751	1.00541	0.00655134	1.14819	up	--	--	--	--	--	--	HMDB0247183	--	Organic compounds	Organoheterocyclic compounds	Furans	Nitrofurans	Animals
meta_2426	2-Oleoylglycerophosphocholine	7.74106e-05	7.79101e-05	6.9197e-05	6.79129e-05	6.64502e-05	5.00094e-05	3.00295e-05	3.19331e-05	2.0281e-05	2.79545e-05	3.15257e-05	3.92212e-05	6.81484e-05	3.01575e-05	0.442527	-1.17616	4.25151e-05	1.45702	down	--	--	--	--	--	--	--	--	--	--	--	--	--
meta_2430	Dihydrobiopterin	2.65446e-14	7.9419e-07	2.67646e-07	2.60174e-14	2.05455e-07	2.86408e-07	1.51038e-06	1.28766e-06	1.68631e-06	3.29746e-07	1.72271e-06	2.75774e-06	2.5895e-07	1.54909e-06	5.9822	2.58068	0.00822027	1.18678	up	--	--	--	--	--	--	HMDB0247294	--	Organic compounds	Organoheterocyclic compounds	Pteridines and derivatives	Pterins and derivatives	Microbe,Animals
meta_2436	PC(15:0/20:4(5Z,8Z,11Z,14Z))	0.00392465	0.00472099	0.00315452	0.00306292	0.00315647	0.00342291	0.143521	0.0781761	0.0541236	0.054009	0.0649609	0.096495	0.00357374	0.081881	22.9118	4.51802	0.00249919	1.35131	up	--	--	LMGP01011424	Glycerophospholipids [GP]	Glycerophosphocholines [GP01]	Diacylglycerophosphocholines [GP0101]	HMDB0007949	--	Organic compounds	Lipids and lipid-like molecules	Glycerophospholipids	Glycerophosphocholines	Animals
meta_2441	D-Malic acid	6.28637e-05	2.98788e-05	3.06957e-05	2.16833e-05	1.01268e-05	3.33349e-05	0.000195717	0.000105532	7.56116e-05	0.00011622	0.00012869	0.000138807	3.14305e-05	0.000126763	4.03312	2.0119	0.00118003	1.32063	up	C00497	Butanoate metabolism(ko00650);;Metabolic pathways(ko01100)	--	--	--	--	HMDB0031518	636-61-3	Organic compounds	Organic acids and derivatives	acids and derivatives	Beta hydroxy acids and derivatives	Animals
meta_2444	3-Propyl-1,2-cyclopentanedione	4.97443e-06	6.08892e-06	7.25045e-06	6.53564e-06	8.20079e-06	6.86817e-06	3.26333e-06	3.18538e-06	1.40776e-06	2.58899e-06	3.40555e-06	3.76016e-06	6.65306e-06	2.93519e-06	0.441179	-1.18056	8.02123e-05	1.38842	down	--	--	--	--	--	--	HMDB0039651	25684-04-2	Organic compounds	Organic oxygen compounds	Organooxygen compounds	Carbonyl compounds	Animals
meta_2446	Glucosinalbin	2.16776e-05	2.36934e-05	1.88288e-05	1.36256e-05	1.18419e-05	3.92479e-05	1.8111e-06	5.7149e-06	1.6744e-06	2.10538e-06	6.38141e-06	4.25191e-06	2.14858e-05	3.65652e-06	0.170183	-2.55484	0.0060335	1.24897	down	--	--	--	--	--	--	HMDB0038401	19253-84-0	Organic compounds	Organic oxygen compounds	Organooxygen compounds	Carbohydrates and carbohydrate conjugates	Animals
meta_2447	B-Sulfinyl pyruvate	3.12104e-05	3.83676e-05	3.03108e-05	3.33401e-05	2.81812e-05	2.49346e-05	1.37762e-05	1.66785e-05	1.17144e-05	1.32693e-05	1.6752e-05	1.88844e-05	3.10574e-05	1.51791e-05	0.488744	-1.03285	7.83719e-05	1.44545	down	--	--	--	--	--	--	--	--	--	--	--	--	--
meta_2453	Erythroskyrin	2.0593e-05	3.92731e-05	2.35613e-05	9.29703e-06	0.000107592	2.57787e-14	0.000162577	0.0001196	0.000203192	8.41857e-05	6.94125e-05	0.000178595	3.33862e-05	0.00013626	4.08135	2.02905	0.00410222	1.21858	up	--	--	--	--	--	--	HMDB0030464	4987-27-3	Organic compounds	Organoheterocyclic compounds	Furofurans	_	Animals
meta_2454	(3a,5b,7a,12a)-24-[(carboxymethyl)amino]-1,12-dihydroxy-24-oxocholan-3-yl-b-D-Glucopyranosiduronic acid	2.05936e-05	1.54841e-05	1.15855e-05	1.7438e-05	6.58924e-07	4.70312e-06	3.55698e-05	4.17939e-05	4.20133e-05	3.38142e-05	2.87975e-05	4.54431e-05	1.17439e-05	3.79053e-05	3.22766	1.69049	8.77019e-05	1.37818	up	--	--	LMST05010023	Sterol Lipids [ST]	Steroid conjugates [ST05]	Glucuronides [ST0501]	HMDB02472	--	--	--	--	--	--
meta_2456	Allolithocholic acid	0.00144822	0.00158704	0.00134915	0.00143479	0.0013205	0.000943748	0.000624482	0.000604678	0.000441794	0.000527441	0.000625186	0.000773978	0.00134724	0.000599593	0.445052	-1.16795	0.000104866	1.44742	down	--	--	LMST04010005	Sterol Lipids [ST]	Bile acids and derivatives [ST04]	C24 bile acids, alcohols, and derivatives [ST0401]	HMDB00761	--	--	--	--	--	--
meta_2457	Stachyoside A	1.02753e-05	8.27451e-06	8.23272e-06	8.48694e-06	1.12741e-05	8.52963e-06	9.3612e-07	9.81125e-07	4.83385e-07	2.76952e-14	9.5907e-08	3.02489e-14	9.17887e-06	4.1609e-07	0.0453312	-4.46335	2.85203e-06	1.51203	down	--	--	--	--	--	--	HMDB0039092	131862-10-7	Organic compounds	Lipids and lipid-like molecules	Prenol lipids	Terpene glycosides	Animals
meta_2465	Indole	0.000441951	0.000380268	0.000366843	0.000369997	0.000434265	0.000223715	0.000178808	0.000141897	0.00011225	0.000144207	0.000156959	0.000220665	0.000369507	0.000159131	0.430658	-1.21539	0.000540731	1.37991	down	C00463	Tryptophan metabolism(ko00380);;Phenylalanine, tyrosine and tryptophan biosynthesis(ko00400);;Metabolic pathways(ko01100);;Protein digestion and absorption(ko04974)	--	--	--	--	HMDB0000738	120-72-9	Organic compounds	Organoheterocyclic compounds	Indoles and derivatives	Indoles	Microbe,Animals,Plants
meta_2475	Theaflagallin	0.00015492	0.000149388	0.000131306	0.000141982	0.00013037	9.26935e-05	7.04371e-05	6.36083e-05	4.91249e-05	6.30574e-05	6.7317e-05	8.29726e-05	0.000133443	6.60862e-05	0.495239	-1.0138	0.000236136	1.42246	down	--	--	--	--	--	--	HMDB0033287	102208-15-1	Organic compounds	Organoheterocyclic compounds	Benzopyrans	1-benzopyrans	Animals
meta_2489	2,5-Dimethyl-3-furanthiol acetate	9.01439e-05	9.58418e-05	7.95484e-05	7.18791e-05	6.77727e-05	6.09505e-05	2.80128e-05	3.74709e-05	2.36314e-05	2.24687e-05	3.27359e-05	4.08664e-05	7.76894e-05	3.08643e-05	0.397279	-1.33178	8.01574e-05	1.44693	down	--	--	--	--	--	--	HMDB0032234	55764-22-2	Organic compounds	Organosulfur compounds	Thioethers	Aryl thioethers	Animals
meta_2491	LysoPE(0:0/18:4(6Z,9Z,12Z,15Z))	4.61004e-06	7.3923e-06	6.48872e-06	3.89972e-06	7.62033e-07	5.17928e-06	2.82352e-14	2.93961e-14	3.19002e-07	2.76952e-14	1.49426e-07	3.02489e-14	4.72201e-06	7.80713e-08	0.0165335	-5.91847	0.00438678	1.32305	down	--	--	LMGP02050044	Glycerophospholipids [GP]	Glycerophosphoethanolamines [GP02]	Monoacylglycerophosphoethanolamines [GP0205]	HMDB0011480	--	Organic compounds	Lipids and lipid-like molecules	Glycerophospholipids	Glycerophosphoethanolamines	Animals
meta_2494	(3beta,24xi)-Cycloartane-3,24,25-triol	0.000178741	0.0002055	0.000173507	0.000173597	0.000166964	0.000143965	8.05013e-05	7.3995e-05	5.79902e-05	6.73184e-05	0.00010687	0.000100079	0.000173712	8.11256e-05	0.467011	-1.09847	8.95861e-06	1.46759	down	--	--	--	--	--	--	HMDB0035998	110044-47-8	Organic compounds	Lipids and lipid-like molecules	Steroids and steroid derivatives	Cycloartanols and derivatives	Animals
meta_2495	Cincassiol B	0.000167471	0.000196006	0.000174646	0.000162131	0.000161531	0.000119238	7.61389e-05	6.90402e-05	6.48112e-05	7.24592e-05	8.81198e-05	9.30615e-05	0.000163504	7.72718e-05	0.472599	-1.08131	0.000129154	1.45295	down	--	--	--	--	--	--	HMDB0036855	73599-13-0	Organic compounds	Lipids and lipid-like molecules	Prenol lipids	Diterpenoids	Animals
meta_2496	N2-Succinyl-L-glutamic acid 5-semialdehyde	2.00241e-05	1.87281e-05	1.69938e-05	1.83294e-05	1.40214e-05	1.04054e-05	7.48457e-06	7.77082e-06	5.07478e-06	6.00595e-06	8.6645e-06	1.04343e-05	1.6417e-05	7.57249e-06	0.461259	-1.11635	0.000818753	1.36393	down	C05932	Arginine and proline metabolism(ko00330);;Metabolic pathways(ko01100)	--	--	--	--	HMDB0001180	--	Organic compounds	Organic acids and derivatives	Carboxylic acids and derivatives	Amino acids, peptides, and analogues	Animals
meta_2507	Isopentyl beta-D-glucoside	0.00152184	0.00153667	0.001401	0.00146348	0.00135355	0.000965875	0.000661825	0.000669839	0.00050448	0.000573005	0.000688145	0.000828399	0.00137374	0.000654282	0.47628	-1.07012	0.000105514	1.44471	down	--	--	--	--	--	--	HMDB0034750	--	Organic compounds	Lipids and lipid-like molecules	Fatty Acyls	Fatty acyl glycosides	Animals
meta_2508	Demethyloleuropein	7.37724e-05	5.79634e-05	5.83713e-05	6.71621e-05	7.73036e-05	3.0249e-05	2.80458e-05	1.7676e-05	1.61238e-05	2.72574e-05	1.84871e-05	2.91584e-05	6.08036e-05	2.27914e-05	0.374837	-1.41567	0.00181116	1.33321	down	--	--	--	--	--	--	HMDB0036121	52077-55-1	Organic compounds	Lipids and lipid-like molecules	Prenol lipids	Terpene glycosides	Animals
meta_2518	S-Acetyldihydrolipoamide	4.13834e-06	5.50302e-06	6.56789e-06	6.32893e-06	4.4767e-06	2.89532e-06	5.84976e-07	1.40438e-06	1.51114e-06	9.25417e-07	1.15938e-06	1.47954e-06	4.98503e-06	1.17747e-06	0.236201	-2.08191	0.000849598	1.40362	down	C01136	--	LMFA08010023	Fatty Acyls [FA]	Fatty amides [FA08]	Primary amides [FA0801]	HMDB0001526	--	Organic compounds	Lipids and lipid-like molecules	Fatty Acyls	Fatty amides	Animals
meta_2519	Taccagenin	1.1123e-05	1.27308e-05	9.5524e-06	9.52918e-06	9.26837e-06	2.71844e-06	2.82352e-14	1.40223e-06	8.97327e-07	8.6643e-07	2.05618e-06	3.09065e-07	9.15369e-06	9.21872e-07	0.10071	-3.31172	0.00163223	1.38173	down	--	--	--	--	--	--	HMDB0034189	--	Organic compounds	Phenylpropanoids and polyketides	Linear 1,3-diarylpropanoids	Chalcones and dihydrochalcones	Animals
meta_2526	Glutamyl-Hydroxyproline	1.09342e-06	3.21978e-06	4.93481e-06	2.19784e-06	3.83353e-06	4.15418e-06	9.75908e-06	1.09422e-05	8.96221e-06	1.06159e-05	6.36992e-06	1.39921e-05	3.23893e-06	1.01069e-05	3.12045	1.64175	0.000410478	1.37402	up	--	--	--	--	--	--	HMDB0011161	33740-96-4	Organic compounds	Organic acids and derivatives	Carboxylic acids and derivatives	Amino acids, peptides, and analogues	Animals
meta_2537	PS(14:0/14:0)	3.78583e-05	7.63003e-05	3.65238e-05	3.91276e-05	5.27295e-05	3.58891e-05	2.27346e-05	1.69653e-05	1.04283e-05	1.39899e-05	1.21492e-05	1.84975e-05	4.64047e-05	1.57941e-05	0.340356	-1.55488	0.00432564	1.27982	down	--	--	LMGP03010028	Glycerophospholipids [GP]	Glycerophosphoserines [GP03]	Diacylglycerophosphoserines [GP0301]	HMDB0012330	--	Organic compounds	Lipids and lipid-like molecules	Glycerophospholipids	Glycerophosphoserines	Animals
meta_2542	Ketotifen-N-glucuronide	3.03272e-05	4.16345e-05	3.44212e-05	4.2408e-05	3.74086e-05	2.62858e-05	1.84744e-05	1.78054e-05	1.30184e-05	1.42938e-05	1.71987e-05	2.22527e-05	3.54142e-05	1.71739e-05	0.484943	-1.04411	0.000323779	1.39678	down	--	--	--	--	--	--	HMDB0060596	--	Organic compounds	Organic oxygen compounds	Organooxygen compounds	Carbohydrates and carbohydrate conjugates	Animals
meta_2544	Sphingosine 1-phosphate	0.000480901	0.000216431	0.000424377	0.00039935	4.9236e-05	0.000434026	0.000924937	0.0013773	0.00118796	0.00129766	0.000972764	0.00101123	0.000334054	0.00112864	3.37863	1.75644	1.60219e-05	1.43266	up	C06124	Sphingolipid metabolism(ko00600);;Metabolic pathways(ko01100);;Calcium signaling pathway(ko04020);;Sphingolipid signaling pathway(ko04071);;Phospholipase D signaling pathway(ko04072);;Neuroactive ligand-receptor interaction(ko04080);;Apelin signaling pathway(ko04371);;Fc gamma R-mediated phagocytosis(ko04666);;Tuberculosis(ko05152)	LMSP01050001	Sphingolipids [SP]	Sphingoid bases [SP01]	Sphingoid base 1-phosphates [SP0105]	HMDB0000277	26993-30-6	Organic compounds	Lipids and lipid-like molecules	Sphingolipids	Phosphosphingolipids	Animals
meta_2546	MS 3	6.45291e-06	2.80764e-06	2.22639e-06	4.22604e-06	2.58762e-06	2.34387e-06	2.82352e-14	2.93961e-14	2.76138e-14	2.76952e-14	2.74845e-14	3.02489e-14	3.44075e-06	2.84456e-14	8.26729e-09	-26.8499	0.00367649	1.33551	down	C01553	--	--	--	--	--	HMDB0036557	58265-74-0	Organic compounds	Phenylpropanoids and polyketides	Depsides and depsidones	_	Animals
meta_2552	Shyobunyl acetate	5.74972e-06	8.3346e-06	1.11794e-05	6.60922e-06	2.74534e-06	3.12694e-06	4.29547e-07	4.11134e-08	3.06168e-07	1.04897e-06	9.93177e-07	2.23054e-06	6.29086e-06	8.41584e-07	0.133779	-2.90208	0.00770482	1.25105	down	--	--	--	--	--	--	HMDB0036153	--	Organic compounds	Lipids and lipid-like molecules	Prenol lipids	Sesquiterpenoids	Animals
meta_2553	(±)-2-Hydroxy-4-(methylthio)butanoic acid	0.0177462	0.0184087	0.0174168	0.0173193	0.0165277	0.0120587	0.00683577	0.00627324	0.00538166	0.00630944	0.00719031	0.00837404	0.0165796	0.00672741	0.405765	-1.30128	3.12619e-05	1.48798	down	--	--	LMFA01050480	Fatty Acyls [FA]	Fatty Acids and Conjugates [FA01]	Hydroxy fatty acids [FA0105]	HMDB0037115	120-91-2	Organic compounds	Lipids and lipid-like molecules	Fatty Acyls	Fatty acids and conjugates	Animals
meta_2559	(Z)-Resveratrol 3,4'-diglucoside	3.63898e-05	3.09931e-05	2.58224e-05	3.08565e-05	1.80456e-05	2.83346e-05	2.01527e-07	1.92455e-07	2.48426e-07	2.76952e-14	2.74845e-14	3.02489e-14	2.8407e-05	1.07068e-07	0.00376907	-8.05157	9.73333e-05	1.5041	down	--	--	--	--	--	--	HMDB0039910	--	Organic compounds	Phenylpropanoids and polyketides	Stilbenes	Stilbene glycosides	Animals
meta_2560	Deoxynivalenol	2.76224e-06	1.58546e-06	6.18901e-07	1.34287e-06	8.52793e-07	1.5961e-06	2.82352e-14	2.93961e-14	2.76138e-14	2.76952e-14	2.74845e-14	3.02489e-14	1.45973e-06	2.84456e-14	1.94869e-08	-25.6129	0.00505433	1.30479	down	C09747	--	--	--	--	--	HMDB0036156	51481-10-8	Organic compounds	Lipids and lipid-like molecules	Prenol lipids	Sesquiterpenoids	Animals
meta_2561	Delta-Hexanolactone	9.47032e-07	2.96731e-06	4.59236e-06	2.60174e-14	2.48547e-07	8.32206e-06	4.84961e-05	3.57125e-05	2.90227e-05	4.85117e-05	3.74293e-05	5.63117e-05	2.84622e-06	4.25807e-05	14.9604	3.90308	9.79924e-05	1.46049	up	--	--	--	--	--	--	HMDB0000453	823-22-3	Organic compounds	Organoheterocyclic compounds	Lactones	Delta valerolactones	Animals,Plants
meta_2562	5-Hydroxyindole-3-acetic acid	9.01088e-06	8.31638e-06	6.68418e-06	7.02474e-06	9.38382e-06	4.72452e-06	2.45351e-06	3.22731e-06	1.82288e-06	2.35575e-06	4.58276e-06	3.84449e-06	7.52409e-06	3.04778e-06	0.40507	-1.30376	0.000590039	1.35289	down	C05635	Tryptophan metabolism(ko00380);;Metabolic pathways(ko01100);;Serotonergic synapse(ko04726)	--	--	--	--	HMDB0000763	54-16-0	Organic compounds	Organoheterocyclic compounds	Indoles and derivatives	Indolyl carboxylic acids and derivatives	Animals,Plants
meta_2566	(3b,9R)-5-Megastigmene-3,9-diol 9-[apiosyl-(1->6)-glucoside]	1.66121e-06	5.42761e-06	8.06075e-07	3.54377e-06	1.74693e-06	1.13152e-06	1.37868e-05	1.67759e-05	3.79556e-06	1.32933e-05	1.23235e-05	2.58032e-05	2.38619e-06	1.42964e-05	5.99131	2.58287	0.00840404	1.19562	up	--	--	LMFA13010056	Fatty Acyls [FA]	Fatty acyl glycosides [FA13]	Fatty acyl glycosides of mono- and disaccharides [FA1301]	HMDB0038327	347852-04-4	Organic compounds	Lipids and lipid-like molecules	Fatty Acyls	Fatty acyl glycosides	Animals
meta_2568	Cotinine methonium ion	8.86567e-06	5.75044e-06	5.39803e-06	9.92085e-06	6.54447e-06	5.78262e-06	2.82352e-14	2.93961e-14	2.76138e-14	2.76952e-14	2.74845e-14	3.02489e-14	7.04368e-06	2.84456e-14	4.03846e-09	-27.8835	0.000262719	1.47173	down	--	--	--	--	--	--	HMDB0001365	89932-52-5	Organic compounds	Organoheterocyclic compounds	Pyridines and derivatives	Pyrrolidinylpyridines	Animals
meta_2571	3,5,7-Octatriyn-1-ol	0.00173271	0.00117207	0.00106149	0.00141185	0.00130204	0.000922516	0.000510088	0.000571174	0.000341193	0.000424988	0.000443622	0.000583282	0.00126711	0.000479058	0.37807	-1.40327	0.000653669	1.4024	down	--	--	LMFA05000756	Fatty Acyls [FA]	Fatty alcohols [FA05]	-	HMDB0038998	6071-20-1	Organic compounds	Lipids and lipid-like molecules	Fatty Acyls	Fatty alcohols	Animals
meta_2574	3a,7a,12b-Trihydroxy-5b-cholanoic acid	0.00747255	0.0016718	0.00284317	0.00192361	0.00283851	0.00376253	0.00900291	0.00771277	0.0110445	0.00989804	0.00889528	0.0124372	0.00341869	0.00983178	2.87589	1.52401	0.000211618	1.35963	up	--	--	--	--	--	--	--	--	--	--	--	--	--
meta_2578	Choline hydroxide solution	0.000668563	0.000623717	0.000622971	0.000550979	0.00050598	0.000424746	0.000270645	0.000246865	0.00017461	0.00015234	0.000264062	0.000281047	0.000566159	0.000231595	0.409063	-1.2896	4.71868e-05	1.45371	down	--	--	--	--	--	--	--	--	--	--	--	--	--
meta_2588	1,2,3,4-Tetrahydro-1-[1-hydroxy-3-(4-hydroxyphenyl)-2-propenyl]-6,7-dimethoxy-2-naphthalenol	0.000120794	9.02652e-05	7.12448e-05	0.000100198	5.66606e-05	6.79455e-05	2.82352e-14	2.93961e-14	2.76138e-14	4.63434e-07	8.02535e-06	2.55747e-06	8.45179e-05	1.84104e-06	0.0217829	-5.52066	0.000320064	1.47007	down	--	--	--	--	--	--	HMDB0041401	163811-76-5	Organic compounds	Benzenoids	Tetralins	_	Animals
meta_2590	Guanosine tetraphosphate adenosine	0.000185296	9.4718e-05	0.00013787	0.000163727	8.61081e-06	8.39787e-05	0.000227474	0.000260991	0.000212289	0.000226338	0.000209988	0.000261411	0.000112367	0.000233082	2.0743	1.05262	0.00437082	1.22706	up	--	--	--	--	--	--	HMDB0001454	100849-67-0	Organic compounds	Nucleosides, nucleotides, and analogues	(5'-5')-dinucleotides	_	Microbe,Animals
meta_2591	Indan-1-ol	4.52625e-05	4.37185e-05	3.10636e-05	4.0987e-05	3.12314e-05	2.30103e-05	1.33843e-05	1.474e-05	1.27658e-05	1.08077e-05	3.73784e-05	1.20832e-05	3.58789e-05	1.68599e-05	0.469911	-1.08954	0.00617317	1.1827	down	C01710	--	--	--	--	--	HMDB0059601	6351-10-06	Organic compounds	Benzenoids	Indanes	_	Animals
meta_2601	L-Saccharopine	4.43469e-05	6.37282e-05	3.12843e-05	3.57013e-05	0.000106417	2.52391e-05	1.3143e-06	7.51903e-07	2.93553e-06	7.86255e-07	1.2858e-06	1.3113e-06	5.11195e-05	1.39751e-06	0.0273382	-5.19294	0.00999284	1.2054	down	C00449	Lysine biosynthesis(ko00300);;Lysine degradation(ko00310);;Metabolic pathways(ko01100);;Biosynthesis of amino acids(ko01230)	--	--	--	--	HMDB0000279	997-68-2	Organic compounds	Organic acids and derivatives	Carboxylic acids and derivatives	Amino acids, peptides, and analogues	Microbe,Animals
meta_2603	Neuroprotectin D1	4.15525e-06	2.25755e-06	2.23144e-06	3.72892e-06	4.48482e-06	1.75341e-06	2.82352e-14	2.93961e-14	2.76138e-14	2.76952e-14	3.20991e-07	3.02489e-14	3.1019e-06	5.34986e-08	0.017247	-5.85751	0.00124912	1.38934	down	--	--	LMFA04040001	Fatty Acyls [FA]	Docosanoids [FA04]	Protectins [FA0404]	HMDB0003689	--	Organic compounds	Lipids and lipid-like molecules	Fatty Acyls	Fatty acids and conjugates	Animals
meta_2606	Goyaglycoside c	0.0339172	0.0336423	0.0301408	0.0317307	0.0290243	0.0213976	0.0149144	0.0148796	0.011225	0.0129176	0.0146743	0.0179437	0.0299755	0.0144258	0.481252	-1.05514	0.000123609	1.44599	down	--	--	--	--	--	--	HMDB0038349	333332-49-3	Organic compounds	Lipids and lipid-like molecules	Prenol lipids	Terpene glycosides	Animals
meta_2612	3-Oxooctadecanoic acid	0.000139191	6.86757e-05	8.61356e-05	0.00010181	1.26542e-05	5.8913e-05	0.000237931	0.000219267	0.00015232	0.000119833	0.000241498	0.000173301	7.78965e-05	0.000190692	2.44802	1.29161	0.00189296	1.21712	up	--	--	LMFA02000240	Fatty Acyls [FA]	Octadecanoids [FA02]	Other Octadecanoids [FA0200]	HMDB0010736	--	Organic compounds	Lipids and lipid-like molecules	Fatty Acyls	Fatty acids and conjugates	Animals
meta_2616	Crispolide	1.03161e-05	6.15464e-06	4.76158e-06	6.1157e-06	1.1876e-05	8.87597e-06	2.82352e-14	2.93961e-14	2.76138e-14	2.19303e-07	5.92063e-07	3.76226e-07	8.01667e-06	1.97932e-07	0.0246901	-5.33993	0.000940582	1.39301	down	--	--	--	--	--	--	HMDB0036695	83217-86-1	Organic compounds	Lipids and lipid-like molecules	Prenol lipids	Terpene lactones	Animals
meta_2618	Squamosinin A	3.67788e-05	1.50025e-05	3.09953e-05	5.91584e-05	1.80833e-06	1.10138e-05	0.000847514	0.00055211	0.000329815	0.000251887	0.000788186	0.0007535	2.57929e-05	0.000587169	22.7648	4.50873	0.00270149	1.33181	up	--	--	--	--	--	--	HMDB0041429	163597-71-5	Organic compounds	Lipids and lipid-like molecules	Fatty Acyls	Fatty alcohols	Animals
meta_2619	lysoPC(28:0)	0.000164811	0.000185547	0.00015051	0.000169681	0.000138607	0.000124548	6.85039e-05	6.98252e-05	5.47108e-05	8.08407e-05	8.67504e-05	9.4976e-05	0.000155617	7.59345e-05	0.487957	-1.03517	5.36734e-05	1.45081	down	--	--	--	--	--	--	--	--	--	--	--	--	--
meta_2620	2,3-Dimethylthiophene	4.04801e-05	3.72128e-05	3.66382e-05	4.06835e-05	3.7621e-05	3.05712e-05	1.72396e-05	1.55006e-05	1.44483e-05	1.60938e-05	1.69875e-05	2.31665e-05	3.72011e-05	1.72394e-05	0.46341	-1.10964	1.66784e-06	1.49157	down	--	--	--	--	--	--	HMDB0032977	632-16-6	Organic compounds	Organoheterocyclic compounds	Heteroaromatic compounds	_	Animals
meta_2621	6-Heptyl-5,6-dihydro-2H-pyran-2-one	2.03644e-05	2.61253e-14	3.89043e-06	2.42128e-06	2.52489e-14	5.723e-06	0.000106789	7.04439e-05	3.79367e-05	1.46356e-05	6.64424e-05	6.94527e-05	5.39986e-06	6.09501e-05	11.2874	3.49664	0.00669112	1.23615	up	--	--	--	--	--	--	HMDB0031030	16400-72-9	Organic compounds	Organoheterocyclic compounds	Pyrans	Pyranones and derivatives	Animals
meta_2623	4,6-Docosanedione	7.01993e-05	7.28772e-05	6.66413e-05	6.25021e-05	6.09869e-05	4.95704e-05	3.17974e-05	2.78211e-05	2.30392e-05	2.63092e-05	2.9907e-05	3.74152e-05	6.37962e-05	2.93815e-05	0.460553	-1.11856	2.03422e-05	1.47449	down	--	--	--	--	--	--	HMDB0035569	--	Organic compounds	Organic oxygen compounds	Organooxygen compounds	Carbonyl compounds	Animals
meta_2627	MG(0:0/20:4(8Z,11Z,14Z,17Z)/0:0)	3.91069e-06	8.0085e-06	6.632e-06	3.1421e-06	8.59868e-06	2.81499e-06	2.82352e-14	2.93961e-14	1.0626e-06	2.21713e-07	4.07328e-07	3.02489e-14	5.51783e-06	2.8194e-07	0.0510962	-4.29064	0.00365749	1.30275	down	--	--	--	--	--	--	HMDB0011549	--	Organic compounds	Lipids and lipid-like molecules	Endocannabinoids	_	Animals
meta_2632	Phenylglucuronide	1.87724e-05	1.87461e-05	2.57611e-05	2.17082e-05	1.85282e-06	1.55535e-05	0.000181922	0.000382258	0.00024912	0.000490036	0.000127841	0.000177097	1.70657e-05	0.000268046	15.7067	3.97331	0.0070218	1.25738	up	--	--	--	--	--	--	HMDB0059806	--	Organic compounds	Organic oxygen compounds	Organooxygen compounds	Carbohydrates and carbohydrate conjugates	Animals
meta_2635	Momordicoside E	0.000189712	0.000380873	0.00057652	0.000444327	0.000347504	0.000239072	1.20621e-05	1.1176e-05	9.33813e-06	8.08368e-06	1.10728e-05	1.7671e-05	0.000363001	1.15673e-05	0.0318657	-4.97185	0.00165521	1.38296	down	--	--	--	--	--	--	HMDB0035697	78887-74-8	Organic compounds	Lipids and lipid-like molecules	Steroids and steroid derivatives	Steroidal glycosides	Animals
meta_2638	Boldione	6.87847e-05	9.59183e-05	6.52727e-05	6.88457e-05	8.73909e-05	3.02595e-05	5.44441e-06	1.94731e-06	2.00783e-05	8.87874e-06	7.13032e-06	8.18961e-06	6.9412e-05	8.61145e-06	0.124063	-3.01086	0.000868397	1.3947	down	C20144	Metabolic pathways(ko01100)	--	--	--	--	HMDB0003422	897-06-3	Organic compounds	Lipids and lipid-like molecules	Steroids and steroid derivatives	Androstane steroids	Animals
meta_2645	DG(14:1n5/0:0/14:1n5)	9.30426e-06	4.92305e-06	6.15768e-06	8.11581e-06	5.76468e-06	8.44952e-06	2.90516e-06	2.15029e-06	1.63097e-06	2.27855e-06	1.43578e-06	4.68267e-06	7.11917e-06	2.5139e-06	0.353118	-1.50178	0.000487763	1.33557	down	--	--	--	--	--	--	HMDB0056134	--	Organic compounds	Lipids and lipid-like molecules	Glycerolipids	Diradylglycerols	Animals
meta_2647	3b,8a-Dihydroxy-6b-angeloyloxy-7(11)-eremophilen-12,8-olide	1.62156e-05	1.73501e-05	2.30775e-05	1.62618e-05	1.70575e-05	1.50584e-05	3.59023e-06	3.41703e-06	3.50268e-06	2.45723e-06	3.07188e-06	4.48099e-06	1.75035e-05	3.42e-06	0.19539	-2.35557	3.86777e-05	1.49832	down	--	--	--	--	--	--	HMDB0040757	162613-66-3	Organic compounds	Lipids and lipid-like molecules	Prenol lipids	Terpene lactones	Animals
meta_2649	Mitragynine	2.00729e-06	5.38765e-06	9.91794e-06	2.60174e-14	4.84305e-06	1.49845e-06	4.49549e-05	3.96298e-05	2.23853e-05	1.8651e-05	3.92591e-05	4.86775e-05	3.9424e-06	3.55929e-05	9.02825	3.17445	0.000994031	1.37041	up	--	--	--	--	--	--	--	--	--	--	--	--	--
meta_2650	3-Mercapto-2-methylpentanal	1.8762e-05	1.93184e-05	1.733e-05	1.69823e-05	2.23522e-05	2.07825e-05	8.56352e-06	9.03171e-06	4.6349e-06	7.87139e-06	6.98911e-06	6.95503e-06	1.92546e-05	7.34095e-06	0.381257	-1.39116	9.21234e-07	1.48362	down	--	--	--	--	--	--	HMDB0035176	227456-28-2	Organic compounds	Organosulfur compounds	Thiols	Alkylthiols	Animals
meta_2654	trans-2-Dodecenoylcarnitine	7.90819e-06	9.78546e-06	1.10851e-05	1.03354e-05	9.65579e-06	8.7836e-06	5.30318e-06	4.56498e-06	4.31438e-06	4.54135e-06	4.2149e-06	5.39759e-06	9.59225e-06	4.72273e-06	0.492348	-1.02225	2.79537e-05	1.47378	down	--	--	--	--	--	--	HMDB0013326	--	Organic compounds	Lipids and lipid-like molecules	Fatty Acyls	Fatty acid esters	Animals
meta_2658	N-Acetyl-L-aspartic acid	4.701e-05	3.45026e-05	2.58516e-05	3.44018e-05	5.24663e-05	3.13217e-05	8.05823e-06	1.08727e-05	1.68882e-05	8.85974e-06	5.95867e-06	1.38744e-05	3.75923e-05	1.0752e-05	0.286015	-1.80584	0.000652625	1.36118	down	C01042	Alanine, aspartate and glutamate metabolism(ko00250);;Metabolic pathways(ko01100)	--	--	--	--	HMDB0000812	997-55-7	Organic compounds	Organic acids and derivatives	Carboxylic acids and derivatives	Amino acids, peptides, and analogues	Animals
meta_2663	Diethanolamine	4.10077e-05	5.07324e-05	5.40568e-05	4.57714e-05	5.74555e-05	2.09045e-05	1.37573e-05	1.39161e-05	1.05479e-05	1.38167e-05	1.42903e-05	1.72927e-05	4.4988e-05	1.39368e-05	0.30979	-1.69064	0.00195764	1.36351	down	C06772	Glycerophospholipid metabolism(ko00564)	--	--	--	--	HMDB0004437	111-42-2	Organic compounds	Organic nitrogen compounds	Organonitrogen compounds	Amines	Animals
meta_2666	Glutaminyl-Phenylalanine	3.10026e-05	4.12511e-05	4.36808e-05	4.36364e-05	3.5886e-05	2.41709e-05	1.05227e-05	1.32105e-05	9.45505e-06	1.18745e-05	1.15394e-05	1.64807e-05	3.66046e-05	1.21805e-05	0.332757	-1.58746	0.000349502	1.43561	down	--	--	--	--	--	--	HMDB0028804	92327-75-8	Organic compounds	Organic acids and derivatives	Carboxylic acids and derivatives	Amino acids, peptides, and analogues	Animals
meta_2668	Androstendione	5.63672e-06	1.00217e-05	1.84101e-06	1.19268e-05	1.0047e-05	2.57787e-14	5.42492e-05	3.77154e-05	4.12769e-05	2.49036e-05	3.02243e-05	5.92766e-05	6.57889e-06	4.12743e-05	6.27376	2.64933	0.000827082	1.37181	up	C00280	Steroid hormone biosynthesis(ko00140);;Metabolic pathways(ko01100);;Endocrine resistance(ko01522);;Ovarian steroidogenesis(ko04913);;Prolactin signaling pathway(ko04917);;Pathways in cancer(ko05200);;Prostate cancer(ko05215)	LMST02020007	Sterol Lipids [ST]	Steroids [ST02]	C19 steroids (androgens) and derivatives [ST0202]	HMDB0000053	1963-05-08	Organic compounds	Lipids and lipid-like molecules	Steroids and steroid derivatives	Androstane steroids	Animals
meta_2670	Demethylated antipyrine	3.3791e-05	2.05053e-05	2.24474e-05	2.53091e-05	2.81626e-05	1.58e-05	9.87829e-06	7.80261e-06	6.58187e-06	5.52701e-06	1.17124e-05	1.45752e-05	2.43359e-05	9.34623e-06	0.384051	-1.38063	0.000977334	1.33151	down	C13008	--	--	--	--	--	HMDB0006240	89-25-8	Organic compounds	Organoheterocyclic compounds	Azoles	Pyrazoles	Animals
meta_2690	Carisoprodol	9.97441e-06	4.08364e-06	5.05364e-06	1.01984e-05	4.64747e-06	5.29297e-06	2.82352e-14	2.59845e-07	1.76565e-07	2.76952e-14	2.74845e-14	7.10148e-07	6.54176e-06	1.91093e-07	0.0292113	-5.09733	0.00240445	1.36026	down	C07927	--	--	--	--	--	HMDB0014539	78-44-4	Organic compounds	Organic acids and derivatives	Carboxylic acids and derivatives	Amino acids, peptides, and analogues	Animals
meta_2692	1-Deoxynojirimycin	3.01167e-05	3.35095e-05	2.83949e-05	3.16936e-05	3.17374e-05	1.75122e-05	1.0225e-05	9.9181e-06	8.79104e-06	9.68285e-06	1.04434e-05	1.17309e-05	2.88274e-05	1.01319e-05	0.351467	-1.50854	0.000437327	1.44967	down	C16843	--	--	--	--	--	HMDB0035359	19130-96-2	Organic compounds	Organoheterocyclic compounds	Piperidines	_	Animals
meta_2693	7,8-Dihydroneopterin	8.92842e-06	8.25495e-06	4.74521e-06	6.00329e-06	5.28499e-06	6.83882e-06	1.61463e-06	1.98706e-06	1.54317e-06	1.63158e-06	2.07132e-06	2.57577e-06	6.67595e-06	1.90392e-06	0.285191	-1.81	0.000646478	1.42238	down	C04874	Folate biosynthesis(ko00790);;Metabolic pathways(ko01100);;Biosynthesis of cofactors(ko01240)	--	--	--	--	HMDB0002275	1218-98-0	Organic compounds	Organoheterocyclic compounds	Pteridines and derivatives	Pterins and derivatives	Microbe,Animals
meta_2696	3-(3,5-Diiodo-4-hydroxyphenyl)lactate	2.62874e-05	2.42829e-05	2.57402e-05	2.63289e-05	2.39777e-05	1.87606e-05	1.06793e-05	1.20025e-05	8.34742e-06	8.85333e-06	1.17182e-05	1.47573e-05	2.42296e-05	1.10597e-05	0.456453	-1.13146	7.04183e-06	1.47105	down	C04367	--	--	--	--	--	HMDB0059636	--	Organic compounds	Phenylpropanoids and polyketides	Phenylpropanoic acids	_	Animals
meta_2697	2-[2-(4-Hydroxy-3-methoxyphenyl)ethyl]-5-octylfuran	5.4041e-06	5.11515e-06	4.77331e-06	8.71801e-06	8.62557e-07	5.3218e-06	1.13477e-05	1.78436e-05	1.00772e-05	7.02805e-06	1.45266e-05	8.26102e-06	5.03249e-06	1.1514e-05	2.28794	1.19405	0.00970572	1.11041	up	--	--	--	--	--	--	HMDB0040928	143114-92-5	Organic compounds	Lipids and lipid-like molecules	Fatty Acyls	Fatty acids and conjugates	Animals
meta_2699	3'-N-Acetyl-4'-O-(14-methylheptadecanoyl)fusarochromanone	3.90747e-05	5.62488e-05	4.81224e-05	3.03265e-05	7.3892e-05	7.88614e-05	1.98309e-05	9.87205e-06	1.37519e-05	2.67837e-05	1.53885e-05	2.0433e-05	5.4421e-05	1.76767e-05	0.324814	-1.62231	0.0042427	1.24063	down	--	--	--	--	--	--	HMDB0038565	136762-44-2	Organic compounds	Organoheterocyclic compounds	Benzopyrans	1-benzopyrans	Animals,Microbe
meta_2703	PE(DiMe(13,5)/DiMe(11,3))	2.88103e-05	6.84128e-05	2.3345e-05	2.30045e-05	2.82064e-05	0.000100906	0.00264771	0.00241353	0.00243748	0.00254202	0.00298184	0.0034972	4.54475e-05	0.0027533	60.5819	5.92081	1.68786e-05	1.51494	up	--	--	--	--	--	--	HMDB0061489	--	Organic compounds	Lipids and lipid-like molecules	Glycerophospholipids	Glycerophosphoethanolamines	Animals
meta_2704	18-Nor-4(19),8,11,13-abietatetraene	6.94648e-05	9.50052e-05	7.5557e-05	6.22422e-05	9.13539e-05	4.23712e-05	2.4641e-05	1.66572e-05	2.23164e-05	3.11162e-05	2.20314e-05	2.69668e-05	7.26657e-05	2.39548e-05	0.329658	-1.60096	0.00126824	1.37629	down	--	--	--	--	--	--	HMDB0041371	22478-62-2	Organic compounds	Lipids and lipid-like molecules	Prenol lipids	Diterpenoids	Animals
meta_2705	Tetrahydrofolyl-[Glu](2)	2.98575e-05	3.30294e-05	4.74999e-05	2.52299e-05	2.12528e-05	2.2216e-05	7.21223e-06	7.25144e-06	2.81972e-06	4.50419e-06	9.02764e-06	4.70906e-06	2.98476e-05	5.92071e-06	0.198365	-2.33377	0.00144427	1.37938	down	--	--	--	--	--	--	--	--	--	--	--	--	--
meta_2706	Cinncassiol C3	0.000130856	0.00014541	0.000132718	0.000134866	0.000133874	8.57894e-05	5.56934e-05	5.50479e-05	4.18356e-05	4.70525e-05	5.63361e-05	6.81086e-05	0.000127252	5.40123e-05	0.424451	-1.23633	0.000119254	1.4535	down	--	--	--	--	--	--	HMDB0036859	64979-94-8	Organic compounds	Lipids and lipid-like molecules	Prenol lipids	Sesquiterpenoids	Animals,Plants
meta_2711	RPR112698	2.28523e-05	1.88671e-05	2.79113e-05	2.84544e-05	2.36504e-05	1.5497e-05	6.24385e-06	8.20083e-06	3.77115e-06	7.1987e-06	6.94074e-06	4.94277e-06	2.28721e-05	6.21634e-06	0.271787	-1.87945	0.000250486	1.44146	down	--	--	--	--	--	--	HMDB0060870	--	Organic compounds	Lipids and lipid-like molecules	Prenol lipids	Diterpenoids	Animals
meta_2712	Serinyl-Threonine	7.016e-05	1.94989e-05	5.63852e-05	3.27216e-05	5.41978e-06	2.78415e-05	0.000108805	0.000113687	0.000124607	7.9276e-05	0.00011525	9.30804e-05	3.53378e-05	0.000105784	2.99352	1.58184	0.00023177	1.35999	up	--	--	--	--	--	--	HMDB0029049	61043-85-4	Organic compounds	Organic acids and derivatives	Carboxylic acids and derivatives	Amino acids, peptides, and analogues	Animals
meta_2713	5,2'-O-dimethyluridine	3.90025e-06	1.4578e-06	1.44027e-06	1.80723e-06	4.73742e-07	1.1866e-06	0.00125269	0.0010117	0.00143265	0.00181823	0.00206308	0.000618928	1.71098e-06	0.00136621	798.497	9.64114	0.00144467	1.37838	up	--	--	--	--	--	--	--	--	--	--	--	--	--
meta_2714	DMPO	4.68143e-05	4.09104e-05	4.66408e-05	5.27459e-05	5.20127e-05	3.00343e-05	1.21037e-05	1.18003e-05	9.52524e-06	1.04889e-05	1.29318e-05	1.61078e-05	4.48597e-05	1.21596e-05	0.271059	-1.88332	0.000123567	1.47042	down	--	--	--	--	--	--	--	--	--	--	--	--	--
meta_2715	(4Z,7Z,10Z,13Z,16Z,19Z)-4,7,10,13,1 6,19-Docosahexaenoic acid	1.95983e-05	1.79288e-05	1.99789e-05	1.86889e-05	1.50889e-05	1.19322e-05	6.54393e-06	6.39104e-06	5.18048e-06	5.41117e-06	6.20022e-06	9.14326e-06	1.72027e-05	6.47835e-06	0.37659	-1.40893	0.000119303	1.45182	down	--	--	--	--	--	--	--	--	--	--	--	--	--
meta_2717	17a-Hydroxypregnenolone	1.95915e-05	2.3474e-05	2.23347e-05	2.51311e-05	2.6887e-05	1.8431e-05	1.05578e-05	1.03982e-05	7.29179e-06	1.0341e-05	9.13267e-06	1.23418e-05	2.26415e-05	1.00106e-05	0.442132	-1.17745	4.02251e-05	1.45356	down	C05138	--	LMST02030089	Sterol Lipids [ST]	Steroids [ST02]	C21 steroids (gluco/mineralocorticoids, progestogins) and derivatives [ST0203]	HMDB0000363	387-79-1	Organic compounds	Lipids and lipid-like molecules	Steroids and steroid derivatives	Pregnane steroids	Animals
meta_2720	3-O-Acetylepisamarcandin	5.78144e-05	1.06267e-05	4.08067e-05	0.000118556	1.43188e-07	2.83099e-05	0.000108952	0.000155814	0.000203898	0.000182397	0.000116993	0.000164284	4.27094e-05	0.00015539	3.6383	1.86327	0.000654515	1.29698	up	--	--	--	--	--	--	HMDB0031958	61490-18-4	Organic compounds	Phenylpropanoids and polyketides	Coumarins and derivatives	_	Animals
meta_2721	5-(16-Heneicosenyl)-1,3-benzenediol	0.000143561	0.000134146	0.000176824	0.000124361	0.000173208	0.00026489	6.99696e-05	6.15291e-05	7.48228e-05	5.14874e-05	9.69824e-05	9.15042e-05	0.000169498	7.43826e-05	0.438839	-1.18824	0.00480344	1.22466	down	--	--	--	--	--	--	HMDB0039870	189562-08-1	Organic compounds	Benzenoids	Phenols	Benzenediols	Animals
meta_2724	Metabolite M6	6.02129e-05	5.62138e-05	6.05352e-05	7.33217e-05	2.65996e-05	5.24768e-05	1.06939e-05	1.74946e-05	1.0067e-05	6.31901e-06	7.77266e-06	1.48565e-05	5.48933e-05	1.12006e-05	0.204043	-2.29305	0.000672959	1.41677	down	--	--	--	--	--	--	HMDB0061034	--	Organic compounds	Benzenoids	Indanes	_	Animals
meta_2731	1-(3,4-Dimethoxyphenyl)-1,2-ethanediol 1-O-b-D-glucoside	5.20683e-05	6.70594e-05	7.8397e-05	4.30437e-05	8.54469e-05	4.65838e-05	1.02877e-05	1.05626e-05	1.84868e-05	1.20754e-05	2.70417e-05	1.64369e-05	6.20999e-05	1.58152e-05	0.254673	-1.97328	0.000752081	1.36877	down	--	--	--	--	--	--	HMDB0034626	251905-98-3	Organic compounds	Organic oxygen compounds	Organooxygen compounds	Carbohydrates and carbohydrate conjugates	Animals
meta_2743	2-Methyl-(3 or 5 or 6)-(methylthio)pyrazine (mixture of isomers)	4.78391e-05	1.99534e-05	2.07336e-05	4.04574e-05	2.80652e-06	2.26975e-05	5.89688e-05	5.66313e-05	6.90096e-05	5.58051e-05	3.70067e-05	5.78348e-05	2.57479e-05	5.5876e-05	2.17012	1.11777	0.0043223	1.18743	up	--	--	--	--	--	--	HMDB0032384	67952-65-2	Organic compounds	Organosulfur compounds	Thioethers	Aryl thioethers	Animals
meta_2744	Soyasapogenol A	8.23289e-06	8.65995e-06	5.32335e-06	1.13315e-05	4.97846e-06	4.62824e-06	8.88398e-07	1.24055e-07	1.90629e-06	2.76952e-14	2.04957e-06	4.96184e-06	7.19241e-06	1.65503e-06	0.230107	-2.11962	0.00237781	1.26413	down	--	--	--	--	--	--	HMDB0034505	508-01-0	Organic compounds	Lipids and lipid-like molecules	Prenol lipids	Triterpenoids	Animals
meta_2745	Thymine	1.05637e-05	1.08189e-05	9.82883e-06	1.02992e-05	8.64404e-06	7.79858e-06	4.92719e-06	4.99199e-06	3.62931e-06	4.09614e-06	5.03661e-06	5.67713e-06	9.65888e-06	4.72639e-06	0.489331	-1.03112	1.95879e-05	1.47592	down	C00178	Pyrimidine metabolism(ko00240);;Metabolic pathways(ko01100);;Nucleotide metabolism(ko01232)	--	--	--	--	HMDB0000262	65-71-4	Organic compounds	Organoheterocyclic compounds	Diazines	Pyrimidines and pyrimidine derivatives	Microbe,Animals,Plants
meta_2748	NTP	2.32374e-05	1.97068e-05	1.48447e-05	3.30289e-05	1.61082e-05	1.18363e-05	2.41473e-06	6.81813e-06	7.41738e-06	2.99116e-06	2.02783e-06	5.4993e-06	1.97937e-05	4.52809e-06	0.228764	-2.12807	0.00339067	1.30164	down	--	--	--	--	--	--	HMDB0060500	--	Organic compounds	Organic oxygen compounds	Organooxygen compounds	Carbohydrates and carbohydrate conjugates	Animals
meta_2754	Carboxyhomoyessotoxin	0.000159301	0.000141825	0.000139997	0.000148762	0.000117018	8.09788e-05	2.53647e-05	3.55487e-05	5.12809e-06	3.08566e-05	7.73882e-06	1.09961e-05	0.000131314	1.92722e-05	0.146764	-2.76843	4.88603e-05	1.47419	down	--	--	--	--	--	--	HMDB0040130	292850-13-6	Organic compounds	Organic oxygen compounds	Organooxygen compounds	Carbohydrates and carbohydrate conjugates	Animals
meta_2758	Arginyl-Lysine	4.20535e-05	1.65989e-05	5.39991e-05	2.62447e-05	5.14671e-06	3.13109e-05	2.82352e-14	2.93961e-14	2.76138e-14	2.76952e-14	2.74845e-14	3.02489e-14	2.92256e-05	2.84456e-14	9.73311e-10	-29.9364	0.00943375	1.23804	down	--	--	--	--	--	--	HMDB0028714	40968-46-5	Organic compounds	Organic acids and derivatives	Carboxylic acids and derivatives	Amino acids, peptides, and analogues	Animals
meta_2759	Physangulide	2.65446e-14	1.3284e-05	4.86619e-05	4.76129e-05	2.13273e-05	5.95375e-05	0.000106448	0.000207558	0.000190282	7.77991e-05	6.17477e-05	0.000210386	3.17373e-05	0.00014237	4.4859	2.1654	0.00884335	1.20712	up	--	--	--	--	--	--	HMDB0037381	131749-58-1	Organic compounds	Lipids and lipid-like molecules	Steroids and steroid derivatives	Steroid lactones	Animals
meta_2760	2-Methylacetophenone	3.80796e-06	7.06506e-06	6.39531e-06	4.49297e-06	3.63359e-07	2.60489e-06	2.40919e-05	2.58736e-05	3.45004e-05	1.7944e-05	4.14203e-05	2.45033e-05	4.12159e-06	2.80556e-05	6.80697	2.76701	0.000608366	1.39176	up	--	--	--	--	--	--	HMDB0032386	577-16-2	Organic compounds	Organic oxygen compounds	Organooxygen compounds	Carbonyl compounds	Animals,Plants
meta_2765	Eszopiclone	0.000174059	0.000184309	0.000153746	0.000151255	0.000155695	0.000112622	7.54547e-05	7.99816e-05	6.04913e-05	6.71088e-05	8.38002e-05	9.52605e-05	0.000155281	7.70162e-05	0.495979	-1.01165	0.000173977	1.43123	down	--	--	--	--	--	--	HMDB0014546	138729-47-2	Organic compounds	Organoheterocyclic compounds	Pyrrolopyrazines	Cyclopyrrolones	Animals
meta_2766	Piroxicam	6.52013e-05	6.9246e-05	5.53047e-05	6.97647e-05	6.46143e-05	4.55368e-05	6.93341e-06	9.19323e-06	3.99682e-06	6.42626e-06	1.27346e-05	6.39539e-06	6.16113e-05	7.61328e-06	0.12357	-3.0166	1.08101e-05	1.51797	down	C01608	--	--	--	--	--	HMDB0014694	36322-90-4	Organic compounds	Organoheterocyclic compounds	Benzothiazines	_	Animals
meta_2768	Melizame	3.81795e-06	7.62304e-06	7.62398e-06	4.69353e-06	6.22399e-06	4.05958e-06	1.24516e-06	2.62432e-06	1.03508e-06	1.77056e-06	3.42065e-06	3.08849e-06	5.67368e-06	2.19738e-06	0.387293	-1.3685	0.00272494	1.26023	down	--	--	--	--	--	--	HMDB0029684	26921-72-2	Organic compounds	Organic oxygen compounds	Organooxygen compounds	Ethers	Animals
[truncated: 182 more rows]

## Sheet: XLA-XHA
#ID	name	XLA1	XLA2	XLA3	XLA4	XLA5	XLA6	XHA1	XHA2	XHA3	XHA4	XHA5	XHA6	XLA_Mean	XHA_Mean	Fold_change	log2FC	Pvalue	VIP	regulated	KEGG_annotation	KEGG_pathway_annotation	LM_ID(lipidmaps)	CATEGORY(lipidmaps)	MAIN_CLASS(lipidmaps)	SUB_CLASS	HMDB_ID	CAS	kingdom(HMDB)	super_class(HMDB)	HMDB_taxonomy	sub_class(HMDB)	species
[truncated: 543 more rows]
